# Supplementary material for: StayGold variants for molecular fusion and membrane-targeting applications
Source: Nat Methods. 2023 Nov 30;21(4):648–56. doi: 10.1038/s41592-023-02085-6 (PMC11009113; doi:10.1038/s41592-023-02085-6)
Supplement: Supplementary file 15 — Numerical source data. [file 41592_2023_2085_MOESM15_ESM.xlsx]

## Sheet: EGFP-1
時刻 (ms)	ROI 1 (平均)	ROI 2 (平均)	Time平均
79	10911	307.017	0	0	10604	0	12289.7	0	11990.8
30079	8258.13	260.762	0.5	0.5	7997.37	0.5	8994.18	0.5	8987.5
60079	6520.62	231.465	1	1	6289.16	1	6969.1	1	6979.6
90079	5182.07	207.601	1.50001	1.5	4974.46	1.50002	5431.73	1.5	5432.52
120079	4147.99	191.524	2.00001	2	3956.46	2.00002	4249.95	2	4254.69
150079	3344.9	176.65	2.50001	2.5	3168.25	2.50002	3351.77	2.5	3359.18
180079	2721.36	163.846	3.00001	3	2557.52	3.00002	2676.64	3	2674.59
210079	2241	155.35	3.50001	3.5	2085.65	3.50002	2171.51	3.50002	2156.36
240079	1868.18	149.612	4.00001	4	1718.57	4.00002	1775.53	4.00002	1757.32
270079	1576.12	143.126	4.50001	4.5	1432.99	4.50002	1464.29	4.50002	1448.46
300079	1342.88	139.787	5.00002	5	1203.09	5.00003	1225.45	5.00002	1210.35
330079	1159	133.545	5.50002	5.5	1025.45	5.50005	1041.44	5.50002	1021.2
360079	1013.13	131.563	6.00003	6	881.564	6.00007	894.876	6.00002	875.418
390079	895.965	129.325	6.50003	6.5	766.639	6.50007	778.666	6.50002	754.166
420079	801.142	126.5	7.00003	7	674.642	7.00007	681.73	7.00002	658.195
450079	720.93	126.35	7.50003	7.5	594.58	7.50007	603.934	7.50003	578.813
480080	654.736	124.986	8.00004	8.00002	529.75	8.00007	540.847	8.00003	514.551
510080	599.314	122.042	8.50004	8.50002	477.272	8.50007	481.324	8.50003	460.058
540081	552.202	121.734	9.00004	9.00003	430.468	9.00007	434.482	9.00003	414.197
570081	512.171	121.175	9.50005	9.50003	390.996	9.50007	396.21	9.50005	374.062
600081	477.322	122.129	10.0001	10	355.192	10.0001	364.909	10	339.285
630081	447.753	122.136	10.5001	10.5	325.617	10.5001	335.083	10.5	312.602
660082	421.627	120.206	11.0001	11	301.42	11.0001	309.461	11	285.534
690082	398.805	121.531	11.5001	11.5	277.274	11.5001	286.314	11.5	265.918
720082	377.855	118.983	12.0001	12	258.873	12.0001	266.475	12	244.356
750082	360.189	117.598	12.5001	12.5	242.591	12.5001	248.888	12.5	227.752
780083	343.387	117.734	13.0001	13.0001	225.653	13.0001	232.563	13	210.359
810083	328.503	117.339	13.5001	13.5001	211.164	13.5001	218.281	13.5	198.386
840083	314.529	117.951	14.0001	14.0001	196.578	14.0001	205.705	14	183.029
870083	302.258	117.392	14.5001	14.5001	184.866	14.5001	194.885	14.5	172.622
900083	291.386	115.448	15.0001	15.0001	175.938	15.0001	182.299	15	162.962
930083	281.592	117.007	15.5001	15.5001	164.585
960083	271.523	118.545	16.0001	16.0001	152.978
990083	263.333	114.993	16.5001	16.5001	148.34
1020083	255.662	116.507	17.0001	17.0001	139.155
1050084	248.251	116.035	17.5001	17.5001	132.216
1080084	241.002	116.028	18.0001	18.0001	124.974
1110084	234.886	116.965	18.5001	18.5001	117.921
1140084	228.8	115.531	19.0001	19.0001	113.269
1170084	222.792	116.115	19.5001	19.5001	106.677
1200084	217.43	113.818	20.0001	20.0001	103.611
				0	1	0	1	0	1
				0.5	0.754182	0.5	0.731849	0.5	0.749531
				1	0.593091	1	0.56707	1	0.582078
				1.5	0.469111	1.50002	0.441975	1.5	0.453056
				2	0.373109	2.00002	0.345815	2	0.354829
				2.5	0.298778	2.50002	0.272731	2.5	0.280146
				3	0.241183	3.00002	0.217796	3	0.223053
				3.5	0.196685	3.50002	0.176694	3.50002	0.179834
				4	0.162068	4.00002	0.144473	4.00002	0.146555
				4.5	0.135137	4.50002	0.119148	4.50002	0.120797
				5	0.113456	5.00003	0.0997138	5.00002	0.100939
				5.5	0.096704	5.50005	0.0847412	5.50002	0.0851647
				6	0.0831349	6.00007	0.0728153	6.00002	0.0730073
				6.5	0.072297	6.50007	0.0633594	6.50002	0.0628952
				7	0.0636213	7.00007	0.0554718	7.00002	0.0548915
				7.5	0.0560712	7.50007	0.0491416	7.50003	0.0482713
				8.00002	0.0499574	8.00007	0.0440083	8.00003	0.042912
				8.50002	0.0450085	8.50007	0.0391649	8.50003	0.0383675
				9.00003	0.0405948	9.00007	0.0353534	9.00003	0.0345428
				9.50003	0.0368724	9.50007	0.0322393	9.50005	0.0311957
				10	0.033496	10.0001	0.0296924	10	0.0282954
				10.5	0.0307069	10.5001	0.0272654	10.5	0.0260701
				11	0.0284251	11.0001	0.0251806	11	0.0238127
				11.5	0.026148	11.5001	0.0232972	11.5	0.0221768
				12	0.0244127	12.0001	0.0216829	12	0.0203785
				12.5	0.0228772	12.5001	0.0202518	12.5	0.0189939
				13.0001	0.0212799	13.0001	0.0189235	13	0.0175433
				13.5001	0.0199135	13.5001	0.0177613	13.5	0.0165448
				14.0001	0.0185381	14.0001	0.016738	14	0.0152641
				14.5001	0.0174336	14.5001	0.0158576	14.5	0.0143962
				15.0001	0.0165916	15.0001	0.0148335	15	0.0135906

## Sheet: EGFP-2
時刻 (ms)	ROI 1 (平均)	ROI 2 (平均)
79	12545.2	255.563		0	12289.7
30079	9220.12	225.937		0.5	8994.18
60079	7166.45	197.346		1	6969.1
90080	5611.83	180.106		1.50002	5431.73
120080	4417.31	167.361		2.00002	4249.95
150080	3509.49	157.722		2.50002	3351.77
180080	2827.09	150.444		3.00002	2676.64
210080	2314	142.487		3.50002	2171.51
240080	1911.28	135.753		4.00002	1775.53
270080	1596.91	132.616		4.50002	1464.29
300081	1356.1	130.654		5.00003	1225.45
330082	1169.55	128.111		5.50005	1041.44
360083	1021.32	126.444		6.00007	894.876
390083	902.259	123.593		6.50007	778.666
420083	805.606	123.876		7.00007	681.73
450083	724.944	121.01		7.50007	603.934
480083	661.287	120.439		8.00007	540.847
510083	602.006	120.682		8.50007	481.324
540083	554.757	120.275		9.00007	434.482
570083	516.091	119.881		9.50007	396.21
600084	482.579	117.669		10.0001	364.909
630084	452.918	117.836		10.5001	335.083
660084	426.895	117.434		11.0001	309.461
690084	403.804	117.49		11.5001	286.314
720084	383.809	117.333		12.0001	266.475
750085	365.615	116.727		12.5001	248.888
780085	349.268	116.705		13.0001	232.563
810085	335.061	116.78		13.5001	218.281
840085	321.783	116.078		14.0001	205.705
870085	310.238	115.354		14.5001	194.885
900085	299.173	116.874		15.0001	182.299

## Sheet: EGFP-3
時刻 (ms)	ROI 1 (平均)	ROI 2 (平均)
79	12191	200.13		0	11990.8
30079	9168.43	180.929		0.5	8987.5
60079	7143.56	163.967		1	6979.6
90079	5585.94	153.429		1.5	5432.52
120079	4399.67	144.973		2	4254.69
150079	3495.89	136.701		2.5	3359.18
180079	2807.45	132.861		3	2674.59
210080	2284.24	127.88		3.50002	2156.36
240080	1882.27	124.951		4.00002	1757.32
270080	1570.96	122.503		4.50002	1448.46
300080	1328.96	118.617		5.00002	1210.35
330080	1139.38	118.182		5.50002	1021.2
360080	992.899	117.481		6.00002	875.418
390080	870.139	115.973		6.50002	754.166
420080	772.722	114.527		7.00002	658.195
450081	693.277	114.465		7.50003	578.813
480081	628.127	113.576		8.00003	514.551
510081	573.009	112.951		8.50003	460.058
540081	526.993	112.796		9.00003	414.197
570082	486.404	112.342		9.50005	374.062
600082	452.106	112.821		10	339.285
630082	423.43	110.829		10.5	312.602
660082	398.601	113.068		11	285.534
690082	376.733	110.815		11.5	265.918
720082	356.29	111.935		12	244.356
750082	338.932	111.179		12.5	227.752
780082	323.084	112.726		13	210.359
810082	309.117	110.731		13.5	198.386
840082	295.67	112.641		14	183.029
870082	284.13	111.508		14.5	172.622
900082	273.992	111.03		15	162.962

## Sheet: mEGFP-1
時刻 (ms)	ROI 1 (平均)	ROI 2 (平均)	Time平均
80	17117.2	313.008	0	0	16804.2	0	15787	0	11597.7
30080	12003.6	256.081	0.5	0.5	11747.6	0.5	10832.4	0.5	8125.41
60080	9099.44	217.558	1	1	8881.88	1	8061.73	1	6101.47
90080	6981.58	193.653	1.50001	1.5	6787.93	1.50002	6077.51	1.5	4643.47
120080	5414.23	179.703	2.00001	2	5234.53	2.00002	4651.88	2	3575.58
150080	4239.49	167.228	2.50001	2.5	4072.26	2.50002	3617.38	2.5	2788.82
180080	3369.3	158.625	3.00001	3	3210.68	3.00002	2862.26	3	2213.43
210080	2719.32	154.128	3.50001	3.5	2565.19	3.50002	2271.49	3.5	1780.49
240081	2228.72	146.753	4.00001	4.00002	2081.97	4.00002	1885.14	4	1453.39
270081	1856.58	142.653	4.50002	4.50002	1713.93	4.50003	1571.17	4.5	1210.12
300081	1577.22	137.025	5.00002	5.00002	1440.2	5.00005	1335.1	5	1024.67
330081	1366.2	136.911	5.50002	5.50002	1229.29	5.50005	1148.02	5.5	884.461
360081	1195.35	133.086	6.00002	6.00002	1062.27	6.00005	1002.53	6	771.875
390081	1058.41	129.042	6.50002	6.50002	929.369	6.50005	883.807	6.5	678.504
420082	948.762	128.944	7.00003	7.00003	819.818	7.00005	785.07	7	602.307
450082	859.11	126.789	7.50003	7.50003	732.321	7.50005	705.154	7.5	539.706
480082	784.155	124.067	8.00003	8.00003	660.088	8.00005	635.541	8	486.219
510082	721.961	123.736	8.50003	8.50003	598.225	8.50005	579.736	8.5	440.756
540082	668.2	123.283	9.00003	9.00003	544.917	9.00005	530.31	9	401.78
570082	623.615	120.925	9.50003	9.50003	502.69	9.50005	484.628	9.5	372.023
600082	583.467	120.969	10	10	462.498	10.0001	446.619	10	341.388
630083	549.179	119.214	10.5	10.5	429.965	10.5001	413.736	10.5	313.524
660083	518.217	120.186	11	11	398.031	11.0001	384.176	11	290.648
690083	491.169	120.228	11.5	11.5	370.942	11.5001	354.924	11.5	271.526
720083	467.688	117.597	12	12	350.091	12.0001	331.478	12	252.383
750083	447.602	119.228	12.5	12.5	328.374	12.5001	308.845	12.5	236.901
780084	429.867	119.869	13.0001	13.0001	309.997	13.0001	288.283	13	219.638
810084	413.134	117.517	13.5001	13.5001	295.617	13.5001	270.928	13.5	205.322
840084	398.576	116.669	14.0001	14.0001	281.907	14.0001	252.39	14	194.754
870084	384.139	115.95	14.5001	14.5001	268.189	14.5001	235.664	14.5	182.464
900084	371.97	117.122	15.0001	15.0001	254.848	15.0001	225.686	15	171.331
				0	1	0	1	0	1
				0.5	0.699083	0.5	0.686155	0.5	0.700605
				1	0.528551	1	0.510655	1	0.526093
				1.5	0.403942	1.50002	0.384968	1.5	0.400378
				2	0.311501	2.00002	0.294664	2	0.3083
				2.5	0.242335	2.50002	0.229136	2.5	0.240463
				3	0.191064	3.00002	0.181304	3	0.190851
				3.5	0.152651	3.50002	0.143883	3.5	0.153521
				4.00002	0.123896	4.00002	0.119411	4	0.125317
				4.50002	0.101994	4.50003	0.0995224	4.5	0.104341
				5.00002	0.0857044	5.00005	0.0845696	5	0.0883508
				5.50002	0.0731535	5.50005	0.0727191	5.5	0.0762617
				6.00002	0.0632143	6.00005	0.0635034	6	0.066554
				6.50002	0.0553057	6.50005	0.055983	6.5	0.0585032
				7.00003	0.0487864	7.00005	0.0497288	7	0.0519332
				7.50003	0.0435796	7.50005	0.0446666	7.5	0.0465355
				8.00003	0.0392811	8.00005	0.0402571	8	0.0419237
				8.50003	0.0355997	8.50005	0.0367223	8.5	0.0380037
				9.00003	0.0324274	9.00005	0.0335915	9	0.034643
				9.50003	0.0299145	9.50005	0.0306978	9.5	0.0320773
				10	0.0275227	10.0001	0.0282902	10	0.0294358
				10.5	0.0255867	10.5001	0.0262073	10.5	0.0270333
				11	0.0236863	11.0001	0.0243349	11	0.0250608
				11.5	0.0220743	11.5001	0.022482	11.5	0.023412
				12	0.0208335	12.0001	0.0209968	12	0.0217615
				12.5	0.0195412	12.5001	0.0195632	12.5	0.0204265
				13.0001	0.0184476	13.0001	0.0182607	13	0.0189381
				13.5001	0.0175919	13.5001	0.0171614	13.5	0.0177036
				14.0001	0.0167759	14.0001	0.0159872	14	0.0167924
				14.5001	0.0159596	14.5001	0.0149277	14.5	0.0157328
				15.0001	0.0151657	15.0001	0.0142956	15	0.0147728

## Sheet: mEGFP-2
時刻 (ms)	ROI 1 (平均)	ROI 2 (平均)
79	16168.5	381.424		0	15787
30079	11139.5	307.12		0.5	10832.4
60079	8320.18	258.448		1	8061.73
90080	6302.96	225.454		1.50002	6077.51
120080	4852.1	200.222		2.00002	4651.88
150080	3802.49	185.109		2.50002	3617.38
180080	3034.05	171.791		3.00002	2862.26
210080	2437.6	166.102		3.50002	2271.49
240080	2038.85	153.706		4.00002	1885.14
270081	1718.51	147.341		4.50003	1571.17
300082	1476.69	141.583		5.00005	1335.1
330082	1286.93	138.906		5.50005	1148.02
360082	1139	136.467		6.00005	1002.53
390082	1017.44	133.63		6.50005	883.807
420082	916.77	131.7		7.00005	785.07
450082	834.564	129.409		7.50005	705.154
480082	764.921	129.38		8.00005	635.541
510082	705.909	126.172		8.50005	579.736
540082	654.673	124.363		9.00005	530.31
570082	609.978	125.35		9.50005	484.628
600083	571.172	124.554		10.0001	446.619
630083	535.888	122.152		10.5001	413.736
660083	504.702	120.526		11.0001	384.176
690083	477.233	122.309		11.5001	354.924
720083	452.621	121.143		12.0001	331.478
750083	429.736	120.891		12.5001	308.845
780083	408.205	119.922		13.0001	288.283
810084	389.078	118.15		13.5001	270.928
840084	372.022	119.631		14.0001	252.39
870084	354.416	118.752		14.5001	235.664
900084	343.462	117.776		15.0001	225.686

## Sheet: mEGFP-3
時刻 (ms)	ROI 1 (平均)	ROI 2 (平均)
80	11912.4	314.681		0	11597.7
30080	8387.46	262.042		0.5	8125.41
60080	6327.92	226.445		1	6101.47
90080	4842.17	198.693		1.5	4643.47
120080	3756.58	181		2	3575.58
150080	2957.3	168.479		2.5	2788.82
180080	2370.49	157.059		3	2213.43
210080	1928.91	148.42		3.5	1780.49
240080	1599.78	146.387		4	1453.39
270080	1350.59	140.466		4.5	1210.12
300080	1162.97	138.303		5	1024.67
330080	1017.63	133.164		5.5	884.461
360080	902.976	131.101		6	771.875
390080	807.113	128.609		6.5	678.504
420080	729.933	127.626		7	602.307
450080	664.298	124.592		7.5	539.706
480080	610.089	123.87		8	486.219
510080	563.415	122.66		8.5	440.756
540080	523.313	121.534		9	401.78
570080	492.88	120.857		9.5	372.023
600080	462.308	120.92		10	341.388
630080	435.478	121.954		10.5	313.524
660080	411.169	120.521		11	290.648
690080	389.706	118.181		11.5	271.526
720080	370.724	118.34		12	252.383
750081	353.8	116.899		12.5	236.901
780081	338.092	118.454		13	219.638
810081	323.662	118.34		13.5	205.322
840081	311.363	116.609		14	194.754
870081	299.67	117.206		14.5	182.464
900081	289.365	118.034		15	171.331

## Sheet: mCl3_1
時刻 (ms)	ROI 1 (平均)	ROI 2 (平均)	Time平均
79	13115.4	515.056	0	0	12600.3	0	14252.9	0	17906.2
5079	9895.9	501.662	0.0833333	0.0833333	9394.24	0.0833333	10089.9	0.0833333	13035.7
10079	7952.16	485.564	0.166667	0.166667	7466.6	0.166667	7732.84	0.166667	10164
15080	6497.21	473.842	0.250017	0.250017	6023.36	0.250017	6049.43	0.250017	8071.19
20080	5371.23	465.477	0.33335	0.33335	4905.75	0.33335	4783.84	0.33335	6494.15
25080	4492.51	452.872	0.416683	0.416683	4039.64	0.416683	3854.11	0.416683	5276.32
30080	3793.11	448.857	0.500017	0.500017	3344.25	0.500017	3121.28	0.500017	4325.58
35080	3234.49	446.759	0.58335	0.58335	2787.73	0.58335	2536.04	0.58335	3574.41
40080	2780.97	438.519	0.666683	0.666683	2342.46	0.666683	2077.61	0.666683	2962.68
45080	2408.89	438.846	0.750022	0.750017	1970.05	0.750033	1723.92	0.750017	2477.54
50080	2107.16	437.808	0.833356	0.83335	1669.36	0.833367	1432.49	0.83335	2082.63
55080	1857.64	429.124	0.916694	0.916683	1428.51	0.916717	1202.98	0.916683	1765.05
60080	1653.83	433.677	1.00003	1.00002	1220.15	1.00005	1019.33	1.00002	1500.24
65080	1486.13	434.147	1.08336	1.08335	1051.99	1.08338	865.563	1.08335	1294.06
70080	1345.14	430.32	1.1667	1.16668	914.821	1.16672	748.149	1.1667	1123.02
75080	1228.87	433.996	1.25003	1.25002	794.877	1.25005	649.256	1.25003	974.559
80080	1130.39	429.263	1.33337	1.33335	701.132	1.33338	564.436	1.33337	851.276
85080	1047.16	429.981	1.4167	1.41668	617.181	1.41672	500.048	1.4167	756.774
90080	978.32	434.805	1.50004	1.50002	543.515	1.50005	440.676	1.50005	666.149
95080	918.434	429.654	1.58337	1.58335	488.78	1.58338	399.006	1.58338	600.405
100080	866.731	429.079	1.66671	1.66668	437.652	1.66672	358.205	1.66672	541.182
105080	823.904	428.158	1.75004	1.75002	395.746	1.75005	324.648	1.75005	491.15
110080	787.697	427.726	1.83337	1.83335	359.971	1.83338	292.097	1.83338	444.538
115080	755.84	426.857	1.91671	1.91668	328.983	1.91672	268.682	1.91672	408.207
120081	728.635	429.654	2.00005	2.00003	298.981	2.00005	246.714	2.00007	375.488
125081	704.163	426.752	2.08339	2.08337	277.411	2.08338	228.118	2.08342	347.051
130081	683.865	426.511	2.16672	2.1667	257.354	2.16672	210.099	2.16675	316.868
135081	663.421	425.962	2.25006	2.25003	237.459	2.25005	192.548	2.25008	297.936
140081	647.664	428.402	2.33339	2.33337	219.262	2.33338	183.733	2.33342	277.718
145081	632.68	426.996	2.41672	2.4167	205.684	2.41672	168.485	2.41675	257.264
150082	620.133	426.361	2.50006	2.50005	193.772	2.50005	163.944	2.50008	244.189
155082	608.967	429.335	2.58339	2.58338	179.632	2.58338	155.373	2.58342	231.15
160082	598.041	427.406	2.66673	2.66672	170.635	2.66672	147.753	2.66675	216.751
165082	586.227	424.895	2.75006	2.75005	161.332	2.75005	138.184	2.75008	207.422
170083	578.901	425.293	2.8334	2.8334	153.608	2.83338	133.522	2.83342	194.885
175083	571.176	428.117	2.91673	2.91673	143.059	2.91672	118.354	2.91675	185.984
180083	564.221	425.774	3.00007	3.00007	138.446	3.00005	112.868	3.0001	178.452
185083	557.016	426.789	3.08341	3.0834	130.226	3.08338	111.872	3.08343	167.718
190083	550.365	423.895	3.16674	3.16673	126.471	3.16672	101.472	3.16677	160.768
195083	544.312	424.312	3.25007	3.25007	120	3.25005	100.41	3.2501	156.748
200083	539.784	424.214	3.33341	3.3334	115.57	3.33338	99.4379	3.33343	147.878
205083	534.962	425.643	3.41674	3.41673	109.319	3.41672	93.0578	3.41677	139.728
210083	529.245	424.47	3.50007	3.50007	104.775	3.50005	91.5073	3.5001	134.622
215084	525.031	422.665	3.58341	3.58342	102.366	3.58338	83.5332	3.58343	131.852
220084	519.695	424.571	3.66674	3.66675	95.1233	3.66672	80.3988	3.66677	126.34
225084	517.5	424.395	3.75008	3.75008	93.1048	3.75007	82.4587	3.7501	124.767
230084	514.163	423	3.83342	3.83342	91.1626	3.8334	80.2207	3.83343	115.504
235084	510.236	422.237	3.91675	3.91675	87.9993	3.91673	80.1166	3.91677	117.711
240084	507.53	421.665	4.00008	4.00008	85.8647	4.00007	68.7909	4.0001	104.995
245084	504.891	421.996	4.08342	4.08342	82.895	4.0834	71.4568	4.08343	107.457
250084	500.771	423.628	4.16675	4.16675	77.1431	4.16673	67.0212	4.16677	100.563
255084	498.481	420.402	4.25009	4.25008	78.0783	4.25008	65.7839	4.2501	101.381
260084	496.734	420.35	4.33343	4.33342	76.3839	4.33343	64.2866	4.33343	92.9578
265084	493.835	422.992	4.41676	4.41675	70.8426	4.41677	63.6635	4.41677	92.749
270085	492.334	424.301	4.5001	4.5001	68.0333	4.5001	55.9485	4.5001	87.13
275086	489.831	423.752	4.58344	4.58345	66.0793	4.58343	57.5081	4.58343	90.7478
280086	487.159	421.5	4.66677	4.66678	65.6585	4.66677	59.0041	4.66677	84.1322
285086	486.536	423.823	4.75011	4.75012	62.713	4.7501	53.9311	4.75012	83.0211
290086	484.156	417.207	4.83344	4.83345	66.949	4.83343	51.4721	4.83345	82.7474
295086	481.953	420.053	4.91678	4.91678	61.9007	4.91677	52.2542	4.91678	76.8416
				0	1	0	1	0	1
				0.0833333	0.745556	0.0833333	0.707921	0.0833333	0.728001
				0.166667	0.592572	0.166667	0.542545	0.166667	0.567625
				0.250017	0.478033	0.250017	0.424435	0.250017	0.45075
				0.33335	0.389336	0.33335	0.33564	0.33335	0.362677
				0.416683	0.320598	0.416683	0.270409	0.416683	0.294665
				0.500017	0.26541	0.500017	0.218993	0.500017	0.24157
				0.58335	0.221243	0.58335	0.177932	0.58335	0.199619
				0.666683	0.185905	0.666683	0.145767	0.666683	0.165456
				0.750017	0.156349	0.750033	0.120952	0.750017	0.138363
				0.83335	0.132485	0.833367	0.100505	0.83335	0.116308
				0.916683	0.113371	0.916717	0.0844026	0.916683	0.0985725
				1.00002	0.0968348	1.00005	0.0715175	1.00002	0.0837835
				1.08335	0.083489	1.08338	0.060729	1.08335	0.0722689
				1.16668	0.072603	1.16672	0.0524911	1.1667	0.062717
				1.25002	0.0630839	1.25005	0.0455526	1.25003	0.0544259
				1.33335	0.0556439	1.33338	0.0396015	1.33337	0.047541
				1.41668	0.0489814	1.41672	0.0350839	1.4167	0.0422634
				1.50002	0.043135	1.50005	0.0309183	1.50005	0.0372022
				1.58335	0.0387911	1.58338	0.0279947	1.58338	0.0335307
				1.66668	0.0347334	1.66672	0.0251321	1.66672	0.0302232
				1.75002	0.0314076	1.75005	0.0227777	1.75005	0.0274291
				1.83335	0.0285684	1.83338	0.0204939	1.83338	0.024826
				1.91668	0.0261091	1.91672	0.018851	1.91672	0.0227971
				2.00003	0.0237281	2.00005	0.0173098	2.00007	0.0209698
				2.08337	0.0220162	2.08338	0.0160051	2.08342	0.0193817
				2.1667	0.0204244	2.16672	0.0147408	2.16675	0.017696
				2.25003	0.0188455	2.25005	0.0135094	2.25008	0.0166387
				2.33337	0.0174013	2.33338	0.0128909	2.33342	0.0155096
				2.4167	0.0163237	2.41672	0.0118211	2.41675	0.0143673
				2.50005	0.0153784	2.50005	0.0115025	2.50008	0.0136372
				2.58338	0.0142562	2.58338	0.0109011	2.58342	0.012909
				2.66672	0.0135421	2.66672	0.0103665	2.66675	0.0121048
				2.75005	0.0128038	2.75005	0.00969516	2.75008	0.0115838
				2.8334	0.0121908	2.83338	0.00936805	2.83342	0.0108837
				2.91673	0.0113536	2.91672	0.00830383	2.91675	0.0103866
				3.00007	0.0109875	3.00005	0.00791897	3.0001	0.00996598
				3.0834	0.0103351	3.08338	0.00784909	3.08343	0.0093665
				3.16673	0.0100371	3.16672	0.00711943	3.16677	0.00897838
				3.25007	0.00952356	3.25005	0.0070449	3.2501	0.00875384
				3.3334	0.009172	3.33338	0.00697669	3.33343	0.00825849
				3.41673	0.00867589	3.41672	0.00652905	3.41677	0.00780333
				3.50007	0.00831529	3.50005	0.00642026	3.5001	0.00751821
				3.58342	0.00812406	3.58338	0.00586079	3.58343	0.00736351
				3.66675	0.00754928	3.66672	0.00564088	3.66677	0.00705567
				3.75008	0.00738908	3.75007	0.0057854	3.7501	0.00696782
				3.83342	0.00723494	3.8334	0.00562838	3.83343	0.00645054
				3.91675	0.0069839	3.91673	0.00562108	3.91677	0.00657376
				4.00008	0.00681449	4.00007	0.00482645	4.0001	0.00586361
				4.08342	0.0065788	4.0834	0.00501349	4.08343	0.00600112
				4.16675	0.00612231	4.16673	0.00470229	4.16677	0.00561612
				4.25008	0.00619654	4.25008	0.00461548	4.2501	0.00566181
				4.33342	0.00606206	4.33343	0.00451043	4.33343	0.00519139
				4.41675	0.00562228	4.41677	0.00446671	4.41677	0.00517973
				4.5001	0.00539933	4.5001	0.00392542	4.5001	0.00486593
				4.58345	0.00524426	4.58343	0.00403484	4.58343	0.00506797
				4.66678	0.00521086	4.66677	0.0041398	4.66677	0.00469851
				4.75012	0.0049771	4.7501	0.00378387	4.75012	0.00463646
				4.83345	0.00531328	4.83343	0.00361135	4.83345	0.00462117
				4.91678	0.00491263	4.91677	0.00366622	4.91678	0.00429135

## Sheet: mCl3_2
時刻 (ms)	ROI 1 (平均)	ROI 2 (平均)
80	15018.7	765.769		0	14252.9
5080	10741.8	651.932		0.0833333	10089.9
10080	8342.01	609.179		0.166667	7732.84
15081	6628.75	579.325		0.250017	6049.43
20081	5348.78	564.932		0.33335	4783.84
25081	4399.29	545.179		0.416683	3854.11
30081	3656.5	535.222		0.500017	3121.28
35081	3063.82	527.778		0.58335	2536.04
40081	2596.44	518.829		0.666683	2077.61
45082	2230.4	506.479		0.750033	1723.92
50082	1937.89	505.402		0.833367	1432.49
55083	1700.72	497.735		0.916717	1202.98
60083	1512.57	493.239		1.00005	1019.33
65083	1357.77	492.205		1.08338	865.563
70083	1232.38	484.231		1.16672	748.149
75083	1129.36	480.103		1.25005	649.256
80083	1045.02	480.581		1.33338	564.436
85083	977.073	477.026		1.41672	500.048
90083	917.642	476.966		1.50005	440.676
95083	871.091	472.085		1.58338	399.006
100083	829.273	471.068		1.66672	358.205
105083	793.101	468.453		1.75005	324.648
110083	762.892	470.795		1.83338	292.097
115083	736.647	467.966		1.91672	268.682
120083	712.996	466.282		2.00005	246.714
125083	695.58	467.462		2.08338	228.118
130083	676.022	465.923		2.16672	210.099
135083	661.061	468.513		2.25005	192.548
140083	647.169	463.436		2.33338	183.733
145083	635.032	466.547		2.41672	168.485
150083	625.55	461.607		2.50005	163.944
155083	615.484	460.111		2.58338	155.373
160083	605.659	457.906		2.66672	147.753
165083	598.252	460.068		2.75005	138.184
170083	592.223	458.701		2.83338	133.522
175083	585.388	467.034		2.91672	118.354
180083	576.321	463.453		3.00005	112.868
185083	571.932	460.06		3.08338	111.872
190083	565.994	464.521		3.16672	101.472
195083	562.795	462.385		3.25005	100.41
200083	558.643	459.205		3.33338	99.4379
205083	553.007	459.949		3.41672	93.0578
210083	548.524	457.017		3.50005	91.5073
215083	544.49	460.957		3.58338	83.5332
220083	541.117	460.718		3.66672	80.3988
225084	536.937	454.479		3.75007	82.4587
230084	535.375	455.154		3.8334	80.2207
235084	531.552	451.436		3.91673	80.1166
240084	528.603	459.812		4.00007	68.7909
245084	525.055	453.598		4.0834	71.4568
250084	522.936	455.915		4.16673	67.0212
255085	520.203	454.419		4.25008	65.7839
260086	519.261	454.974		4.33343	64.2866
265086	515.578	451.915		4.41677	63.6635
270086	513.855	457.906		4.5001	55.9485
275086	511.79	454.282		4.58343	57.5081
280086	510.363	451.359		4.66677	59.0041
285086	508.393	454.462		4.7501	53.9311
290086	506.113	454.641		4.83343	51.4721
295086	504.229	451.974		4.91677	52.2542

## Sheet: mCl3_3
時刻 (ms)	ROI 1 (平均)	ROI 2 (平均)
80	18566.5	660.363		0	17906.2
5080	13650	614.256		0.0833333	13035.7
10080	10742.1	578.077		0.166667	10164
15081	8619.54	548.351		0.250017	8071.19
20081	7023.3	529.149		0.33335	6494.15
25081	5787.39	511.071		0.416683	5276.32
30081	4816.93	491.351		0.500017	4325.58
35081	4050.26	475.845		0.58335	3574.41
40081	3432.03	469.357		0.666683	2962.68
45081	2939.92	462.381		0.750017	2477.54
50081	2539.96	457.327		0.83335	2082.63
55081	2216.8	451.744		0.916683	1765.05
60081	1949.6	449.363		1.00002	1500.24
65081	1737.05	442.988		1.08335	1294.06
70082	1557.38	434.357		1.1667	1123.02
75082	1410.76	436.196		1.25003	974.559
80082	1290.03	438.756		1.33337	851.276
85082	1188.82	432.042		1.4167	756.774
90083	1104.39	438.238		1.50005	666.149
95083	1032.46	432.06		1.58338	600.405
100083	970.813	429.631		1.66672	541.182
105083	917.817	426.667		1.75005	491.15
110083	872.972	428.435		1.83338	444.538
115083	833.368	425.161		1.91672	408.207
120084	800.465	424.976		2.00007	375.488
125085	772.218	425.167		2.08342	347.051
130085	745.16	428.292		2.16675	316.868
135085	724.977	427.042		2.25008	297.936
140085	704.474	426.756		2.33342	277.718
145085	685.514	428.25		2.41675	257.264
150085	668.314	424.125		2.50008	244.189
155085	653.793	422.643		2.58342	231.15
160085	640.287	423.536		2.66675	216.751
165085	629.196	421.774		2.75008	207.422
170085	619.462	424.577		2.83342	194.885
175085	608.722	422.738		2.91675	185.984
180086	600.256	421.804		3.0001	178.452
185086	593.694	425.976		3.08343	167.718
190086	585.072	424.304		3.16677	160.768
195086	577.831	421.083		3.2501	156.748
200086	571.241	423.363		3.33343	147.878
205086	564.662	424.935		3.41677	139.728
210086	559.342	424.72		3.5001	134.622
215086	554.394	422.542		3.58343	131.852
220086	548.965	422.625		3.66677	126.34
225086	545.422	420.655		3.7501	124.767
230086	542.213	426.708		3.83343	115.504
235086	537.092	419.381		3.91677	117.711
240086	533.495	428.5		4.0001	104.995
245086	530.862	423.405		4.08343	107.457
250086	526.617	426.054		4.16677	100.563
255086	520.709	419.327		4.2501	101.381
260086	519.416	426.458		4.33343	92.9578
265086	514.457	421.708		4.41677	92.749
270086	512.374	425.244		4.5001	87.13
275086	509.432	418.685		4.58343	90.7478
280086	507.031	422.899		4.66677	84.1322
285087	503.86	420.839		4.75012	83.0211
290087	500.587	417.839		4.83345	82.7474
295087	498.639	421.798		4.91678	76.8416

## Sheet: mNG_1
時刻 (ms)	ROI 1 (平均)	ROI 2 (平均)	Time平均
79	14088.3	635.853	0	0	13452.4	0	15488	0	13791
10079	11963.3	601.434	0.166667	0.166667	11361.9	0.166667	12962	0.166667	11533.6
20079	10231.2	580.636	0.333333	0.333333	9650.6	0.333333	10947.6	0.333333	9691.32
30079	8775.88	557.552	0.500006	0.5	8218.33	0.500017	9245.38	0.5	8146.2
40079	7537.62	533.161	0.666672	0.666667	7004.46	0.666683	7841.56	0.666667	6859.67
50079	6496.66	522.545	0.833339	0.833333	5974.12	0.83335	6635.94	0.833333	5770.5
60079	5615.39	508.07	1.00001	1	5107.32	1.00002	5617.33	1	4884.13
70079	4861.76	497.035	1.16667	1.16667	4364.73	1.16668	4764.88	1.16667	4125.97
80079	4218.54	487.993	1.33334	1.33333	3730.55	1.33335	4047.48	1.33333	3483.92
90079	3674.82	480.65	1.50001	1.5	3194.17	1.50002	3438.7	1.5	2938.56
100079	3211.21	472.336	1.66667	1.66667	2738.88	1.66668	2916.12	1.66667	2487.84
110079	2815.73	468.224	1.83334	1.83333	2347.5	1.83335	2489.34	1.83333	2101.98
120079	2480.14	459.545	2.00001	2	2020.6	2.00002	2123.28	2	1787.87
130079	2194.66	459.322	2.16667	2.16667	1735.33	2.16668	1806.7	2.16667	1520.19
140080	1953.54	454.566	2.33335	2.33335	1498.97	2.33335	1548.1	2.33335	1293.79
150080	1744.55	449.58	2.50002	2.50002	1294.97	2.50002	1326.16	2.50002	1102.25
160080	1568.61	447.161	2.66668	2.66668	1121.45	2.66668	1141.31	2.66668	946.83
170080	1417.81	440.895	2.83336	2.83335	976.91	2.83335	987.983	2.83337	812.079
180081	1290.35	442.93	3.00003	3.00003	847.417	3.00002	849.097	3.00003	702.174
190081	1182.9	441.042	3.16669	3.1667	741.854	3.16668	738.623	3.1667	605.921
200082	1089.77	443.287	3.33337	3.33338	646.482	3.33335	643.379	3.33337	531.592
210082	1009.62	437.021	3.50003	3.50005	572.597	3.50002	559.388	3.50003	468.046
220082	942.357	434.343	3.6667	3.66672	508.015	3.66668	492.669	3.6667	410.919
230083	884.571	435.147	3.83337	3.8334	449.424	3.83335	434.262	3.83337	360.494
240083	834.71	434.825	4.00004	4.00007	399.885	4.00002	382.78	4.00003	317.586
250083	791.601	433.329	4.16671	4.16673	358.273	4.16668	345.469	4.1667	278.015
260083	755.714	428.699	4.33337	4.3334	327.015	4.33335	308.586	4.33337	252.138
270083	722.417	431.259	4.50004	4.50007	291.158	4.50002	273.113	4.50003	232.904
280083	694.95	429.58	4.66671	4.66673	265.369	4.66668	248.695	4.6667	214.316
290083	670.741	432.615	4.83337	4.8334	238.125	4.83335	226.092	4.83337	188.152
300084	650.204	429.573	5.00004	5.00008	220.63	5.00002	205.297	5.00003	179.376
310085	632.025	434.182	5.16672	5.16677	197.843	5.16668	190.469	5.1667	163.258
320085	614.337	430.552	5.33339	5.33343	183.785	5.33337	175.967	5.33337	151.542
330085	600.669	432.93	5.50006	5.5001	167.739	5.50003	158.571	5.50003	142.979
340085	590.49	428.944	5.66672	5.66677	161.546	5.6667	144.301	5.6667	131.787
350085	579.607	432.042	5.83339	5.83343	147.565	5.83338	141.671	5.83337	120.303
360085	571.223	429.014	6.00006	6.0001	142.209	6.00005	130.255	6.00003	116.126
370085	560.424	429.364	6.16673	6.16677	131.061	6.16672	122.399	6.1667	110.86
380085	553.014	427.091	6.33339	6.33343	125.923	6.33338	112.634	6.33337	103.863
390085	545.97	429.755	6.50006	6.5001	116.215	6.50005	112.824	6.50003	99.0217
400085	540.396	428.965	6.66673	6.66677	111.431	6.66672	108.237	6.6667	91.6047
410085	534.456	427.112	6.83339	6.83343	107.344	6.83338	99.3463	6.83337	91.4725
420085	528.922	428.86	7.00006	7.0001	100.062	7.00005	91.0176	7.00003	86.14
430086	523.792	424.371	7.16673	7.16678	99.4216	7.16672	90.2111	7.1667	84.0998
440087	520.174	426.287	7.33341	7.33347	93.8877	7.33338	87.1406	7.33337	82.1656
450087	516.859	426.762	7.50007	7.50013	90.0966	7.50005	83.332	7.50003	74.6456
460087	513.039	425.93	7.66674	7.6668	87.109	7.66672	77.0677	7.6667	73.5515
470087	509.723	426.462	7.83341	7.83347	83.2611	7.83338	76.6704	7.83337	72.4922
480087	507.329	425.79	8.00008	8.00013	81.5387	8.00007	77.4754	8.00003	67.3403
490087	504.907	424.287	8.16674	8.1668	80.6202	8.16673	72.3624	8.1667	68.6923
500087	501.679	424.476	8.33343	8.33347	77.2036	8.3334	70.8633
510087	499.904	427.112	8.5001	8.50013	72.7918	8.50007	71.8818
520087	496.705	421.671	8.6668	8.6668	75.0336
530087	495.351	426.049	8.83347	8.83347	69.3017
540087	493.1	422.427	9.00013	9.00013	70.6734
550087	491.574	424.503	9.1668	9.1668	67.0705
560088	490.49	423.958	9.33348	9.33348	66.5316
570089	488.158	423.594	9.50017	9.50017	64.5639
580089	487.151	426.259	9.66683	9.66683	60.8923
590089	485.815	424.245	9.8335	9.8335	61.5698
600089	483.505	422.51	10.0002	10.0002	60.9946
610089	482.374	422.503	10.1668	10.1668	59.87
620090	481.493	423.958	10.3335	10.3335	57.5346
630090	479.795	426.916	10.5002	10.5002	52.8793
640090	478.498	424.804	10.6669	10.6669	53.6939
				0	1	0	1	0	1
				0.166667	0.844598	0.166667	0.83691	0.166667	0.836311
				0.333333	0.717388	0.333333	0.706843	0.333333	0.702727
				0.5	0.610918	0.500017	0.59694	0.5	0.590689
				0.666667	0.520684	0.666683	0.5063	0.666667	0.497402
				0.833333	0.444093	0.83335	0.428458	0.833333	0.418425
				1	0.379658	1.00002	0.36269	1	0.354153
				1.16667	0.324457	1.16668	0.30765	1.16667	0.299178
				1.33333	0.277314	1.33335	0.26133	1.33333	0.252623
				1.5	0.237442	1.50002	0.222024	1.5	0.213078
				1.66667	0.203597	1.66668	0.188283	1.66667	0.180395
				1.83333	0.174504	1.83335	0.160727	1.83333	0.152417
				2	0.150203	2.00002	0.137092	2	0.12964
				2.16667	0.128998	2.16668	0.116652	2.16667	0.11023
				2.33335	0.111428	2.33335	0.0999547	2.33335	0.0938141
				2.50002	0.0962631	2.50002	0.0856249	2.50002	0.0799253
				2.66668	0.0833644	2.66668	0.0736901	2.66668	0.0686556
				2.83335	0.0726197	2.83335	0.0637903	2.83337	0.0588847
				3.00003	0.0629937	3.00002	0.054823	3.00003	0.0509153
				3.1667	0.0551465	3.16668	0.0476901	3.1667	0.0439359
				3.33338	0.0480569	3.33335	0.0415405	3.33337	0.0385463
				3.50005	0.0425646	3.50002	0.0361176	3.50003	0.0339384
				3.66672	0.0377638	3.66668	0.0318098	3.6667	0.0297962
				3.8334	0.0334084	3.83335	0.0280387	3.83337	0.0261398
				4.00007	0.0297259	4.00002	0.0247146	4.00003	0.0230285
				4.16673	0.0266326	4.16668	0.0223056	4.1667	0.0201591
				4.3334	0.024309	4.33335	0.0199242	4.33337	0.0182828
				4.50007	0.0216435	4.50002	0.0176339	4.50003	0.0168881
				4.66673	0.0197265	4.66668	0.0160573	4.6667	0.0155403
				4.8334	0.0177013	4.83335	0.0145979	4.83337	0.0136431
				5.00008	0.0164008	5.00002	0.0132552	5.00003	0.0130068
				5.16677	0.0147069	5.16668	0.0122979	5.1667	0.011838
				5.33343	0.0136618	5.33337	0.0113615	5.33337	0.0109885
				5.5001	0.0124691	5.50003	0.0102384	5.50003	0.0103675
				5.66677	0.0120087	5.6667	0.00931695	5.6667	0.00955601
				5.83343	0.0109694	5.83338	0.00914716	5.83337	0.00872326
				6.0001	0.0105713	6.00005	0.00841007	6.00003	0.00842043
				6.16677	0.00974253	6.16672	0.00790281	6.1667	0.00803854
				6.33343	0.0093606	6.33338	0.00727234	6.33337	0.00753123
				6.5001	0.00863898	6.50005	0.00728461	6.50003	0.00718016
				6.66677	0.00828333	6.66672	0.00698842	6.6667	0.00664235
				6.83343	0.00797955	6.83338	0.00641442	6.83337	0.00663277
				7.0001	0.00743818	7.00005	0.00587666	7.00003	0.0062461
				7.16678	0.00739061	7.16672	0.00582459	7.1667	0.00609816
				7.33347	0.00697925	7.33338	0.00562634	7.33337	0.00595791
				7.50013	0.00669743	7.50005	0.00538043	7.50003	0.00541263
				7.6668	0.00647534	7.66672	0.00497597	7.6667	0.00533329
				7.83347	0.0061893	7.83338	0.00495032	7.83337	0.00525648
				8.00013	0.00606126	8.00007	0.00500229	8.00003	0.00488291

[truncated: 31 more sheets: mNG_2, mNG_3, mGL_1, mGL_2, mGL_3, SG-1, SG-2, SG-3, tdSG_1, tdSG_2, tdSG_3, td5SG_2, td5SG_3, td5SG_5, td5oxSG_1, td5oxSG_2, td5oxSG_3, td8oxSG_1, td8oxSG_2, td8oxSG_3 …]
