# Supplementary material for: StayGold variants for molecular fusion and membrane-targeting applications
Source: Nat Methods. 2023 Nov 30;21(4):648–56. doi: 10.1038/s41592-023-02085-6 (PMC11009113; doi:10.1038/s41592-023-02085-6)
Supplement: Supplementary file 16 — Numerical source data. [file 41592_2023_2085_MOESM16_ESM.xlsx]

## Sheet: b
GFP	corrected_ratio_normalized_by_SG
QC2-6 FIQ	0.948005
QC2-6(PT)	0.703975
StayGold	0.989565
mGreenLantern	0.514315
mNeonGreen	0.291568
EGFP	0.218004
td5oxStayGold	2.75326
td8oxStayGold	2.79113
td8ox2StayGold	2.80312
QC2-6 FIQ	0.920566
QC2-6(PT)	0.704947
StayGold	0.979184
mGreenLantern	0.476929
mNeonGreen	0.299224
EGFP	0.211499
td5oxStayGold	2.65354
td8oxStayGold	2.65002
td8ox2StayGold	2.68811
QC2-6 FIQ	0.982661
QC2-6(PT)	0.742865
StayGold	1.07048
mGreenLantern	0.533846
mNeonGreen	0.351779
EGFP	0.224344
td5oxStayGold	2.79578
td8oxStayGold	2.79881
td8ox2StayGold	2.8411
QC2-6 FIQ	0.931746
QC2-6(PT)	0.696914
StayGold	0.960775
mGreenLantern	0.502136
mNeonGreen	0.325422
EGFP	0.211538
td5oxStayGold	2.65273
td8oxStayGold	2.68778
td8ox2StayGold	2.73313
td5StayGold	2.04195
td5StayGold	2.09162
td5StayGold	2.0663
td5StayGold	2.15364

## Sheet: c
exp230726								exp230729								exp230805									Ave						SE
time	mSG	mSG2	SG	mNG	EGFP	mGL		time	mSG	mSG2	SG	mNG	EGFP	mGL		time	mSG	mSG2	SG	mNG	EGFP	mGL		time	mSG	mSG2	SG	mNG	EGFP	mGL	mSG	mSG2	SG	mNG	EGFP	mGL
2	1.46932e-07	1.04566e-06	2.40406e-06	7.07574e-05	3.67939e-07	3.16713e-05		2	4.53916e-07	2.00222e-08	0	0.0013478	9.10545e-07	4.70625e-06		2	1.4978e-05	2.18742e-08	0	0.000351675	3.37899e-08	3.2916e-07		2	5.19294e-06	3.62518e-07	8.01355e-07	0.000590077	4.37425e-07	1.22356e-05	4.89331e-06	3.4157e-07	8.01355e-07	0.000387442	2.55471e-07	9.79966e-06
2.5	0	0	0	7.33145e-05	9.97808e-07	2.3956e-05		2.5	3.69246e-06	0	0	0.00133019	3.33243e-07	7.19833e-06		2.5	5.5433e-08	0	0	0.00120853	0	4.47832e-05		2.5	1.2493e-06	0	0	0.000870679	4.43684e-07	2.53125e-05	1.22169e-06	0	0	0.000400226	2.93288e-07	1.0871e-05
3	0	1.42221e-06	0	0.000921787	2.07426e-05	2.14684e-05		3	0.000265275	2.17454e-06	0	0.00336556	1.46312e-07	0.000620329		3	2.1675e-06	0	0	0.00447654	0.000414979	0.000707795		3	8.91476e-05	1.19892e-06	0	0.00292129	0.000145289	0.000449864	8.80661e-05	6.37586e-07	0	0.00104993	0.000134976	0.000215681
3.5	5.52534e-08	9.32877e-05	5.93826e-07	0.00229916	0.000339709	1.94412e-05		3.5	0.00152639	4.24988e-07	0	0.00760506	5.25075e-05	0.00297321		3.5	0.000287138	0	0	0.00930072	0.000747692	0.00225932		3.5	0.000604529	3.12376e-05	1.97942e-07	0.00640165	0.000379969	0.00175066	0.000468323	3.10253e-05	1.97942e-07	0.00210884	0.00020169	0.000889803
4	0.00041663	0.000835312	0	0.00498545	0.00106417	0.000482826		4	0.00404809	0.000476571	0.00689172	0.0134354	0.000318537	0.00707253		4	0.000878593	0.000141559	0	0.0128218	0.00113044	0.00455432		4	0.0017811	0.000484481	0.00229724	0.0104142	0.000837715	0.00403656	0.00114131	0.000200308	0.00229724	0.00272015	0.000260293	0.00191982
4.5	0.00639783	0.00243539	0.000262188	0.0101906	0.003185	0.00691318		4.5	0.00866977	0.00223963	0.0346297	0.0237866	0.000993689	0.0144188		4.5	0.00235627	0.00107188	3.32401e-08	0.0177247	0.00127212	0.0131771		4.5	0.00580796	0.00191563	0.0116306	0.017234	0.00181694	0.011503	0.00184626	0.000425646	0.0114998	0.00393249	0.000688736	0.00232276
5	0.0232859	0.00653651	0.000227117	0.0219239	0.00753198	0.0230443		5	0.0198866	0.0121829	0.0786573	0.0448918	0.00346314	0.0367632		5	0.00514123	0.00499147	0.00145834	0.0272305	0.00282087	0.0166573		5	0.0161045	0.00790362	0.0267809	0.0313487	0.00460533	0.0254882	0.0055688	0.00218562	0.0259406	0.00694263	0.00147503	0.00593134
5.5	0.0641421	0.0172954	0.00443908	0.0445353	0.015202	0.0483186		5.5	0.0486461	0.035444	0.123859	0.0848932	0.00915846	0.0784277		5.5	0.0166577	0.0168705	0.00759072	0.0447742	0.00399184	0.0390223		5.5	0.0431486	0.0232033	0.0452962	0.0580676	0.00945077	0.0552562	0.0139805	0.00612158	0.0392919	0.013413	0.0032394	0.0118925
6	0.138871	0.0395656	0.0172515	0.0854174	0.0280188	0.0846198		6	0.104807	0.0746325	0.189148	0.154333	0.0197928	0.143961		6	0.039562	0.0359669	0.0190814	0.0793613	0.00622421	0.0592759		6	0.0944135	0.050055	0.0751603	0.10637	0.0180119	0.0959522	0.0291353	0.0123326	0.0569962	0.0240448	0.00635424	0.0250946
6.5	0.24628	0.0771681	0.0455322	0.150649	0.0463701	0.135927		6.5	0.18747	0.131944	0.269903	0.251115	0.0362343	0.224952		6.5	0.0833432	0.0626432	0.0354295	0.126698	0.00973875	0.094535		6.5	0.172364	0.0905852	0.116955	0.176154	0.0307811	0.151805	0.0476384	0.0211004	0.0765296	0.0381128	0.0109204	0.0384762
7	0.386065	0.139223	0.0902914	0.240836	0.0699566	0.206696		7	0.298254	0.215119	0.36053	0.366509	0.0583464	0.328085		7	0.144993	0.104405	0.0565583	0.190871	0.0157874	0.142033		7	0.276437	0.152916	0.169127	0.266072	0.0480301	0.225605	0.0704411	0.0326853	0.0961958	0.0522489	0.0164661	0.0545344
7.5	0.566616	0.228009	0.152203	0.360186	0.0977606	0.295146		7.5	0.435579	0.328663	0.475669	0.506301	0.088055	0.447699		7.5	0.23056	0.157355	0.0832143	0.271788	0.0245488	0.210932		7.5	0.410918	0.238009	0.237029	0.379425	0.0701215	0.317925	0.0977913	0.0497045	0.120971	0.068378	0.0229579	0.0692913
8	0.755847	0.344025	0.233933	0.489266	0.12937	0.411053		8	0.600097	0.476413	0.594673	0.661687	0.120377	0.591061		8	0.347361	0.226743	0.118181	0.372987	0.0383515	0.283978		8	0.567768	0.34906	0.315596	0.50798	0.0960329	0.428697	0.119022	0.0721177	0.143484	0.0838642	0.0289573	0.0890852
8.5	1.00261	0.472066	0.338062	0.620587	0.161214	0.545665		8.5	0.798452	0.646416	0.801975	0.836397	0.155964	0.749767		8.5	0.505643	0.318947	0.167212	0.484548	0.0575027	0.375608		8.5	0.768901	0.479143	0.43575	0.647178	0.124893	0.557013	0.14422	0.0945985	0.189638	0.102436	0.0337294	0.108159
9	1.25878	0.65069	0.474916	0.775704	0.202516	0.694449		9	1.03473	0.835574	1.08506	1.03369	0.196003	0.929554		9	0.662456	0.435096	0.23388	0.613174	0.0837596	0.498302		9	0.985323	0.640453	0.597951	0.807524	0.160759	0.707435	0.173909	0.115722	0.253298	0.122432	0.0385458	0.124661
9.5	1.52839	0.846888	0.641809	0.940295	0.245899	0.862098		9.5	1.28336	1.04444	1.38988	1.24375	0.238697	1.09528		9.5	0.844832	0.575003	0.320501	0.74183	0.1123	0.632451		9.5	1.21886	0.822111	0.784062	0.97529	0.198966	0.863278	0.199944	0.13608	0.31679	0.145943	0.0433826	0.13361
10	1.84272	1.06007	0.835834	1.12264	0.294207	1.03672		10	1.55693	1.27272	1.69698	1.45757	0.29041	1.28757		10	1.07554	0.741416	0.431757	0.889891	0.145647	0.78023		10	1.49173	1.02473	0.98819	1.1567	0.243421	1.03484	0.223852	0.154388	0.373097	0.164757	0.0488995	0.14646
10.5	2.138	1.2832	1.0569	1.30514	0.342826	1.22398		10.5	1.85403	1.53016	2.09927	1.68317	0.343553	1.48188		10.5	1.3513	0.922632	0.565959	1.04328	0.183412	0.9628		10.5	1.78111	1.24533	1.24071	1.34387	0.28993	1.22289	0.230008	0.176397	0.452069	0.185731	0.0532598	0.149845
11	2.46192	1.49357	1.29297	1.46675	0.394343	1.42467		11	2.17493	1.79969	2.45214	1.92178	0.400104	1.66103		11	1.58596	1.1212	0.721902	1.2462	0.225354	1.14717		11	2.07427	1.47149	1.489	1.54491	0.339934	1.41096	0.257829	0.196173	0.509004	0.198898	0.0573139	0.148497
11.5	2.80452	1.8175	1.5184	1.73806	0.453684	1.64074		11.5	2.51292	2.0858	2.49019	2.18091	0.456278	1.88033		11.5	1.8795	1.34081	0.90943	1.44042	0.273538	1.30484		11.5	2.39898	1.74804	1.63934	1.78646	0.3945	1.60864	0.273039	0.217845	0.460317	0.215126	0.0604855	0.166904
12	3.13025	2.09627	1.74988	1.95402	0.511697	1.83656		12	2.8705	2.37208	3.00623	2.46258	0.515478	2.07513		12	2.19335	1.57936	1.10814	1.63991	0.324803	1.52622		12	2.73136	2.0159	1.95475	2.01883	0.450659	1.81264	0.279264	0.232338	0.557422	0.239686	0.0629379	0.15891
12.5	3.49898	2.3352	2.01194	2.11456	0.57105	2.042		12.5	3.21392	2.67709	3.53036	2.73596	0.575888	2.28282		12.5	2.49501	1.83791	1.33408	1.75612	0.37951	1.79452		12.5	3.0693	2.2834	2.29213	2.20221	0.508816	2.03978	0.298707	0.24363	0.649305	0.286229	0.064668	0.140965
13	3.85386	2.71037	2.26948	2.43474	0.633517	2.26139		13	3.55673	2.97773	3.92395	3.02249	0.637108	2.49471		13	2.87011	2.09404	1.59515	2.0715	0.446977	1.89892		13	3.4269	2.59405	2.59619	2.50958	0.572534	2.21834	0.291309	0.261644	0.691829	0.277065	0.0627869	0.173329
13.5	4.16115	3.00735	2.54323	2.66584	0.701094	2.46742		13.5	3.95429	3.29427	4.33559	3.31396	0.698201	2.69362		13.5	3.24547	2.37963	1.86916	2.30433	0.512547	2.07835		13.5	3.78697	2.89375	2.91599	2.76137	0.63728	2.41313	0.277258	0.270074	0.735986	0.295344	0.0623725	0.179676
14	4.51989	3.33308	2.83242	2.96093	0.76713	2.67312		14	4.34407	3.63657	4.70624	3.59051	0.767443	2.92245		14	3.66237	2.62864	2.13685	2.51411	0.585149	2.3146		14	4.17544	3.19943	3.22517	3.02185	0.706574	2.63672	0.261509	0.298539	0.767273	0.312219	0.0607124	0.176411
14.5	4.8978	3.66528	3.131	3.24269	0.846152	2.88912		14.5	4.73739	3.96525	5.11991	3.8714	0.825982	3.12835		14.5	4.00105	2.90204	2.43402	2.62373	0.640004	2.65183		14.5	4.54541	3.51086	3.56164	3.24594	0.770713	2.88977	0.276094	0.316484	0.804692	0.360175	0.0656131	0.137562
15	5.25009	3.97037	3.40706	3.53597	0.916697	3.11836		15	5.1414	4.2919	5.4315	4.1934	0.891311	3.34299		15	4.37289	3.17261	2.73391	2.86312	0.714175	2.90854		15	4.92146	3.81163	3.85749	3.53083	0.840728	3.1233	0.276072	0.332716	0.810639	0.384028	0.0636993	0.125438
15.5	5.72679	4.30705	3.71315	3.83253	0.986674	3.33786		15.5	5.54655	4.62192	5.80596	4.44432	0.95836	3.53548		15.5	4.86126	3.42928	3.07763	3.26677	0.811029	2.97572		15.5	5.3782	4.11942	4.19892	3.84787	0.918688	3.28302	0.263655	0.356837	0.824201	0.340016	0.0544463	0.1639
16	6.02196	4.65694	4.00497	4.11283	1.06604	3.5624		16	6.03539	4.90766	6.3306	4.71928	1.01775	3.78524		16	5.09297	3.74683	3.41359	3.51042	0.891693	3.2334		16	5.71677	4.43714	4.58305	4.11418	0.99183	3.52701	0.311924	0.352663	0.890295	0.348968	0.0519728	0.160283
16.5	6.43531	4.98794	4.3216	4.41482	1.15266	3.77869		16.5	6.34988	5.33188	6.756	5.00507	1.10654	3.932		16.5	5.49272	4.00499	3.71151	3.8191	0.974986	3.37664		16.5	6.09264	4.77494	4.9297	4.413	1.07806	3.69578	0.300972	0.39757	0.929978	0.342363	0.0532298	0.16559
17	6.79467	5.32461	4.65605	4.66372	1.22085	3.99715		17	6.77882	5.68229	7.06257	5.2844	1.18462	4.19043		17	5.81453	4.30545	4.09916	4.08394	1.06639	3.57723		17	6.46268	5.10412	5.27259	4.67735	1.15729	3.92161	0.324103	0.412466	0.909313	0.34661	0.0466372	0.181003
17.5	7.31595	5.6634	4.96419	4.97627	1.28701	4.23006		17.5	7.22614	6.02419	7.41542	5.56683	1.26591	4.41101		17.5	6.25878	4.62072	4.44936	4.33044	1.15185	3.77507		17.5	6.93362	5.4361	5.60965	4.95785	1.23492	4.13871	0.338419	0.420786	0.915031	0.357033	0.0419795	0.189176
18	7.60811	5.96567	5.28664	5.32933	1.36576	4.45193		18	7.62669	6.38029	7.80018	5.8813	1.34168	4.60389		18	6.55871	4.95344	4.83089	4.38512	1.21312	4.08671		18	7.2645	5.76647	5.97257	5.19858	1.30685	4.38084	0.352936	0.423766	0.923229	0.436828	0.0473815	0.153469
18.5	7.99234	6.3785	5.64777	5.50396	1.44278	4.67435		18.5	8.08874	6.70549	8.17304	6.16261	1.42414	4.84277		18.5	7.07013	5.23505	5.17064	4.94531	1.33269	4.24551		18.5	7.71707	6.10635	6.33048	5.53729	1.39987	4.58754	0.324663	0.445757	0.931517	0.351799	0.034016	0.177793
19	8.42484	6.69201	6.03593	5.8754	1.50761	4.89124		19	8.51413	7.11815	8.65275	6.46143	1.51592	5.02007		19	7.51813	5.46771	5.54019	5.21342	1.42722	4.4524		19	8.15237	6.42596	6.74295	5.85008	1.48359	4.7879	0.318166	0.494665	0.96556	0.360491	0.0282847	0.171824
19.5	8.8722	7.05307	6.38885	6.23581	1.59277	5.10883		19.5	8.94711	7.47569	8.95777	6.73641	1.58503	5.21614		19.5	7.9055	5.8164	5.93871	5.50152	1.51129	4.60903		19.5	8.57493	6.78172	7.09511	6.15791	1.56303	4.978	0.335417	0.49784	0.940352	0.358605	0.025968	0.187069
20	9.23568	7.41246	6.72612	6.49084	1.66961	5.28671		20	9.40081	7.81405	9.2734	7.00671	1.65881	5.40411		20	8.29568	6.14532	6.30688	5.73741	1.60309	4.73042		20	8.97739	7.12395	7.43546	6.41165	1.64384	5.14041	0.344173	0.502859	0.926902	0.36855	0.0206104	0.207781
20.5	9.69382	7.74525	7.08186	6.78573	1.74316	5.48808		20.5	9.82646	8.23521	9.61881	7.26414	1.71922	5.64191		20.5	8.71943	6.40228	6.70958	6.0128	1.68209	4.933		20.5	9.41324	7.46091	7.80342	6.68756	1.71483	5.35433	0.349008	0.547888	0.914037	0.364549	0.0177673	0.215296
21	10.036	7.92779	7.41899	6.9057	1.8117	5.69806		21	10.2396	8.49059	9.99715	7.48429	1.78427	5.79665		21	9.18405	6.68748	7.05148	6.45605	1.77496	5.04586		21	9.81989	7.70195	8.15587	6.94868	1.79031	5.51352	0.323307	0.53262	0.926731	0.297602	0.0110269	0.235556
21.5	10.4635	8.38948	7.77742	7.32743	1.91053	5.9176		21.5	10.5489	8.79559	10.3397	7.72784	1.85352	5.97515		21.5	9.46191	7.02838	7.41029	6.40121	1.82731	5.3197		21.5	10.1581	8.07115	8.50912	7.15216	1.86379	5.73748	0.348953	0.534403	0.921384	0.392863	0.0245669	0.209553
22	10.9147	8.70152	8.10518	7.54248	1.98931	6.07659		22	10.9595	9.05214	10.7122	7.91286	1.93224	6.15485		22	9.93185	7.28595	7.76972	6.96719	1.96052	5.40282		22	10.602	8.34654	8.86238	7.47418	1.96069	5.87809	0.335325	0.539866	0.929987	0.275119	0.0164747	0.238704
22.5	11.1138	8.81436	8.43459	7.5686	2.04548	6.2258		22.5	11.3653	9.32175	10.9713	8.07309	2.00183	6.24974		22.5	10.354	7.54138	8.14378	7.26442	2.05294	5.58245		22.5	10.9444	8.55916	9.18323	7.63537	2.03341	6.01933	0.303956	0.529553	0.89798	0.235818	0.0159409	0.218549
23	11.6448	9.31108	8.6965	7.9253	2.12975	6.41874		23	11.7426	9.56217	11.3809	8.26737	2.03529	6.45099		23	10.6941	7.89507	8.48919	7.4299	2.14713	5.76174		23	11.3605	8.92277	9.52221	7.87419	2.10406	6.21049	0.334378	0.518939	0.931291	0.243103	0.0347467	0.224568
23.5	11.8231	9.56043	9.03222	8.12785	2.19552	6.56202		23.5	12.1267	9.88234	11.7066	8.47142	2.07823	6.63403		23.5	11.0533	8.18631	8.83812	7.34892	2.1769	5.98659		23.5	11.6677	9.20969	9.85897	7.98273	2.15022	6.39421	0.319466	0.520063	0.925493	0.332062	0.0363939	0.204871
24	12.2498	9.8268	9.36197	8.1737	2.26954	6.72653		24	12.4239	10.1678	11.9841	8.64698	2.14463	6.70502		24	11.389	8.42659	8.93378	7.65004	2.26319	6.16786		24	12.0209	9.47374	10.0933	8.15691	2.22579	6.53314	0.319921	0.532747	0.953453	0.287914	0.0406178	0.182745
24.5	12.5824	10.0887	9.67231	8.37421	2.3297	6.87509		24.5	12.8223	10.3837	12.2453	8.80908	2.20622	6.85707		24.5	11.8475	8.59627	9.22983	8.15818	2.39829	6.20748		24.5	12.4174	9.68956	10.3825	8.44716	2.31141	6.64655	0.293237	0.553233	0.940143	0.191406	0.0561951	0.219595
25	12.6232	10.1458	10.0703	8.45022	2.40126	7.03555		25	12.9705	10.7171	12.589	8.96433	2.25778	7.02017		25	12.3882	8.74005	9.92258	8.39554	2.45647	6.45319		25	12.6606	9.86767	10.8606	8.60336	2.37184	6.83631	0.169119	0.587433	0.865221	0.181172	0.0592144	0.191608
25.5	13.2196	10.63	10.362	8.78937	2.45654	7.2005		25.5	13.1166	10.9122	12.8758	9.0853	2.33108	7.12786		25.5	12.6598	9.13602	10.3144	8.53505	2.5189	6.52447		25.5	12.9986	10.2261	11.1841	8.80324	2.4355	6.95094	0.172031	0.551082	0.845974	0.158993	0.0552301	0.214264
26	13.3693	10.8729	10.6666	8.90974	2.52776	7.35029		26	13.4281	11.1943	13.2424	9.18544	2.38426	7.21159		26	13.0341	9.37081	10.7148	8.70821	2.60029	6.66443		26	13.2771	10.4793	11.5413	8.93446	2.50411	7.07544	0.12273	0.561969	0.850656	0.138319	0.0634748	0.209368
26.5	13.6886	11.088	10.9698	9.04287	2.57521	7.51072		26.5	13.6702	11.3042	13.3285	9.43745	2.526	7.36072		26.5	13.3195	9.50944	11.0595	8.91927	2.69587	6.82033		26.5	13.5595	10.6339	11.786	9.1332	2.59903	7.23059	0.120093	0.56568	0.771719	0.156257	0.0504627	0.20965
27	13.8715	11.3595	11.2427	9.16467	2.62395	7.66848		27	14.1631	11.7062	13.7007	9.49629	2.48951	7.4975		27	13.6402	9.86488	11.4614	8.75044	2.71401	7.19009		27	13.8916	10.9769	12.1349	9.13713	2.60916	7.45202	0.151301	0.56494	0.78544	0.215749	0.0652263	0.139959
27.5	14.1551	11.6157	11.5734	9.32781	2.70052	7.81245		27.5	14.5543	11.7198	13.9294	9.5333	2.50697	7.77429		27.5	14.0045	10.0538	11.7343	8.85418	2.77399	7.33276		27.5	14.2379	11.1298	12.4124	9.23843	2.66049	7.63983	0.164027	0.538821	0.759937	0.201075	0.0796358	0.153934
28	14.5853	11.7926	11.8156	9.35926	2.73318	7.93743		28	14.638	12.1842	13.9868	9.5786	2.55723	7.78036		28	14.5443	10.111	12.0496	9.39858	2.90107	7.36585		28	14.5892	11.3626	12.6173	9.44548	2.7305	7.69455	0.0271007	0.635916	0.688058	0.067521	0.099267	0.170487
28.5	14.9124	12.0148	12.1508	9.47221	2.79639	8.07976		28.5	14.9461	12.2414	14.2267	9.7284	2.61744	7.82632		28.5	14.7055	10.4566	12.4408	9.13013	2.89235	7.64539		28.5	14.8547	11.5709	12.9394	9.44358	2.76873	7.85049	0.0752176	0.561003	0.649083	0.173297	0.0805567	0.125972
29	14.9638	12.2365	12.4161	9.52332	2.87551	8.20854		29	15.2631	12.4017	14.426	9.7241	2.66314	7.92324		29	15.1858	10.5048	12.6986	9.64226	3.05517	7.62623		29	15.1376	11.7143	13.1802	9.62989	2.8646	7.91934	0.0897101	0.606641	0.628193	0.0582875	0.113299	0.16811
29.5	15.2653	12.4022	12.5422	9.54299	2.8654	8.31619		29.5	15.5567	12.4741	14.7116	9.83709	2.70718	7.99081		29.5	15.4578	10.6384	13.015	9.75973	3.09802	7.76997		29.5	15.4266	11.8383	13.423	9.71327	2.8902	8.02566	0.0855615	0.600264	0.658638	0.0880197	0.113506	0.158641
30	15.4152	12.229	12.777	9.42135	2.90653	8.40933		30	15.7291	12.9272	14.8259	9.84721	2.78266	8.12695		30	15.54	10.8283	13.3296	9.91038	3.13798	7.94521		30	15.5614	11.9949	13.6441	9.72632	2.94239	8.1605	0.0912582	0.61712	0.61202	0.153569	0.104129	0.135026
30.5	15.3065	12.7141	12.9749	9.72019	2.97421	8.49412		30.5	15.9509	12.9141	15.1212	9.94993	2.82554	8.13929		30.5	15.7979	11.0442	13.6015	9.94739	3.19077	8.04577		30.5	15.6851	12.2241	13.8992	9.8725	2.99684	8.22639	0.194384	0.592778	0.637189	0.0761591	0.106038	0.13656
31	15.5265	12.7677	13.1725	9.79421	2.98728	8.6083		31	16.069	13.1378	15.1098	10.061	2.79487	8.21835		31	15.9962	11.1788	13.9404	9.97827	3.25121	8.22432		31	15.8639	12.3614	14.0742	9.94451	3.01112	8.35033	0.169999	0.600879	0.563236	0.0788544	0.132272	0.129001
31.5	15.7297	12.9475	13.195	9.87953	3.06165	8.72287		31.5	16.1926	13.3072	15.4156	10.1695	2.85317	8.2611		31.5	16.2159	11.378	14.1908	9.9989	3.25349	8.46458		31.5	16.046	12.5442	14.2672	10.016	3.0561	8.48285	0.158331	0.592298	0.642171	0.0841508	0.115595	0.133614
32	16.2223	13.0943	13.6295	9.92754	3.09902	8.81943		32	16.3771	13.4079	14.8588	10.0631	2.88281	8.29999		32	16.4133	11.6198	14.4616	9.97506	3.3311	8.46307		32	16.3376	12.7073	14.3166	9.98858	3.10431	8.52749	0.0585522	0.55123	0.362203	0.0397232	0.129437	0.15337
32.5	16.3342	13.298	13.8443	9.90642	3.1737	8.88997		32.5	16.6081	13.5222	15.2754	10.1677	2.94005	8.31711		32.5	16.5881	11.7803	14.7614	10.0403	3.33622	8.64516		32.5	16.5101	12.8668	14.627	10.0381	3.14999	8.61741	0.08816	0.547102	0.418533	0.0754219	0.114978	0.165952
33	16.3526	13.0365	13.8891	9.6908	3.21408	8.93467		33	16.8748	13.4935	15.556	10.0636	2.96431	8.28049		33	16.6854	12.0084	15.0223	10.0315	3.35756	8.67624		33	16.6376	12.8461	14.8225	9.92863	3.17865	8.63047	0.152612	0.43915	0.491439	0.119278	0.114896	0.190225
33.5	16.4981	13.5943	14.0657	9.96829	3.26395	9.01937		33.5	17.0644	13.7908	16.0407	10.0512	3.0019	8.35298		33.5	17.0319	12.0876	15.3122	10.0797	3.43313	8.73626		33.5	16.8648	13.1576	15.1395	10.0331	3.23299	8.70287	0.183585	0.537985	0.576649	0.0334292	0.125444	0.193093
34	16.5995	13.7022	14.2216	10.0041	3.31809	9.06508		34	17.3097	13.9668	16.196	10.0599	3.05072	8.39382		34	17.125	12.2326	15.5267	10.1039	3.45325	8.93599		34	17.0114	13.3005	15.3148	10.056	3.27402	8.7983	0.212746	0.539388	0.579724	0.0288839	0.118271	0.205643
34.5	16.8436	13.4753	14.3593	9.84813	3.35283	9.13906		34.5	17.5112	13.9457	16.44	10.0263	3.0859	8.44496		34.5	17.1233	12.5043	15.7961	9.81649	3.46498	9.13364		34.5	17.1594	13.3084	15.5318	9.89697	3.30123	8.90589	0.193553	0.424374	0.614995	0.0652992	0.11243	0.230468
35	17.0377	13.8451	14.5735	9.99632	3.37615	9.18436		35	17.6078	14.1597	16.4717	10.0352	3.11555	8.45865		35	17.3729	12.4538	16.0675	10.1032	3.55248	9.10228		35	17.3395	13.4862	15.7042	10.0449	3.34806	8.9151	0.165441	0.524123	0.577263	0.0312471	0.126912	0.229451
35.5	17.1207	13.8794	14.6209	9.99343	3.39983	9.24226		35.5	17.824	14.1481	16.6889	9.98992	3.14064	8.48573		35.5	17.5752	12.6479	16.3406	10.1194	3.56835	9.26629		35.5	17.5066	13.5585	15.8835	10.0343	3.36961	8.9981	0.20588	0.461854	0.639237	0.0425939	0.12439	0.256276
36	17.286	13.5743	14.9078	9.94105	3.46801	9.25457		36	17.8669	14.187	16.7476	10.0542	3.16456	8.49867		36	17.6709	12.7838	16.5809	10.0931	3.57891	9.36621		36	17.6079	13.515	16.0788	10.0295	3.40383	9.03982	0.170612	0.40614	0.587471	0.045613	0.123844	0.272484
36.5	17.4913	14.0459	15.0359	10.1127	3.49683	9.32527		36.5	18.0314	14.2659	17.0259	9.91485	3.17656	8.57549		36.5	17.7891	13.1369	16.8612	9.95084	3.59067	9.50343		36.5	17.7706	13.8162	16.3077	9.99279	3.42135	9.13473	0.156192	0.345543	0.637668	0.0608424	0.12536	0.284309
37	17.6868	14.0454	15.1765	10.0972	3.54554	9.34801		37	18.104	14.3803	17.1616	9.88969	3.23393	8.55215		37	18.0509	13.0983	17.0758	10.2356	3.67063	9.45732		37	17.9472	13.8413	16.4713	10.0742	3.48337	9.11916	0.131109	0.383894	0.647878	0.100522	0.129842	0.285255
37.5	17.9853	14.1029	15.4502	10.109	3.60985	9.36026		37.5	18.2785	14.3502	17.3128	9.93983	3.25081	8.56897		37.5	18.0173	13.5357	17.3035	10.0195	3.64704	9.59768		37.5	18.0937	13.9963	16.6889	10.0228	3.50257	9.17564	0.0928648	0.241118	0.619327	0.0488757	0.126335	0.310978
38	17.861	14.0664	15.6837	10.0949	3.64994	9.39157		38	18.2865	14.3682	17.4072	9.83288	3.267	8.56286		38	18.3319	13.4258	17.5488	10.1539	3.70222	9.54445		38	18.1598	13.9535	16.8799	10.0272	3.53972	9.1663	0.149972	0.277829	0.599478	0.098656	0.137193	0.304927
38.5	17.9647	14.3749	15.8719	10.0885	3.6541	9.46149		38.5	18.3154	14.5488	17.5644	9.68183	3.2992	8.53614		38.5	18.3887	13.4029	17.723	10.1183	3.68389	9.55205		38.5	18.2229	14.1089	17.0531	9.96287	3.54573	9.18323	0.130861	0.356515	0.592376	0.140782	0.123564	0.324597
39	18.2103	14.4532	15.9824	10.077	3.67436	9.43413		39	18.4272	14.5396	17.6285	9.66779	3.30357	8.63178		39	18.49	13.759	17.639	9.89159	3.67739	9.61807		39	18.3758	14.2506	17.0833	9.87879	3.55177	9.22799	0.0847171	0.247092	0.550461	0.118299	0.124104	0.3028
39.5	18.4115	14.2998	16.2454	9.94358	3.7242	9.44219		39.5	18.452	14.588	17.8364	9.59541	3.29744	8.60062		39.5	18.7023	13.8815	18.2634	9.85144	3.69528	9.64018		39.5	18.5219	14.2564	17.4484	9.79681	3.57231	9.22766	0.0909464	0.205085	0.613994	0.104152	0.137685	0.318689
40	18.4327	14.3689	16.4688	9.73796	3.73852	9.3984		40	18.4226	14.5568	17.8274	9.50013	3.3148	8.54598		40	18.8931	13.8653	18.3521	9.99896	3.76975	9.56684		40	18.5828	14.2637	17.5495	9.74568	3.60769	9.1704	0.155202	0.206451	0.56114	0.144053	0.146722	0.315974
40.5	18.7128	14.4601	16.6768	9.62715	3.7755	9.45571		40.5	18.5753	14.5614	17.8187	9.42194	3.334	8.54317		40.5	18.9571	14.1754	18.6509	9.70454	3.73457	9.37149		40.5	18.7484	14.399	17.7155	9.58454	3.61469	9.12346	0.111646	0.115539	0.572216	0.0843159	0.140842	0.29116
41	18.8221	14.4589	16.7772	9.52969	3.83557	9.44062		41	18.7629	14.6062	17.8445	9.3377	3.36075	8.44974		41	19.2071	14.1205	18.7139	9.81775	3.82201	9.31349		41	18.9307	14.3952	17.7785	9.56171	3.67278	9.06795	0.139247	0.143764	0.560065	0.139502	0.156061	0.311276
41.5	18.6278	14.1456	16.8726	9.34474	3.82884	9.42995		41.5	18.8949	14.576	18.2433	9.30657	3.37538	8.36711		41.5	19.2701	14.3607	18.9351	9.63601	3.72617	9.35106		41.5	18.931	14.3607	18.017	9.42911	3.64347	9.04937	0.18629	0.124236	0.606055	0.104038	0.13728	0.341891
42	18.8147	14.5053	17.0356	9.28832	3.847	9.40945		42	18.9657	14.5999	18.2707	9.18575	3.38914	8.31709		42	19.3929	14.3116	19.0237	9.64734	3.78093	9.22721		42	19.0578	14.4723	18.11	9.3738	3.67236	8.98458	0.17316	0.0848499	0.57951	0.139936	0.142887	0.337865
42.5	18.9137	14.5567	17.0859	9.19917	3.82649	9.39466		42.5	19.6538	14.5834	18.0779	9.13255	3.37739	8.33237		42.5	19.5011	14.376	19.3129	9.53437	3.84334	9.22651		42.5	19.3562	14.5054	18.1589	9.2887	3.68241	8.98451	0.225608	0.0651263	0.644147	0.124332	0.152588	0.329667
43	19.1415	14.5663	17.2139	9.06611	3.84669	9.41811		43	20.0995	14.6232	18.3691	8.99367	3.52225	8.29852		43	19.394	14.6858	19.1866	9.36417	3.7534	9.31326		43	19.545	14.6251	18.2565	9.14131	3.70745	9.00996	0.286683	0.0344969	0.572235	0.113371	0.0964361	0.357005
43.5	19.0389	14.5834	17.2607	8.98443	3.83065	9.33814		43.5	20.1482	14.5245	18.2011	8.94016	3.42164	8.29657		43.5	19.4736	14.6698	19.1399	9.29733	3.75588	9.27586		43.5	19.5536	14.5926	18.2006	9.07397	3.66939	8.97019	0.322715	0.0421969	0.542461	0.112406	0.125744	0.33729
44	19.2484	14.5643	17.2947	8.74507	3.77752	9.35138		44	20.0726	14.5632	17.9795	8.8476	3.42905	8.27019		44	19.5796	14.614	19.5742	9.28993	3.76424	9.29416		44	19.6335	14.5805	18.2828	8.96087	3.65694	8.97191	0.239456	0.0167413	0.675292	0.167173	0.114008	0.351248
44.5	19.3735	14.4759	17.4578	8.49675	3.77607	9.33546		44.5	20.039	14.6701	17.8878	8.72395	3.44922	8.31935		44.5	19.5964	14.975	19.935	9.21542	3.7238	9.40835		44.5	19.6696	14.707	18.4269	8.81204	3.6497	9.02105	0.195575	0.145275	0.764196	0.212086	0.101367	0.351482
45	19.2201	14.4079	17.5225	8.39238	3.74027	9.34121		45	20.047	14.5608	17.9607	8.67359	3.4661	8.21846		45	19.7641	14.8227	20.0605	9.25849	3.82126	9.35495		45	19.677	14.5971	18.5145	8.77482	3.67588	8.97154	0.242652	0.121106	0.783251	0.255096	0.107463	0.376563
45.5	19.2883	14.3928	17.5963	8.19988	3.72048	9.35973		45.5	20.1083	14.5934	17.959	8.65425	3.47409	8.14112		45.5	19.9969	14.8757	20.2541	9.30806	3.76085	9.41414		45.5	19.7978	14.6206	18.6031	8.72073	3.65181	8.97166	0.256783	0.140047	0.832105	0.321627	0.089619	0.415569
46	19.1251	13.952	17.7776	8.07107	3.72698	9.35277		46	20.1241	14.6135	17.9723	8.62445	3.48903	8.46193		46	20.1016	14.9799	20.4848	9.02642	3.73971	9.28915		46	19.7836	14.5151	18.7449	8.57398	3.6519	9.03462	0.329307	0.300766	0.871765	0.276939	0.0815218	0.286933
46.5	19.5808	14.3824	17.7675	8.10447	3.69766	9.29097		46.5	20.2219	14.663	18.1875	8.59951	3.50254	8.33818		46.5	20.1245	15.2929	20.7936	8.93717	3.6669	9.33896		46.5	19.9757	14.7794	18.9162	8.54705	3.62237	8.98937	0.199432	0.269232	0.946509	0.241806	0.0605661	0.325892
47	19.4419	14.4006	17.7088	8.03347	3.71637	9.25041		47	20.2436	14.5469	18.3116	8.26238	3.49051	8.42167		47	20.3286	15.1294	20.8322	8.60059	3.73624	9.31062		47	20.0047	14.6923	18.9509	8.29881	3.64771	8.99423	0.282477	0.222611	0.956636	0.164726	0.0788042	0.286807
47.5	19.5479	14.3889	17.7437	7.96415	3.73782	9.11895		47.5	20.2137	14.6606	18.2649	8.45381	3.53539	8.36245		47.5	20.4164	15.4118	21.3694	8.87809	3.67112	9.45913		47.5	20.0593	14.8204	19.126	8.43202	3.64811	8.98017	0.262327	0.305907	1.13174	0.264057	0.0595575	0.324097
48	19.3912	14.5152	17.6791	7.90201	3.73476	9.08944		48	20.3419	14.6478	18.3347	8.41101	3.56009	8.40574		48	20.4453	15.2419	21.1107	8.79625	3.74382	9.20909		48	20.0595	14.8016	19.0415	8.36976	3.67956	8.90142	0.335464	0.223425	1.05177	0.258968	0.0597906	0.250237
48.5	19.3604	14.1526	17.7067	7.91325	3.73485	9.10469		48.5	20.4644	14.6845	18.4248	8.35102	3.57678	8.3104		48.5	20.5688	15.4862	21.1425	8.69701	3.66688	9.24774		48.5	20.1312	14.7745	19.0913	8.32043	3.65951	8.88761	0.386598	0.3876	1.04633	0.226768	0.0457809	0.291544
49	19.4747	14.4644	17.6012	7.83641	3.72854	9.10179		49	20.4709	14.7	18.4478	8.2448	3.56701	8.43177		49	20.6656	15.6331	21.3086	8.51544	3.65914	9.31185		49	20.2037	14.9325	19.1192	8.19888	3.65156	8.94847	0.368832	0.356828	1.12166	0.197361	0.0467837	0.265371
49.5	19.5766	14.1857	17.4946	7.66961	3.73577	9.04583		49.5	20.5462	14.7621	18.5035	8.18004	3.57005	8.45713		49.5	20.7211	15.2712	21.0393	8.39476	3.69283	9.28595		49.5	20.2813	14.7397	19.0125	8.08147	3.66622	8.92964	0.355962	0.313532	1.05441	0.215058	0.0496529	0.246212
50	19.4279	14.0282	17.4833	7.60945	3.73529	9.12785		50	20.5929	14.7012	18.4668	8.12446	3.58094	8.45293		50	20.8055	15.3051	21.0177	8.39445	3.62158	9.32768		50	20.2754	14.6781	18.9893	8.04278	3.64594	8.96949	0.428203	0.368792	1.05321	0.230261	0.0461921	0.264641
50.5	19.7432	14.456	17.6331	7.55323	3.73753	9.09323		50.5	20.5053	14.8333	18.503	8.04473	3.61258	8.43139		50.5	21.1002	15.4669	21.5079	8.17478	3.61139	9.33932		50.5	20.4496	14.9187	19.2146	7.92425	3.65383	8.95464	0.392708	0.294929	1.17379	0.189271	0.0418502	0.271101
51	19.7909	13.971	17.6966	7.46334	3.75151	9.09067		51	20.8022	14.6213	18.6195	7.6619	3.59818	8.88888		51	20.8428	15.52	21.4687	8.1936	3.61089	9.36125		51	20.4786	14.7041	19.2616	7.77295	3.65353	9.1136	0.344066	0.449072	1.13524	0.217999	0.0491288	0.136843
51.5	19.8384	14.0585	17.827	7.4539	3.75475	9.06399		51.5	20.8415	14.798	18.6311	7.93738	3.62739	8.68417		51.5	20.8619	15.7698	21.8105	7.96076	3.5222	9.48975		51.5	20.5139	14.8754	19.4229	7.78401	3.63478	9.07931	0.337823	0.495549	1.21618	0.165194	0.0672322	0.232677
52	20.1365	14.5603	17.7986	7.39353	3.80151	9.00896		52	20.9053	14.7504	18.6195	7.85092	3.63267	8.56898		52	20.928	15.7123	21.8499	7.882	3.55507	9.36781		52	20.6566	15.0077	19.4227	7.70881	3.66308	8.98192	0.260126	0.356571	1.23653	0.157899	0.0727465	0.230997
