# Supplementary material for: StayGold variants for molecular fusion and membrane-targeting applications
Source: Nat Methods. 2023 Nov 30;21(4):648–56. doi: 10.1038/s41592-023-02085-6 (PMC11009113; doi:10.1038/s41592-023-02085-6)
Supplement: Supplementary file 17 — Numerical source data. [file 41592_2023_2085_MOESM17_ESM.xlsx]

## Sheet: ExtendedDataFig1
construct	normal	whorl	norm_percent
mEGFP	105	13	88.9831
mEGFP	93	10	90.2913
mEGFP	99	11	90
QC2-6	91	9	91
QC2-6	115	10	92
QC2-6	105	37	73.9437
QC2-6 FIQ	99	8	92.5234
QC2-6 FIQ	117	10	92.126
QC2-6 FIQ	94	8	92.1569
QC2-6(PT)	100	25	80
QC2-6(PT)	99	12	89.1892
QC2-6(PT)	88	24	78.5714
tdoxStayGold	44	78	36.0656
tdoxStayGold	117	33	78
tdoxStayGold	85	55	60.7143
td5oxStayGold	109	19	85.1562
td5oxStayGold	96	7	93.2039
td5oxStayGold	135	20	87.0968
td8oxStayGold	97	6	94.1748
td8oxStayGold	94	7	93.0693
td8oxStayGold	131	10	92.9078
td8ox2StayGold	119	14	89.4737
td8ox2StayGold	101	11	90.1786
td8ox2StayGold	121	5	96.0317
Venus	67	115	36.8132
Venus	159	74	68.2403
Venus	108	64	62.7907
EGFP	136	20	87.1795
EGFP	143	24	85.6287
EGFP	146	43	77.2487
mClover3	124	12	91.1765
mClover3	125	19	86.8056
mClover3	102	21	82.9268
mNeonGreen	95	42	69.3431
mNeonGreen	100	32	75.7576
mNeonGreen	100	29	77.5194
mVenus	143	10	93.4641
mVenus	125	5	96.1538
mVenus	118	15	88.7218
StayGold	84	28	75
StayGold	99	77	56.25
StayGold	156	50	75.7282
tdTomato	87	75	53.7037
tdTomato	96	49	66.2069
tdTomato	99	87	53.2258
mGreenLantern	120	19	86.3309
mGreenLantern	143	34	80.791
mGreenLantern	148	32	82.2222
tdStayGold	62	2	96.875
tdStayGold	79	8	90.8046
tdStayGold	73	2	97.3333
