# Supplementary material for: StayGold variants for molecular fusion and membrane-targeting applications
Source: Nat Methods. 2023 Nov 30;21(4):648–56. doi: 10.1038/s41592-023-02085-6 (PMC11009113; doi:10.1038/s41592-023-02085-6)
Supplement: Supplementary file 18 — Numerical source data. [file 41592_2023_2085_MOESM18_ESM.xlsx]

## Sheet: PB1-FP_230804
PB1	-	+	%		Ave
SG	86	63	57.7181		46.3684
	89	131	40.4545
	79	114	40.9326	*
QC2-6	99	67	59.6386		55.563
	163	112	59.2727
	86	94	47.7778
QC2-6FIQ	175	0	100		100
	195	0	100
	167	0	100
QC2-6(PT)	129	0	100		100
	135	0	100
	337	0	100
tdSG	109	18	85.8268		71.7859
	127	141	47.3881
	115	25	82.1429
tdoxSG	96	24	80		75.5286
	227	84	72.9904	*
	131	47	73.5955
td5SG			97.8		96.3953
	104	9	92.0354
	153	1	99.3506
td5oxSG	128	4	96.9697		94.1209
	206	7	96.7136
	141	18	88.6792
td8oxSG	112	0	100		100
	181	0	100
	136	0	100
td8ox2SG	119	0	100		100
	141	0	100
	128	0	100
EGFP	105	16	86.7769		65.1543
	149	233	39.0052
	131	57	69.6809
mEGFP	116	9	92.8		69.0333
	137	90	60.3524	*
	82	70	53.9474
mNG	87	70	55.414		48.6361
	79	136	36.7442
	129	111	53.75
mCl3	175	0	100		97.8897
	222	1	99.5516
	288	18	94.1176
mGL	139	0	100		100
	177	0	100
	100	0	100
Venus	65	36	64.3564		39.4375
	79	246	24.3077	*
	59	140	29.6482
mVenus	108	0	100		99.2099
	144	1	99.3103
	117	2	98.3193
tdTomato			78.1		62.2587
	82	116	41.4141
	113	55	67.2619
