# Supplementary material for: StayGold variants for molecular fusion and membrane-targeting applications
Source: Nat Methods. 2023 Nov 30;21(4):648–56. doi: 10.1038/s41592-023-02085-6 (PMC11009113; doi:10.1038/s41592-023-02085-6)
Supplement: Supplementary file 19 — Numerical source data. [file 41592_2023_2085_MOESM19_ESM.xlsx]

## Sheet: FP-PB1_230804
-PB1	-	+	%		Ave
(n1)SG(c4)	31	109	22.1429		20.6729
	25	129	16.2338
	74	239	23.6422
QC2-6FIQ(c4)	114	0	100		100
	165	0	100
	157	0	100
QC2-6(PT)	155	1	99.359		98.2287
	102	5	95.3271
	119	0	100
tdSG(c4)	125	22	85.034		64.5594
	138	78	63.8889
	128	158	44.7552	*
tdoxSG(c4)	146	27	84.3931		64.4589
	97	58	62.5806
	129	149	46.4029	*
td5SG			96.9		90.1485
	89	17	83.9623
	215	25	89.5833
td5oxSG(c4)	138	41	77.095		60.15
	123	129	48.8095
	156	130	54.5455
td8oxSG(c4)	175	11	94.086		97.5274
	131	2	98.4962
	155	0	100
td8ox2SG(c4)	116	0	100		93.8742
	143	1	99.3056
	135	29	82.3171
