# Supplementary material for: StayGold variants for molecular fusion and membrane-targeting applications
Source: Nat Methods. 2023 Nov 30;21(4):648–56. doi: 10.1038/s41592-023-02085-6 (PMC11009113; doi:10.1038/s41592-023-02085-6)
Supplement: Supplementary file 20 — Numerical source data. [file 41592_2023_2085_MOESM20_ESM.xlsx]

## Sheet: a-c
Giantin	Giantin	Giantin	Giantin	Giantin	Giantin		GM130	GM130	GM130	GM130	GM130	GM130		TGN46	TGN46	TGN46	TGN46	TGN46	TGN46
exp230130_Green	exp230130_Red	exp230203_Green	exp230203_Red	exp230207_Green	exp230207_Red		exp230130_Green	exp230130_Red	exp230203_Green	exp230203_Red	exp230207_Green	exp230207_Red		exp230130_Green	exp230130_Red	exp230203_Green	exp230203_Red	exp230207_Green	exp230207_Red
156	154	152	153	153	155		161	162	178	221	152	152		158	153	157	158	155	147
160	159	156	157	150	148		158	158	156	230	153	148		153	159	160	159	155	157
155	156	178	158	153	149		161	165	155	190	154	154		161	154	156	156	157	150
156	160	170	154	145	150		154	157	156	184	154	168		162	154	159	178	155	150
160	156	193	155	151	157		156	168	154	260	156	149		155	174	155	157	154	149
162	154	162	158	148	156		154	164	192	209	154	160		163	161	154	169	155	150
157	156	181	151	152	149		158	159	158	302	155	152		160	159	159	156	152	151
155	158	235	169	152	152		156	161	183	219	152	148		161	156	162	168	153	149
156	152	159	182	147	151		156	153	163	257	149	152		160	158	177	154	153	153
155	158	154	193	150	149		159	157	173	281	157	150		156	157	158	159	159	154
155	158	174	179	153	147		153	156	174	292	154	155		157	161	158	156	154	159
163	155	158	162	150	149		157	156	166	250	150	144		155	162	153	157	154	155
155	159	157	155	153	151		159	173	190	233	161	151		158	155	159	157	152	161
155	159	170	152	154	148		158	154	158	247	152	151		157	156	154	166	149	154
162	159	152	160	150	150		156	159	176	264	153	161		160	157	162	153	154	149
158	157	160	154	151	152		154	154	171	305	154	159		158	161	156	155	154	162
162	155	154	162	154	149		157	157	163	291	148	155		157	157	155	155	154	162
158	156	156	151	153	145		159	159	178	238	154	149		159	156	157	158	152	152
160	161	155	151	154	152		156	157	194	252	150	150		160	158	160	157	156	157
163	154	155	158	151	149		161	163	159	268	154	154		157	158	159	157	154	150
159	157	153	164	157	150		162	156	167	304	152	152		155	153	159	170	154	153
157	159	157	172	156	148		154	162	157	257	155	153		165	161	165	156	158	157
160	155	154	154	151	145		157	169	169	288	158	149		156	157	157	166	155	153
159	158	156	153	151	146		176	162	185	293	156	156		157	157	154	165	155	152
156	162	153	154	152	149		154	158	174	248	154	152		156	158	166	167	174	154
163	157	182	155	152	156		157	161	157	244	152	156		157	171	156	169	154	152
159	153	154	161	150	149		157	155	194	271	151	161		158	158	160	156	157	157
159	157	157	156	152	151		156	160	162	208	154	154		156	157	153	152	156	148
160	159	154	157	152	148		157	160	161	213	151	158		164	177	157	158	161	151
167	158	159	168	155	141		153	155	184	248	154	152		160	156	157	158	152	155
159	160	156	163	148	151		161	160	207	214	156	152		158	159	157	156	158	153
160	159	155	151	152	150		161	156	166	234	153	154		158	175	158	173	152	153
161	153	158	157	150	146		158	159	158	231	152	155		160	152	160	155	158	147
159	161	159	163	152	146		156	159	168	280	152	151		161	158	156	167	154	152
154	154	156	159	153	149		157	154	158	213	153	153		158	152	159	173	165	168
158	156	155	153	158	149		155	151	169	229	154	180		154	159	162	158	153	156
161	156	151	154	153	161		159	156	170	218	166	150		157	160	156	156	162	148
152	155	155	149	150	151		158	158	165	234	155	166		160	160	157	156	154	150
161	161	167	170	156	152		156	157	170	231	151	149		159	158	155	156	156	154
155	160	153	157	153	151		155	159	156	253	153	158		153	154	162	165	154	153
161	159	155	155	159	150		156	155	169	247	153	156		160	158	155	153	151	152
154	157	156	155	152	150		158	160	168	220	154	162		155	161	154	169	151	150
156	157	158	162	153	148		156	156	159	182	157	158		158	159	152	162	154	153
157	161	165	152	166	148		155	155	176	207	156	149		158	158	154	155	153	152
160	159	154	151	155	155		159	158	161	239	151	148		158	172	161	156	156	154
157	156	156	159	154	146		161	154	170	252	151	154		158	155	157	158	155	153
157	161	154	162	148	153		158	156	168	209	156	150		158	158	155	168	152	149
156	156	154	162	165	150		160	155	156	199	160	150		159	164	155	156	151	151
156	154	158	156	153	149		154	158	172	172	152	151		157	154	160	163	155	153
160	165	153	158	153	151		170	159	177	180	154	151		159	161	159	168	159	161
160	160	164	153	164	150		159	156	203	175	162	160		158	165	159	159	155	162
161	159	151	151	153	150		156	159	155	237	155	159		157	161	157	156	154	152
157	159	159	161	152	146		157	167	152	209	150	161		161	159	156	158	154	152
158	154	175	152	151	150		154	159	157	187	155	154		154	156	154	156	154	150
158	158	156	151	146	156		158	156	161	203	155	152		157	158	154	178	154	154
159	159	172	158	145	147		160	157	162	230	153	147		160	155	156	154	152	164
157	156	155	155	152	145		156	155	159	255	153	151		160	154	157	157	154	158
156	154	159	152	164	149		157	156	158	218	156	154		161	162	155	155	157	152
160	157	168	156	152	147		160	155	159	192	152	147		161	157	156	154	154	163
158	158	166	157	163	149		154	158	157	173	171	155		160	156	153	164	151	156
160	160	150	156	176	155		155	160	157	177	152	151		156	171	155	149	154	151
156	162	152	156	158	145		156	158	179	178	157	162		156	159	156	158	152	175
158	156	165	164	152	170		158	170	156	172	157	152		160	151	157	154	156	156
154	156	159	153	165	152		155	157	165	203	148	149		160	160	156	165	156	155
157	156	174	150	160	151		160	157	154	198	154	151		160	156	152	155	151	151
160	159	157	189	153	160		160	160	162	172	152	147		159	159	151	163	157	149
171	159	155	166	151	147		159	181	181	170	153	156		153	156	158	155	151	153
171	159	157	155	152	144		157	161	158	187	162	152		159	158	156	154	150	149
158	157	160	159	151	150		158	156	187	177	151	151		157	158	161	158	153	153
160	152	164	171	154	150		156	158	159	170	155	152		160	157	158	155	150	152
158	164	168	154	153	149		155	154	162	183	156	152		160	165	155	152	156	153
160	155	156	166	147	145		156	153	168	199	154	152		162	157	152	160	152	149
160	159	159	153	166	150		159	158	156	158	154	149		161	158	161	154	155	152
158	159	151	152	148	148		159	156	158	166	155	153		160	156	154	166	159	157
156	164	155	150	164	148		157	175	157	178	148	156		154	157	156	151	153	152
161	159	155	153	151	147		155	153	156	154	152	149		157	157	149	157	154	150
156	160	148	161	156	150		157	156	160	166	150	155		160	160	154	156	161	153
156	155	157	159	159	146		155	158	156	202	155	154		159	160	165	169	154	154
163	162	156	156	147	146		160	160	185	197	154	153		159	157	157	152	156	166
155	159	157	150	150	144		154	166	153	154	157	155		167	158	160	162	151	150
162	154	160	165	172	158		157	155	160	168	151	168		158	160	156	159	166	150
152	152	157	156	152	148		161	157	161	164	150	159		157	160	163	160	157	153
162	156	152	158	155	149		164	159	158	178	165	149		158	156	160	155	158	152
159	169	154	155	166	146		157	160	159	177	151	148		159	157	160	156	150	155
159	158	160	153	156	152		159	156	157	166	154	151		155	157	168	154	157	154
159	157	156	162	148	149		157	159	174	181	163	158		161	159	156	151	155	155
155	156	155	154	156	150		158	170	153	171	167	149		157	162	152	167	156	153
157	159	153	159	149	151		160	158	157	160	152	152		159	161	158	152	158	151
162	160	161	157	152	150		156	154	156	159	154	154		157	160	159	159	154	164
157	161	163	176	154	155		167	174	164	162	165	150		158	157	153	161	156	155
160	159	154	157	151	162		158	153	160	167	154	157		160	157	157	158	158	146
161	159	155	153	152	147		160	172	157	165	156	157		158	156	156	158	153	152
153	156	151	154	155	154		159	209	152	164	149	156		157	155	157	156	152	148
155	161	156	154	177	148		155	155	154	162	154	152		157	155	165	156	153	168
161	159	155	154	147	146		157	167	157	155	163	154		157	153	155	171	156	153
155	158	154	156	151	147		159	167	160	162	153	153		159	154	159	153	153	158
171	158	156	152	154	149		155	156	157	159	172	156		153	156	156	150	158	165
160	154	156	155	147	150		158	159	162	169	155	151		160	157	156	154	154	150
157	156	156	160	154	157		159	162	156	171	155	156		157	156	162	155	153	154
160	162	152	158	166	149		170	165	157	155	152	150		158	158	153	154	157	151
157	158	160	158	154	145		159	162	154	172	155	155		158	160	162	153	154	150
157	156	155	158	148	147		158	155	154	156	157	151		157	157	155	157	157	148
154	157	154	156	149	149		160	157	154	158	153	165		162	160	159	156	155	147
160	160	157	157	152	149		156	186	166	159	153	154		158	155	158	156	154	152
162	158	168	157	152	157		160	156	157	179	168	154		162	152	154	170	156	147
159	155	157	159	150	146		158	158	153	164	150	150		153	156	161	155	158	165
154	157	154	159	152	149		157	168	155	155	151	151		156	156	154	156	154	162
154	158	156	154	149	150		156	159	160	163	156	154		161	161	157	153	154	152
159	158	153	158	150	149		157	162	171	168	154	146		160	157	156	154	175	150
158	158	148	160	158	150		156	164	159	155	153	149		166	167	157	158	167	153
158	156	158	159	148	149		157	160	160	162	149	155		158	159	156	156	153	152
159	161	154	159	161	151		158	164	156	156	155	155		157	157	157	154	155	151
160	155	153	155	155	149		156	163	158	154	156	150		159	162	159	159	154	152
157	158	157	151	148	148		157	158	160	155	154	153		161	161	152	173	152	150
159	157	156	154	148	148		155	164	157	158	153	148		168	157	156	160	155	152
157	159	155	154	155	145		156	182	159	157	152	152		157	162	155	153	161	159
152	156	151	148	160	147		158	176	163	155	152	161		155	160	157	158	154	151
158	158	158	156	154	153		169	173	172	161	152	147		159	159	160	160	158	154
156	160	157	153	148	150		159	153	159	157	148	151		163	158	159	152	153	155
156	155	154	152	148	148		160	161	163	161	157	168		156	154	159	160	152	152
157	159	154	151	152	150		159	158	160	157	158	157		161	156	159	160	155	155
156	156	158	161	149	147		158	155	156	154	153	151		164	156	158	151	158	147
158	160	154	153	149	149		160	156	154	160	151	146		161	157	156	153	155	151
161	157	157	152	152	150		159	161	159	161	163	152		158	160	159	157	157	153
164	156	165	155	150	153		157	188	161	172	153	149		158	161	159	164	155	164
157	160	152	153	148	151		158	160	156	156	154	147		157	159	157	153	154	174
159	157	159	152	153	153		158	155	153	153	156	161		160	153	156	154	151	162
163	161	154	151	152	148		172	182	158	156	152	152		158	155	157	158	156	153
161	158	159	152	155	148		159	162	154	152	150	152		155	163	157	159	156	155
156	156	156	156	149	151		157	179	159	154	153	153		161	156	158	154	153	155
156	159	158	153	154	146		159	165	154	159	152	152		156	161	152	154	150	155
157	157	157	168	151	153		172	166	159	159	162	156		160	159	154	153	156	149
158	158	153	152	151	148		159	168	155	155	154	153		160	155	155	155	157	148
158	155	161	154	152	149		161	158	156	159	153	148		161	158	154	161	154	153
158	153	152	153	152	144		163	155	159	155	152	153		160	157	157	150	155	158
156	157	159	154	159	152		159	160	158	158	153	149		161	154	157	155	156	145
158	169	157	157	146	146		156	163	157	150	153	153		157	158	162	155	157	153
155	157	160	157	156	149		157	182	161	156	156	154		158	156	155	161	156	152
162	154	163	156	152	147		155	167	156	156	153	152		162	159	155	153	155	150
162	159	154	155	150	150		157	183	157	150	154	153		156	158	156	156	155	149
157	157	156	153	154	144		169	163	154	161	171	152		161	164	154	156	157	154
154	157	158	151	155	149		160	163	156	152	152	156		155	155	162	158	155	152
158	160	156	150	152	146		156	174	157	152	155	155		157	161	157	156	157	156
158	158	155	156	153	152		166	167	161	154	157	153		158	156	153	154	154	156
158	155	152	150	152	149		157	164	157	151	150	151		163	156	155	156	152	153
157	159	154	153	170	150		158	156	161	160	154	147		157	155	158	150	155	154
164	159	155	157	153	147		168	167	159	159	156	151		159	158	156	149	154	148
157	170	151	152	149	148		167	157	158	153	158	152		162	162	162	154	156	160
155	159	157	156	154	151		156	162	156	154	157	151		155	161	159	163	162	151
156	157	151	149	153	149		157	156	156	159	152	151		166	153	158	154	160	165
157	161	152	155	155	148		158	184	155	158	153	150		157	156	159	162	157	162
158	154	157	155	155	148		154	162	157	154	151	150		160	153	159	152	153	154
156	154	159	153	154	145		153	190	160	159	153	152		160	154	155	154	153	153
155	157	153	152	151	148		165	173	152	154	157	155		157	159	157	160	153	153
158	153	157	149	152	146		155	168	160	157	152	148		156	153	157	153	153	156
155	165	157	154	154	150		158	162	156	162	151	147		158	158	157	154	156	147
158	154	157	159	149	152		159	170	159	161	154	152		161	161	156	157	152	154
154	159	157	155	147	144		157	171	158	160	155	152		160	153	158	170	155	149
160	156	154	154	152	149		154	157	155	154	156	153		158	160	156	160	158	150
158	159	159	154	152	145		183	156	158	154	157	148		156	153	153	154	154	153
159	157	150	152	162	149		164	162	157	159	152	155		159	156	156	155	151	165
157	158	156	149	154	149		158	159	155	158	153	146		156	162	156	155	155	153
160	154	157	153	156	149		171	167	158	159	148	155		154	153	156	153	153	149
155	156	150	152	152	147		156	166	163	153	155	148		155	158	153	164	151	156
156	162	156	155	156	150		164	157	160	158	154	149		156	158	159	168	154	154
158	158	155	156	151	152		161	162	154	156	152	156		156	158	156	154	152	152
160	157	156	153	153	149		160	167	159	153	150	147		153	158	157	160	156	152
155	157	154	156	153	151		159	167	157	152	155	150		159	157	158	156	156	151
156	159	160	159	152	153		158	169	153	155	150	154		158	155	158	160	155	163
157	157	157	157	153	151		170	168	154	155	153	151		159	159	157	167	156	158
158	157	159	154	152	152		163	161	155	154	150	151		159	159	157	154	159	149
154	158	153	155	152	154		160	157	159	155	153	150		156	159	160	160	156	164
155	163	158	149	152	149		163	157	158	149	153	152		158	160	154	152	157	147
161	159	152	150	154	149		158	157	157	158	163	152		160	161	159	158	153	154
160	155	160	157	151	145		153	159	153	153	156	155		160	155	153	154	150	163
154	157	155	155	155	150		157	160	155	217	153	155		160	155	155	160	155	161
156	161	152	155	151	158		159	158	160	228	151	148		159	160	161	166	156	174
159	153	153	152	153	155		161	161	160	219	153	151		154	159	154	157	158	150
157	158	183	152	150	145		161	154	155	253	152	156		158	154	156	154	154	173
158	160	180	160	151	147		157	159	157	276	149	147		154	160	155	178	154	159
157	156	158	152	153	146		157	158	202	263	150	153		156	158	156	162	166	164
163	154	163	162	155	147		156	158	155	201	150	146		159	156	156	156	154	153
168	157	161	176	151	149		158	170	169	232	151	151		159	157	156	152	157	150
155	160	154	167	158	148		155	155	160	293	151	152		156	160	158	168	153	152
156	164	152	166	153	147		165	155	180	300	151	150		162	160	157	156	157	152
158	157	153	168	152	148		158	157	161	309	149	151		162	161	157	159	154	152
158	158	155	156	153	148		157	158	154	343	149	156		161	160	159	155	154	153
159	159	153	152	152	151		156	162	210	365	150	152		155	155	157	158	153	155
158	157	152	152	149	148		155	163	167	290	155	149		158	173	151	167	149	156
156	158	154	152	155	157		155	176	206	281	151	160		155	157	162	152	155	153
160	155	163	155	151	149		159	156	169	275	152	152		155	155	156	156	154	155
156	156	155	152	150	160		157	158	170	250	152	163		163	159	156	158	150	154
157	163	157	156	157	161		156	158	158	229	152	173		159	161	167	160	159	149
159	161	172	154	150	162		159	159	198	266	154	153		163	158	168	155	155	157
159	164	155	163	153	147		155	170	185	247	155	150		157	160	157	163	154	155
157	155	155	152	154	148		155	156	157	212	155	150		159	161	152	153	154	153
157	157	154	152	152	150		160	160	159	348	154	154		158	156	158	162	157	167
157	155	157	150	151	150		157	159	168	264	151	149		158	160	157	158	157	156
156	165	158	153	151	146		161	175	156	310	151	151		158	158	155	156	152	151
159	155	157	149	153	151		157	157	157	231	153	152		162	159	158	167	156	160
154	156	152	156	151	143		157	175	210	245	146	155		160	159	161	159	154	152
156	158	154	156	166	146		158	155	186	247	155	150		161	157	157	161	154	159
158	161	166	158	150	150		157	158	199	219	154	150		160	157	156	155	155	158
156	157	154	151	152	147		158	160	165	230	151	167		160	160	158	163	157	151
159	161	155	155	152	145		153	157	177	245	151	148		158	160	159	157	155	150
158	159	158	163	149	148		156	160	201	216	151	151		158	155	156	152	150	150
153	157	167	160	157	148		156	157	179	212	152	159		152	157	157	185	154	154
157	157	154	153	149	148		154	159	168	273	152	152		154	159	155	168	150	162
153	156	154	153	149	149		156	155	183	236	149	157		155	154	158	159	154	155
160	160	158	152	147	150		160	167	154	236	161	150		156	157	155	155	168	153
155	158	152	152	151	148		159	160	173	213	152	154		157	156	159	155	171	150
156	159	154	167	150	148		154	157	167	241	153	149		160	152	156	156	157	154
157	156	166	152	153	169		154	158	197	220	150	152		157	159	154	156	155	152
156	156	168	154	152	145		159	161	191	244	154	153		158	156	156	160	152	152
158	159	154	155	151	147		157	163	155	212	155	149		159	155	157	165	155	162
157	155	183	153	157	152		156	158	175	186	153	153		153	155	156	155	155	147
155	156	157	155	150	147		160	161	166	219	155	154		155	160	165	154	153	153
158	159	157	156	152	152		168	158	161	179	155	151		159	158	159	151	160	150
158	158	159	157	153	151		158	162	160	233	154	153		157	158	161	167	156	149
157	156	154	162	162	150		159	157	191	201	162	161		157	170	160	167	153	163
154	157	156	157	156	148		160	160	193	189	150	152		155	159	170	153	154	152
158	162	152	154	153	149		158	157	170	208	150	153		157	164	159	166	154	157
157	152	154	152	149	145		161	161	154	190	151	150		153	157	154	157	151	154
162	156	157	154	150	151		169	158	156	198	152	153		161	161	165	157	154	150
156	160	158	152	155	147		168	155	160	241	151	148		155	159	157	155	157	155
160	159	156	155	153	166		159	163	161	203	151	154		160	158	156	152	152	152
152	158	156	154	155	150		159	163	160	213	154	168		157	159	157	168	156	179
157	158	154	156	161	154		154	157	165	209	154	158		164	157	160	165	153	161
167	167	155	155	148	149		160	152	151	223	153	147		157	169	156	171	154	152
160	155	153	156	154	147		157	162	168	193	159	161		157	159	156	156	151	151
158	159	158	158	151	165		158	157	162	221	151	150		157	160	154	154	154	158
156	161	155	154	152	163		159	158	160	204	154	153		156	156	155	158	151	148
157	156	176	151	153	147		157	160	161	203	161	153		156	151	169	154	157	152
158	158	157	155	152	152		159	158	167	215	153	151		161	154	159	152	152	151
160	156	156	151	156	153		158	157	160	175	159	164		159	160	156	155	154	150
157	155	154	151	152	156		168	159	185	189	154	151		162	154	158	154	154	148
156	158	168	155	152	150		160	154	156	190	154	152		155	168	158	157	156	157
155	160	160	154	151	147		154	157	157	205	152	158		159	159	155	159	153	153
155	157	150	155	152	159		156	161	152	169	155	152		157	164	160	157	156	152
156	158	156	154	148	148		151	170	160	175	156	156		154	156	159	157	153	151
161	163	155	159	148	153		158	155	155	169	152	154		160	155	157	156	159	151
158	166	169	167	158	146		157	157	159	191	153	150		160	158	158	155	157	150
156	153	154	152	151	149		158	166	156	178	154	166		156	158	155	154	153	161
154	158	153	155	155	160		159	158	163	172	155	150		161	162	157	153	157	152
160	158	160	158	161	147		160	158	159	183	156	154		160	160	151	151	153	157
155	161	165	156	152	144		160	159	156	180	151	152		159	167	160	157	155	149
156	155	157	161	151	158		157	163	166	200	157	156		162	159	156	160	151	169
159	156	153	152	156	154		154	158	174	164	149	152		158	161	154	167	152	151
161	159	156	158	148	148		160	164	161	157	152	148		153	161	156	155	157	154
155	166	156	153	153	150		155	155	159	170	153	152		156	156	155	162	151	158
156	156	181	157	150	150		159	156	157	170	152	158		157	157	157	152	151	150
160	153	154	153	152	150		159	166	157	181	154	163		157	159	159	157	151	159
161	156	159	157	151	149		153	159	157	169	150	158		155	161	157	163	154	153
162	156	152	157	153	149		159	158	158	180	154	155		159	158	154	158	155	151
162	156	153	161	153	145		162	159	175	155	153	150		157	154	158	156	150	154
156	165	157	154	160	148		160	156	155	164	154	153		159	155	156	155	157	151
156	156	152	153	149	149		159	175	157	172	149	154		161	172	153	153	157	166
160	154	154	151	150	161		153	160	157	177	154	153		160	163	158	158	156	153
157	160	158	151	150	146		158	158	156	176	156	166		156	169	159	157	151	154
158	159	154	149	152	150		172	157	158	191	157	159		161	157	164	155	153	152
158	153	156	154	151	158		155	155	158	172	156	173		158	156	153	161	155	161
158	157	160	153	147	157		160	156	158	181	152	151		156	161	160	151	155	145
161	159	162	155	154	151		158	169	156	161	156	152		158	159	156	156	156	148
155	157	150	152	151	155		161	154	156	176	174	172		157	161	159	154	154	150
159	161	160	153	147	151		157	156	152	157	151	165		158	153	154	159	153	150
159	155	154	153	150	152		158	158	165	152	156	163		158	155	157	154	156	170
159	157	155	152	151	147		158	159	158	179	154	151		157	159	155	152	148	149
159	167	159	153	155	150		157	160	160	162	154	152		159	163	157	154	154	147
158	157	156	162	152	158		157	153	160	174	157	157		162	161	158	155	152	151
159	176	156	156	152	160		159	159	156	163	154	151		162	160	157	153	156	165
186	155	157	154	149	148		155	164	154	155	153	151		161	154	154	166	153	165
158	156	154	146	153	154		158	155	158	163	153	150		162	158	157	154	153	150
159	159	156	155	156	150		158	177	155	167	151	148		160	158	157	165	151	158
158	158	156	153	152	154		163	161	155	172	151	149		158	162	166	160	157	152
159	167	157	160	156	151		154	157	158	164	154	153		161	158	157	158	156	152
155	159	153	153	169	153		160	156	162	153	152	153		154	157	159	155	155	151
160	155	158	152	152	155		158	157	162	196	165	165		156	153	159	154	155	154
161	158	158	155	150	158		158	158	158	165	150	161		155	162	153	164	156	150
156	155	152	154	155	146		155	159	160	152	152	151		164	160	156	156	151	154
156	157	156	152	156	147		158	162	156	163	155	149		155	159	152	156	152	157
162	158	156	157	152	152		160	166	157	162	153	152		159	162	156	153	156	154
158	155	158	154	151	149		158	175	159	156	155	152		155	159	158	159	155	153
159	157	159	153	151	153		159	177	162	177	153	145		156	159	157	155	150	153
155	157	157	161	149	145		160	159	159	154	169	150		156	157	157	154	155	149
160	154	158	151	152	153		157	152	161	158	156	150		161	156	154	152	151	146
153	158	159	163	150	152		158	159	157	156	154	150		161	159	159	159	154	148
160	155	154	151	153	151		159	186	157	157	153	152		156	158	160	154	168	151
157	158	160	152	152	147		159	167	156	156	157	154		160	173	149	152	155	153
159	158	157	151	156	148		155	157	161	156	158	152		163	156	157	158	159	147
168	156	171	174	147	149		156	168	161	160	157	147		159	154	155	161	153	151
157	157	161	154	149	149		156	161	155	165	165	152		160	157	159	156	154	151
157	163	155	154	154	145		158	178	160	154	153	148		158	155	157	153	155	152
163	154	150	155	159	149		158	175	159	153	151	154		158	159	156	157	155	154
159	155	157	150	154	146		155	174	161	158	160	152		156	172	156	156	150	150
157	155	154	151	153	152		167	156	160	154	153	156		156	155	154	160	156	162
159	156	158	151	150	150		161	168	155	164	154	147		153	161	156	159	152	145
154	156	152	154	151	149		155	157	158	156	150	149		158	160	157	154	152	153
153	158	158	156	151	149		158	161	168	152	152	154		153	157	160	157	157	156
158	170	157	154	154	148		158	158	154	152	149	148		159	158	160	156	153	161
158	158	151	155	151	151		158	156	155	155	152	154		156	159	156	155	152	154
159	157	154	157	152	151		160	157	168	159	154	151		153	158	159	156	153	164
157	166	179	153	149	150		159	161	173	154	151	148		157	166	157	158	151	159
158	160	168	157	153	153		159	157	157	161	154	153		155	157	151	156	157	151
156	164	152	156	154	151		164	154	156	155	153	150		160	159	157	157	158	152
157	158	158	154	152	148		161	185	157	159	153	163		158	157	160	156	169	150
155	154	158	152	153	145		158	175	156	157	154	149		156	168	156	159	155	151
164	156	152	153	152	149		177	171	160	160	152	147		158	158	157	157	167	152
158	155	152	155	153	147		177	160	155	155	155	154		156	162	159	155	150	156
155	159	155	155	153	148		170	153	156	166	152	151		158	161	159	161	154	153
156	155	156	152	148	150		164	160	158	157	157	149		158	152	159	157	150	152
158	156	153	156	151	148		159	157	158	159	154	149		161	158	157	159	154	154
160	158	154	155	154	149		155	185	157	156	154	152		160	159	155	159	154	150
158	161	157	155	152	151		162	174	157	161	150	154		163	157	159	168	154	155
159	161	155	157	149	150		161	171	159	162	155	157		155	159	153	159	154	154
158	155	157	153	161	146		159	164	158	159	160	154		162	157	157	158	153	152
160	157	149	149	153	151		163	154	160	158	156	154		156	154	160	156	157	154
154	163	154	157	153	149		155	178	154	155	154	153		156	160	154	162	154	151
157	171	155	156	147	148		164	163	152	156	156	151		155	152	153	155	155	152
154	165	158	151	153	146		156	213	155	154	152	148		155	155	158	158	156	152
159	159	155	151	151	149		154	156	154	150	152	150		153	160	159	152	154	146
159	161	154	154	154	149		170	183	156	163	150	152		157	155	156	155	153	156
158	157	155	153	153	150		157	156	157	156	152	150		159	159	161	154	154	156
158	163	154	151	153	147		158	159	155	158	152	156		158	159	158	156	154	156
158	155	152	154	151	146		158	158	156	155	148	149		159	161	159	152	153	161
160	155	157	157	152	149		159	173	156	153	160	147		159	158	160	160	153	150
159	157	158	154	152	158		163	163	156	156	154	153		156	158	158	153	156	150
158	162	154	156	155	148		159	158	159	156	151	146		163	158	156	155	152	152
158	153	155	154	152	152		158	178	160	153	155	149		157	158	157	153	156	153
157	164	154	154	152	151		157	165	156	156	151	150		162	158	155	153	154	150
160	159	155	151	159	154		162	191	155	150	149	152		158	161	157	153	155	152
158	161	151	158	151	149		153	178	158	155	152	148		159	154	159	163	154	161
159	165	155	158	148	148		157	160	173	161	151	155		158	159	160	151	155	152
157	156	155	154	153	150		159	158	156	159	150	156		160	157	157	155	156	158
157	154	158	154	151	147		159	167	152	157	164	149		163	159	158	165	157	156
157	154	155	152	150	149		154	192	159	160	151	154		158	159	157	163	155	156
157	154	153	154	152	147		165	155	158	158	153	152		159	158	160	157	152	154
160	162	156	154	150	147		159	160	157	155	151	152		163	156	155	156	157	149
159	158	155	154	151	148		157	160	156	158	152	151		158	157	155	155	156	150
158	155	156	155	150	147		160	156	161	157	161	152		162	158	158	150	157	149
158	157	155	154	153	152		166	164	153	149	153	152		163	171	154	155	155	152
157	160	165	154	152	146		155	163	162	155	154	148		161	162	159	153	158	149
154	167	155	150	153	150		156	153	160	157	151	150		160	157	155	151	153	153
157	157	156	152	154	146		160	180	156	149	150	152		156	155	156	162	153	152
157	159	158	153	152	153		161	155	154	153	152	152		159	159	156	154	158	151
156	156	157	159	152	150		155	170	155	157	156	148		160	154	157	159	157	151
157	157	156	149	152	153		155	158	158	160	152	153		160	159	156	155	152	153
160	153	155	154	152	150		157	173	158	159	152	154		156	161	159	156	148	151
159	156	153	157	150	145		161	154	159	154	156	149		159	153	157	156	153	149
155	159	160	164	149	148		164	155	158	157	152	152		156	154	159	162	155	151
164	155	154	155	151	148		155	176	158	162	151	149		163	162	155	156	148	154
158	157	167	150	150	151		159	157	158	238	153	149		160	164	155	175	159	151
160	156	163	155	153	154		157	157	156	222	152	155		153	161	158	148	155	170
155	157	168	152	151	151		157	158	167	205	153	152		155	156	153	155	153	149
160	160	157	156	151	163		155	158	154	241	152	152		155	157	154	156	156	162
157	157	164	154	164	146		161	169	178	253	150	156		153	158	172	171	152	154
158	156	173	158	156	149		158	159	171	186	153	161		160	162	154	164	154	152
152	160	158	166	150	151		156	156	178	234	156	150		159	155	160	166	158	149
156	156	159	167	152	148		157	167	165	228	154	150		155	155	157	150	156	158
155	153	158	163	149	163		157	157	174	336	151	156		155	159	164	159	155	170
156	156	154	166	151	159		164	174	159	264	152	153		157	158	159	152	154	149
160	152	157	158	150	153		157	157	151	292	153	162		161	157	158	160	155	153
159	156	165	160	152	161		153	156	166	317	156	158		158	160	156	179	155	163
160	157	158	154	154	153		156	161	161	352	156	152		157	156	158	154	151	149
161	158	155	156	156	147		159	156	167	332	151	161		161	155	176	154	158	154
159	157	154	160	150	147		172	159	183	215	150	155		162	157	159	177	153	150
158	162	152	153	165	144		162	161	173	257	155	153		158	157	156	172	155	150
155	157	155	152	153	162		154	154	187	261	157	147		156	154	160	154	153	158
156	159	153	157	155	151		158	173	182	244	153	149		160	157	158	156	153	156
158	156	156	153	155	147		155	156	156	247	156	149		164	153	152	158	153	151
154	159	178	158	153	160		158	160	208	241	151	153		160	159	157	159	156	148
161	158	171	153	168	150		159	159	177	250	157	149		160	158	153	168	157	151
159	158	154	161	154	148		157	154	155	256	155	157		153	155	155	153	155	153
159	158	154	157	148	146		156	171	214	285	153	150		157	156	159	152	154	150
155	154	154	154	149	150		159	185	190	213	151	154		160	157	158	158	151	168
156	157	154	155	152	154		161	160	175	252	156	180		156	158	157	178	162	152
155	154	154	160	149	148		166	165	174	265	154	148		154	159	154	177	164	150
158	158	153	153	153	151		156	157	172	245	151	151		159	160	153	153	154	159
156	156	155	152	151	156		156	162	196	301	149	152		158	160	155	164	154	160
157	158	155	154	153	147		160	171	159	319	152	153		161	160	156	165	156	164
155	155	170	151	151	152		158	158	169	272	155	147		153	150	158	167	155	154
159	155	153	159	155	147		157	154	170	212	169	172		159	156	157	155	154	167
163	156	164	159	150	149		155	162	198	248	152	147		158	159	156	171	156	153
157	158	158	168	152	147		155	156	172	221	153	149		157	161	158	171	155	154
157	158	156	173	152	146		161	159	153	236	157	152		160	158	155	156	158	152
161	154	154	153	146	149		162	159	163	229	150	151		159	160	159	178	154	151
162	157	161	169	153	151		153	179	176	216	149	158		165	156	155	169	150	152
159	158	165	166	154	150		160	159	167	253	154	160		154	160	159	164	153	149
155	151	169	155	151	152		156	159	155	208	155	153		159	156	160	172	157	149
155	156	166	151	149	155		160	157	162	208	151	150		157	159	157	158	153	155
158	155	154	158	151	149		157	157	155	175	152	151		158	154	158	164	151	151
156	151	162	153	149	157		158	158	163	162	158	153		157	155	162	181	155	154
161	155	153	157	154	157		155	158	158	210	158	152		155	157	157	182	156	153
160	152	153	160	153	149		157	159	180	247	154	150		164	161	155	158	150	156
156	157	156	157	153	150		158	154	168	204	151	151		156	158	155	166	152	159
170	157	164	153	154	146		153	158	175	195	154	154		154	160	152	163	154	154
158	156	165	156	163	149		160	160	161	222	152	152		159	157	159	164	155	148
159	165	156	156	153	149		160	168	214	217	152	148		159	156	157	158	168	162
156	155	157	157	158	147		155	155	173	201	155	158		160	149	151	169	156	177
155	157	155	166	150	152		161	169	160	217	148	156		160	161	159	158	156	152
157	159	156	164	153	149		157	155	163	186	156	160		162	156	159	163	156	153
157	155	153	169	154	147		158	155	171	206	154	156		156	157	154	166	169	151
159	156	167	177	150	158		159	159	170	234	152	149		158	159	160	161	155	150
159	166	165	158	166	143		155	157	173	243	154	163		154	160	156	159	175	153
157	158	153	161	152	147		154	185	155	184	153	155		162	158	159	155	153	154
156	160	157	153	150	168		160	158	174	251	150	166		159	159	159	151	155	156
156	159	161	155	148	148		159	158	158	171	154	158		157	157	154	148	150	154
160	154	157	152	152	155		161	154	159	186	154	152		169	154	157	157	153	152
155	157	164	167	150	150		155	157	154	190	155	151		154	158	158	158	154	161
160	161	154	159	152	146		163	159	160	206	153	171		159	155	153	156	156	150
155	155	154	176	154	144		158	158	192	244	163	154		160	160	160	158	152	154
162	159	154	158	151	157		155	157	171	199	156	154		158	157	155	156	165	162
157	161	169	154	151	149		161	161	161	156	164	159		158	154	153	158	155	166
156	157	156	160	149	150		158	161	172	186	152	147		159	157	159	156	153	153
156	164	159	154	154	148		163	158	156	197	152	155		155	161	160	165	157	152
159	156	179	152	151	151		160	154	166	180	150	155		164	160	156	153	156	149
156	160	161	157	155	152		157	155	175	180	154	157		159	157	157	157	150	161
159	160	152	157	147	145		158	161	187	198	153	162		155	158	161	157	155	153
155	158	156	157	153	148		158	158	160	190	163	149		157	156	158	170	154	152
160	156	154	162	150	150		159	168	158	166	155	157		165	154	160	177	152	164
159	155	156	154	161	151		159	160	155	196	152	150		156	154	158	165	155	153
159	168	153	160	150	147		157	159	155	187	151	152		168	158	154	154	154	152
164	164	156	151	155	156		160	159	156	196	151	151		162	158	153	169	155	150
157	156	153	158	153	145		156	156	157	179	152	158		154	155	159	154	153	155
158	162	153	172	151	147		156	160	159	155	153	149		160	159	160	156	157	149
159	160	161	158	150	148		158	154	167	167	163	162		157	155	158	162	157	158
156	162	151	152	151	150		160	165	157	175	154	153		164	161	154	156	157	154
160	159	162	153	150	148		157	158	175	169	152	154		161	158	158	160	177	153
159	167	156	146	151	157		156	157	157	176	150	152		166	177	159	159	157	152
157	162	158	156	159	166		157	176	159	193	166	166		156	157	155	159	154	150
160	155	157	156	153	152		160	162	161	176	156	148		155	154	154	154	151	152
163	153	156	159	171	159		157	167	156	181	154	148		161	157	156	164	152	155
172	157	168	163	159	152		155	159	173	157	154	165		160	160	155	156	157	164
156	156	157	161	148	159		157	157	155	176	155	163		158	156	156	152	153	167
155	156	161	154	182	151		158	154	159	161	155	152		160	157	154	180	160	150
161	158	159	171	149	150		157	157	160	162	154	147		157	163	155	171	152	155
161	160	159	160	150	151		156	155	190	155	148	153		156	158	155	161	148	164
159	159	159	157	155	146		171	166	155	159	157	177		160	158	155	162	157	155
154	157	153	149	153	153		159	155	159	166	154	149		164	156	172	161	155	153
162	156	156	167	151	150		156	160	164	158	152	158		158	152	172	154	154	163
159	158	158	159	149	147		154	152	158	169	157	145		161	162	153	150	155	150
154	161	154	156	149	148		160	158	157	159	156	149		160	162	155	154	151	172
157	158	151	156	152	156		160	171	177	177	153	147		156	158	156	170	156	151
161	160	156	156	150	151		157	158	161	175	156	150		159	160	174	158	153	154
154	157	157	149	149	155		158	160	154	171	156	148		157	159	157	155	154	152
159	157	152	164	160	147		157	157	157	188	155	157		157	160	156	158	152	151
162	160	157	154	152	148		151	161	160	157	151	154		158	156	156	155	153	163
157	156	159	152	154	150		158	160	157	156	152	150		160	156	158	157	155	152
158	152	157	155	148	154		161	175	157	164	163	152		154	159	164	153	156	155
161	154	155	156	152	147		157	159	159	170	154	153		159	157	154	152	155	150
154	154	155	155	149	153		155	161	154	148	155	149		173	157	160	155	153	162
158	158	154	155	153	160		155	158	155	157	152	148		163	157	158	157	160	153
162	156	156	154	153	147		156	154	158	154	153	160		156	157	159	152	158	155
161	158	153	157	152	143		156	157	154	155	154	152		160	155	159	163	155	152
161	159	157	159	151	156		157	160	156	171	162	152		155	164	161	162	152	153
159	161	156	154	150	147		157	159	164	156	148	151		158	174	158	158	151	155
155	157	158	152	150	147		159	158	155	155	157	146		158	154	155	157	153	161
154	159	157	164	150	148		155	165	159	156	154	156		156	162	157	152	155	151
161	159	152	152	151	150		168	182	156	175	151	164		156	159	152	155	149	151
159	161	157	153	152	151		158	168	157	169	153	150		158	160	158	156	156	152
156	156	155	153	151	159		165	188	154	158	152	152		159	158	157	153	155	149
163	154	156	153	150	150		158	169	169	169	154	150		159	156	156	154	150	157
156	160	154	154	153	149		173	154	154	176	156	160		160	161	159	165	153	151
154	159	156	152	154	163		156	184	158	155	151	160		156	159	160	161	156	157
158	156	163	151	151	148		170	157	155	156	153	152		158	160	154	155	157	154
155	161	153	160	152	155		164	167	160	173	169	166		156	158	165	159	156	152
155	157	154	157	153	148		155	162	157	152	153	151		159	157	158	170	150	151
159	156	158	159	149	156		157	155	155	156	159	151		158	159	157	154	152	149
156	158	155	151	150	149		154	154	163	157	156	147		155	156	163	157	157	158
159	157	159	166	153	150		153	167	155	156	155	153		154	183	158	155	153	175
155	153	154	158	153	149		168	160	151	163	152	149		161	154	156	154	153	151
159	160	154	154	153	151		158	164	156	155	154	150		159	160	158	154	152	156
165	162	159	153	148	155		153	178	155	159	153	153		152	160	155	152	151	163
157	156	155	156	149	152		158	159	157	163	156	152		155	160	154	157	153	149
155	156	156	159	150	150		173	178	156	163	154	154		160	157	157	152	156	156
158	157	152	162	153	150		155	163	158	155	148	155		157	157	156	168	154	149
156	160	156	157	152	149		159	169	156	152	155	151		162	155	161	150	147	151
153	159	155	154	151	148		155	185	156	159	152	151		161	159	155	154	154	151
157	156	154	153	154	151		159	158	154	156	149	155		160	162	154	157	156	149
160	155	159	152	151	169		159	166	156	184	153	148		157	157	156	159	151	154
155	159	160	156	149	148		158	187	161	153	151	149		159	151	156	155	155	153
155	162	155	154	151	152		161	166	161	153	153	156		159	155	155	152	157	154
155	158	160	156	151	151		164	176	154	155	153	160		157	160	153	154	155	154
158	158	156	150	151	147		175	157	155	157	152	150		164	157	161	154	158	154
159	162	156	153	158	150		160	178	156	153	153	153		162	157	158	156	156	148
158	160	159	154	150	149		159	161	158	161	153	153		156	170	151	154	153	148
158	155	155	157	151	151		164	157	158	153	155	150		158	159	151	156	158	150
157	160	156	156	156	151		158	170	159	156	154	147		160	165	156	154	169	152
161	159	157	162	154	147		154	159	155	157	168	152		156	158	156	159	154	153
155	155	154	146	152	159		157	161	158	155	155	151		158	174	161	173	155	155
159	154	157	151	151	148		157	170	164	155	154	153		159	159	157	155	165	153
157	157	158	152	153	148		170	184	157	159	154	152		159	156	155	153	153	152
160	161	155	153	152	147		160	160	155	163	154	148		162	154	165	154	157	154
160	158	156	157	149	154		156	156	159	157	151	150		155	157	155	156	155	154
155	166	157	159	149	153		164	166	153	153	158	153		159	155	156	150	155	150
158	157	155	154	151	145		162	164	157	164	155	151		154	162	155	157	153	152
159	157	157	149	151	147		159	161	154	157	155	150		156	158	156	153	153	150
159	158	156	155	148	148		161	178	161	156	153	150		156	156	152	154	158	156
157	165	157	154	151	149		159	161	158	173	152	148		158	156	158	155	153	153
156	158	157	152	151	150		181	161	151	159	149	152		159	159	157	172	153	156
156	156	153	152	152	148		159	157	153	155	153	153		157	160	154	151	158	152
160	159	153	154	150	152		163	156	159	161	151	148		155	153	158	154	152	149
157	159	158	154	153	151		165	163	156	163	154	151		157	160	159	157	155	150
159	176	154	149	149	149		158	170	155	155	153	151		156	157	158	157	155	154
156	160	160	152	153	151		158	163	154	157	155	149		157	152	159	162	158	152
160	154	153	157	151	146		161	164	162	153	153	150		159	159	154	156	155	166
156	160	149	155	153	151		155	168	154	157	156	151		161	151	157	154	153	155
161	160	155	163	158	149		156	185	156	151	155	151		157	156	155	158	153	150
155	157	155	151	153	148		169	155	154	156	148	156		158	159	154	157	153	154
157	159	152	155	150	150		161	172	158	158	153	151		159	158	160	156	154	152
160	158	157	149	153	151		162	162	156	149	151	155		160	159	156	154	157	159
161	162	154	155	157	153		156	160	161	152	153	148		158	156	155	159	155	150
156	156	153	154	154	148		154	158	156	158	162	151		160	173	160	154	151	154
158	161	158	151	152	151		155	160	161	158	152	150		159	159	152	159	153	157
156	160	154	159	151	152		152	168	158	157	151	161		163	156	160	156	154	149
157	160	158	153	155	150		173	156	159	156	149	153		156	157	162	158	155	149
159	154	155	156	152	151		159	156	161	157	150	153		158	154	154	153	148	148
155	161	158	150	149	149		155	170	156	154	160	149		159	153	160	155	157	151
160	163	156	152	152	149		174	158	156	156	154	158		160	159	159	166	156	148
155	160	156	152	147	144		158	160	159	156	155	147		154	154	154	156	153	155
155	165	155	151	149	148		152	157	155	155	164	151		158	158	155	154	159	158
157	155	155	153	152	149		155	156	157	157	153	147		158	158	155	153	155	148
157	158	155	155	156	149		155	156	157	155	155	150		158	154	157	159	151	152
158	160	155	150	148	152		153	167	160	156	150	147		160	155	158	153	159	154
158	158	159	153	152	151		158	159	153	156	152	150		160	157	152	157	158	155
155	151	155	156	146	147		155	160	158	153	153	152		156	159	162	165	157	155
157	157	159	154	152	158		160	159	176	191	153	152		159	161	161	154	154	155
155	157	153	154	150	157		161	157	164	228	162	147		159	158	154	177	158	152
153	157	152	167	154	150		160	155	159	240	165	150		159	157	159	164	164	151
160	158	165	153	148	153		158	161	156	246	154	152		157	156	158	156	154	154
156	159	168	152	151	171		178	158	160	218	149	154		158	155	157	161	152	154
160	158	158	154	153	149		156	156	176	252	150	156		160	158	158	160	151	154
158	158	157	157	149	149		158	183	189	282	151	156		159	165	160	159	155	158
155	155	157	175	154	152		162	163	187	224	153	150		159	158	157	156	153	147
154	153	155	154	154	164		159	157	161	244	155	153		163	151	155	163	153	151
156	157	155	162	155	160		160	157	179	226	155	155		159	158	157	164	156	156
158	159	151	157	153	145		152	160	176	294	153	149		160	157	158	171	157	168
160	160	168	156	155	150		159	174	175	325	154	154		158	159	152	155	156	152
158	157	153	157	153	150		154	160	166	333	155	157		154	155	155	164	155	149
156	157	154	155	153	151		154	154	188	290	151	157		159	159	158	171	152	163
161	157	158	156	152	151		161	158	176	241	152	150		160	158	154	158	157	156
157	155	156	158	151	151		159	167	182	239	149	157		161	158	151	163	152	151
161	154	154	152	151	149		159	156	227	230	150	148		161	158	156	164	155	153
159	160	156	149	152	143		157	154	173	228	151	153		158	158	159	182	158	152
161	162	158	153	148	150		158	154	187	284	157	153		157	155	161	161	157	150
159	168	163	155	156	150		156	164	157	243	152	148		156	157	154	155	153	151
158	160	156	163	169	146		160	163	191	277	148	151		158	157	154	149	155	153
157	155	157	154	153	152		158	155	166	257	152	153		155	168	159	157	170	150
161	156	155	160	152	145		150	153	174	250	150	152		156	161	158	167	168	154
158	161	154	167	155	149		158	157	157	273	153	153		157	160	154	157	156	149
158	160	153	154	153	152		155	157	157	264	155	152		158	160	161	160	152	155
156	159	155	153	148	152		157	154	181	321	153	156		160	155	161	163	156	164
156	158	158	157	150	148		161	155	162	335	153	154		158	154	159	156	153	152
160	155	152	155	155	147		158	159	166	314	154	168		160	154	156	166	151	153
156	158	152	152	149	147		156	156	211	268	151	154		158	155	160	164	155	151
161	161	161	152	152	147		155	154	155	253	155	155		158	160	157	159	153	154
157	155	152	154	151	151		161	157	162	257	152	153		159	154	154	162	156	150
153	157	157	152	148	148		157	158	180	213	153	153		159	163	158	156	153	152
161	157	154	157	177	157		162	158	172	233	154	152		158	159	155	157	152	154
158	154	162	150	153	148		163	153	161	253	150	155		158	158	158	156	153	152
154	158	157	157	162	154		156	163	156	200	148	152		160	156	153	160	156	153
156	156	155	156	170	151		163	160	160	276	155	151		150	158	157	160	161	151
160	156	153	156	152	148		157	161	192	235	152	149		160	153	158	153	157	159
157	154	154	156	155	152		158	153	173	241	150	153		161	167	160	155	155	148
159	162	155	154	157	151		157	158	158	228	153	149		154	164	162	161	154	155
154	160	166	159	149	147		158	158	174	221	155	156		157	156	154	158	155	156
161	157	159	157	152	146		157	158	162	190	152	150		159	156	155	156	151	158
154	166	154	156	164	152		155	155	165	271	151	151		157	156	157	158	157	150
156	156	163	164	151	151		155	154	155	183	153	155		155	154	161	167	147	152
156	154	155	155	150	148		158	156	166	211	153	152		161	159	158	160	169	156
158	158	168	160	149	166		157	162	169	220	156	153		160	160	181	164	154	155
162	162	158	160	153	163		158	157	155	241	158	150		159	160	169	179	155	154
156	157	154	168	164	147		154	159	184	202	154	154		157	158	155	158	152	151
154	160	158	171	149	146		160	176	160	215	155	153		161	157	158	158	152	152
162	160	181	151	153	148		158	154	177	185	151	155		156	153	159	162	156	152
159	156	157	147	157	146		158	162	156	196	151	151		158	158	157	162	152	151
162	156	157	161	152	148		159	158	180	204	167	156		163	160	156	159	150	149
158	165	156	155	155	148		160	149	166	206	151	153		156	156	166	157	152	149
159	160	153	156	151	146		156	157	171	200	157	164		159	157	157	160	152	157
157	154	156	154	159	164		154	156	176	158	160	150		159	157	191	163	156	166
158	160	155	157	152	151		155	158	156	177	153	157		158	156	172	161	152	149
158	156	154	156	152	149		157	158	158	209	153	152		159	161	152	158	152	169
160	156	155	157	155	148		154	165	156	214	158	154		155	160	155	159	157	155
157	161	156	157	154	158		155	157	198	183	163	148		159	158	154	172	151	164
159	155	155	156	165	158		160	155	156	165	155	160		160	160	157	150	153	166
156	155	154	171	149	150		156	156	169	179	155	161		162	158	166	172	155	154
157	156	156	151	152	162		159	160	159	172	154	151		158	158	159	161	154	156
159	161	153	165	152	150		159	161	168	200	155	150		157	155	152	161	157	157
158	172	160	162	150	149		153	153	176	172	151	148		154	156	156	168	157	164
158	157	157	152	154	149		158	160	168	194	156	153		158	178	155	154	154	159
155	157	172	159	150	151		157	160	155	166	154	163		152	157	158	159	153	152
158	171	164	155	152	146		160	157	171	183	171	165		157	162	154	171	156	160
155	158	155	152	153	151		160	154	157	172	154	148		160	152	156	155	151	162
159	155	161	166	156	147		157	165	156	183	154	151		158	165	155	153	151	164
156	158	157	150	158	150		158	154	189	163	170	151		162	159	156	155	155	155
154	157	158	151	150	149		155	154	156	157	158	149		157	160	155	157	156	153
151	157	158	158	152	147		160	163	164	181	154	155		157	160	164	153	151	151
156	160	156	154	151	154		156	156	163	160	153	158		159	157	160	169	156	151
160	160	153	160	152	151		156	155	161	162	154	154		161	156	158	156	154	152
157	157	157	152	152	149		158	156	172	171	154	161		159	156	154	154	153	151
156	159	157	163	149	163		156	158	159	188	157	151		156	157	151	154	155	156
155	157	161	157	155	146		162	159	161	172	158	151		161	155	157	166	152	153
157	159	171	152	164	157		156	191	154	201	152	154		156	161	158	154	156	151
160	159	165	151	160	149		154	156	156	170	158	155		159	160	156	167	152	162
162	161	163	151	154	152		157	166	158	197	153	153		165	154	156	152	153	164
158	162	153	167	156	147		153	158	172	162	149	154		161	156	154	169	155	152
157	160	153	154	154	149		153	168	160	172	151	149		157	154	158	154	154	154
170	156	160	155	151	150		159	153	159	173	153	152		161	158	157	159	154	156
161	157	155	156	153	147		158	159	160	158	151	153		158	161	159	158	154	149
158	158	155	155	150	148		160	158	169	170	152	166		154	156	157	160	154	155
160	156	154	152	150	148		159	160	164	181	151	154		159	157	158	152	158	154
159	156	156	162	152	158		156	166	170	175	155	152		159	160	156	189	151	161
159	154	167	152	150	149		167	158	162	159	156	153		164	160	156	153	148	153
157	155	155	157	148	150		157	172	160	163	162	158		161	161	155	154	157	151
158	158	153	154	162	149		156	153	168	154	152	153		156	159	160	154	156	150
157	158	157	152	152	148		164	160	156	180	156	153		160	157	157	159	151	155
157	160	152	154	154	173		160	163	159	167	155	154		156	157	153	155	156	155
158	157	154	151	149	147		159	168	158	165	153	151		157	155	160	154	156	149
154	157	153	152	152	151		158	156	152	158	150	153		159	155	160	156	153	153
156	164	157	156	152	161		160	166	159	151	150	155		154	158	153	158	157	153
154	159	154	160	152	146		157	164	166	161	153	151		154	157	155	158	157	149
157	155	161	158	158	153		161	170	157	169	156	150		160	158	159	153	153	153
156	155	149	155	153	149		180	181	158	164	156	151		159	157	159	168	153	163
155	160	157	152	152	154		164	154	158	153	151	151		157	163	156	155	156	156
158	158	153	152	150	151		157	165	159	171	151	150		162	164	157	153	155	151
154	156	155	157	152	151		157	153	158	161	153	165		162	153	152	152	154	156
155	160	152	152	157	147		162	160	157	160	160	149		157	156	159	155	153	156
156	155	155	157	163	150		162	163	155	165	154	151		158	162	153	163	154	154
154	157	170	158	158	149		161	154	161	151	151	151		160	153	157	158	156	146
179	156	156	157	154	151		161	169	161	163	155	151		161	155	169	159	154	150
156	156	157	151	153	147		158	171	156	159	152	148		160	169	164	153	152	149
162	152	158	163	148	146		160	162	156	155	154	151		156	154	160	156	157	170
156	156	154	157	150	153		160	168	153	184	151	154		156	158	157	157	153	150
168	157	158	152	155	145		169	168	157	154	170	154		155	158	154	153	155	148
159	159	173	165	148	147		161	160	155	160	155	155		157	161	158	159	153	152
158	161	154	154	151	149		156	163	157	174	157	156		154	157	157	155	153	155
158	156	157	159	152	151		161	166	153	158	149	150		160	154	158	157	154	148
157	157	156	152	153	149		158	165	165	164	163	151		158	158	156	157	155	152
157	156	153	152	151	152		163	159	154	153	154	154		162	162	156	150	154	155
155	158	156	153	161	150		174	183	168	162	157	174		159	157	158	156	158	152
156	158	170	151	151	152		155	160	158	160	156	150		159	157	157	158	155	153
157	156	157	154	149	146		167	166	156	159	151	154		159	158	158	159	167	150
156	160	168	157	151	150		159	158	155	170	156	149		159	160	158	153	153	156
181	157	157	158	156	148		161	164	158	162	155	152		161	161	158	165	153	153
161	154	155	153	151	147		161	158	158	160	155	145		155	165	156	154	157	152
157	157	153	152	166	149		158	173	158	160	152	148		162	152	155	149	151	161
158	155	155	152	150	147		163	155	156	162	156	158		159	156	159	164	155	152
156	155	154	154	153	148		160	169	159	153	155	149		157	155	157	153	151	151
156	156	155	155	151	151		161	167	158	160	152	152		156	158	155	158	157	152
158	160	156	154	149	144		158	172	155	162	157	149		160	162	158	151	155	150
162	155	155	151	156	147		158	175	155	159	154	154		160	157	160	152	155	152
157	157	155	153	153	148		158	160	160	156	153	151		160	159	158	162	154	153
158	159	155	152	150	148		159	158	154	154	152	149		159	173	160	162	155	155
159	154	154	155	149	159		167	177	158	162	154	154		157	156	157	153	159	158
162	161	157	152	152	153		159	164	154	153	160	151		159	156	157	154	155	151
154	157	153	157	153	155		158	157	157	156	153	148		160	156	155	154	155	161
159	156	158	151	149	158		158	159	154	155	154	151		163	161	157	159	151	151
156	154	157	152	151	150		160	152	158	155	152	151		156	158	154	160	151	150
160	158	155	152	147	151		156	168	157	155	157	152		160	158	155	152	153	156
160	159	155	156	147	150		159	176	157	158	154	147		159	162	157	157	153	158
158	157	154	150	150	149		157	184	155	153	160	149		157	162	151	162	160	154
160	160	149	157	151	146		155	174	153	161	147	152		156	165	157	153	156	153
157	155	156	149	154	151		157	157	158	155	156	152		156	157	156	151	154	150
161	158	157	156	153	150		159	157	157	154	154	149		157	158	154	158	153	151
157	160	157	154	152	152		157	154	162	159	155	152		158	159	157	158	153	157
153	157	156	155	155	149		169	159	156	155	154	150		158	157	154	159	154	154
159	155	157	153	150	148		182	158	158	171	157	153		158	158	158	157	153	148
157	160	156	150	156	149		157	158	153	154	154	152		157	157	156	158	155	150
155	155	159	154	150	152		170	174	154	157	151	152		158	155	159	159	147	152
157	155	154	154	149	149		156	179	173	155	153	149		159	158	154	152	154	154
158	157	157	151	152	146		159	182	159	159	153	152		162	154	157	155	154	152
154	159	154	156	152	153		174	159	156	148	158	153		156	159	155	154	154	158
157	155	156	151	149	151		164	169	157	154	153	149		157	161	155	162	152	157
161	162	154	155	151	148		158	152	159	152	153	149		158	160	157	153	155	156
160	169	159	149	154	145		158	164	156	152	153	146		158	155	154	155	158	153
158	157	157	151	146	152		174	163	158	154	156	149		158	154	159	158	158	155
159	159	155	155	158	150		171	162	157	160	153	151		155	156	157	156	155	152
158	157	158	154	150	142		156	175	158	155	153	149		157	159	156	153	155	160
161	157	154	153	155	152		160	160	157	155	154	150		157	160	156	155	150	156
159	157	158	156	148	152		176	163	158	157	155	153		153	157	158	159	148	159
157	168	159	154	152	154		156	177	157	156	153	152		165	160	157	151	157	151
158	158	152	151	153	146		157	160	154	159	151	145		160	159	160	157	158	154
156	155	155	152	152	151		160	158	158	153	151	152		157	160	159	154	157	148
163	159	159	156	153	145		159	161	156	153	153	146		161	160	156	164	148	159
156	154	155	153	150	149		172	163	158	151	153	154		160	156	156	159	152	151
158	163	160	159	155	150		158	164	156	157	151	149		160	159	153	153	154	154
159	154	154	151	148	148		159	167	158	159	151	154		160	158	160	153	153	157
160	158	150	153	150	148		161	166	182	156	154	152		159	153	155	154	158	153
161	159	155	150	152	151		165	161	157	156	149	149		160	153	153	155	161	148
160	154	153	154	148	145		179	173	157	156	155	153		157	159	158	155	155	153
158	162	155	156	149	152		159	185	155	156	157	153		157	154	158	150	152	156
159	156	158	154	153	148		154	174	159	152	152	147		156	161	159	154	158	151
153	159	152	153	150	150		157	169	153	156	152	151		160	160	155	164	154	151
162	158	157	152	153	154		159	161	156	156	151	151		158	160	153	155	154	147
162	152	158	153	153	150		157	158	154	154	155	154		159	157	157	161	153	158
158	158	157	156	151	153		158	165	156	155	155	149		154	159	155	155	152	152
156	157	158	151	148	147		159	168	156	152	154	154		159	157	154	151	153	156
157	161	154	152	149	154		162	176	159	159	151	149		157	152	157	154	155	151
156	158	157	158	152	150		158	161	156	153	155	152		159	159	155	156	151	153
160	160	155	151	148	151		158	168	162	151	149	152		155	155	154	159	153	151
159	161	158	153	151	151		158	177	157	154	152	152		159	161	155	155	157	156
152	159	160	154	155	149		160	164	161	226	151	150		160	159	153	155	152	152
156	160	168	149	149	157		159	158	177	180	154	157		158	161	155	156	153	151
157	161	153	155	161	152		158	157	160	214	154	161		157	158	169	153	151	156
160	158	158	164	152	144		157	159	168	259	152	162		159	158	158	160	155	154
156	158	155	163	153	142		157	159	189	211	157	159		160	157	157	177	153	148
157	155	156	155	151	148		159	159	168	263	169	158		159	161	155	155	153	152
155	153	156	155	152	160		158	153	165	240	155	156		159	157	154	151	156	153
156	156	154	156	150	150		160	157	158	254	151	151		156	159	157	163	155	150
157	156	154	151	150	149		157	158	161	279	153	148		158	155	162	157	155	165
155	158	157	169	154	149		177	160	187	385	151	159		156	156	159	156	151	158
157	155	163	152	172	150		158	154	157	340	147	157		159	157	158	166	155	170
157	151	160	155	152	145		162	162	183	382	150	154		159	156	157	187	152	151
161	156	167	155	148	153		153	153	167	312	153	152		155	157	153	158	151	158
160	160	177	153	153	150		159	157	156	246	158	172		160	159	158	153	157	156
156	154	154	155	151	158		157	156	204	243	151	149		167	160	156	156	157	159
154	161	154	153	155	148		160	157	165	293	150	151		153	157	159	163	154	168
157	159	160	150	162	159		158	156	165	260	156	165		160	153	159	167	151	151
155	161	155	156	152	150		155	156	159	217	152	157		156	159	159	167	155	156
162	161	159	161	162	151		160	158	165	241	151	151		160	160	157	165	156	153
159	157	156	157	152	151		154	166	172	228	153	153		160	156	158	161	155	153
158	152	156	159	151	161		158	156	168	296	152	156		161	156	157	154	156	151
159	160	156	155	154	149		159	160	155	210	150	149		155	157	159	170	156	156
154	155	156	155	151	148		155	158	180	205	158	152		160	161	158	164	153	151
152	157	157	156	148	151		161	160	195	255	149	158		162	156	154	157	155	152
159	158	163	152	160	142		154	156	172	235	150	157		159	156	154	155	159	153
158	156	155	157	151	151		154	156	181	297	156	149		161	160	155	178	154	157
158	162	154	158	153	148		155	157	169	437	155	152		156	155	158	155	155	150
158	162	158	153	153	146		159	164	164	417	152	149		158	157	159	166	155	158
159	160	171	154	149	146		157	159	179	277	154	167		157	160	155	202	157	152
156	158	155	155	147	148		154	159	157	229	159	166		160	158	155	164	157	152
159	162	156	155	151	148		159	158	172	220	153	160		160	156	158	162	153	148
171	157	160	156	162	157		164	157	197	224	153	152		159	162	156	166	157	162
156	160	160	162	150	147		159	158	176	205	154	150		157	162	158	157	152	165
158	162	155	155	154	146		154	186	165	219	151	156		158	157	156	152	148	154
158	161	154	164	152	156		157	159	166	207	147	152		155	155	158	158	156	151
174	162	157	147	151	150		155	157	183	240	155	151		162	158	165	162	154	148
157	161	164	161	152	149		158	156	173	211	154	155		159	171	154	156	156	152
157	167	160	148	155	151		160	157	170	209	150	163		159	158	174	169	154	153
159	160	160	173	153	147		155	158	155	211	153	157		166	155	159	157	151	164
158	155	157	161	151	148		155	158	156	237	154	155		161	160	158	159	149	154
159	160	156	155	153	161		159	157	174	209	157	156		155	158	161	164	153	155
154	157	154	155	152	149		160	160	161	200	168	152		156	159	156	155	155	151
158	165	155	153	151	149		158	159	166	200	153	150		159	158	155	160	161	151
155	159	176	173	151	149		158	162	163	206	153	152		158	160	156	158	156	158
155	158	161	157	150	156		157	156	157	194	154	147		160	156	158	153	162	188
155	156	168	156	151	151		161	155	159	189	152	154		161	153	159	154	154	152
161	154	187	159	152	147		157	157	159	215	161	155		156	156	155	160	156	170
158	161	161	170	156	152		155	157	197	169	155	166		158	158	162	163	152	152
157	158	158	159	149	149		158	161	177	203	154	158		178	161	160	163	151	154
168	154	155	166	166	151		162	158	165	223	155	146		160	154	155	163	156	161
157	157	157	154	152	156		157	156	156	176	154	153		156	156	155	157	158	153
157	168	156	165	170	148		157	156	183	246	152	153		160	158	154	154	152	154
157	162	153	166	152	149		157	156	155	193	152	155		155	160	157	155	158	153
158	153	168	149	193	148		158	156	156	212	150	157		157	157	165	164	163	156
157	161	161	166	153	149		158	153	154	190	154	150		160	164	158	157	153	154
155	159	163	155	151	161		156	165	161	183	172	150		158	155	155	152	153	161
156	159	154	158	159	163		157	155	204	199	152	153		159	158	160	155	158	151
164	160	157	160	154	150		157	156	166	246	153	151		164	156	155	156	159	154
162	160	155	155	152	145		156	157	157	181	157	152		157	156	161	162	153	150
156	158	157	153	152	149		161	158	169	178	153	150		168	154	157	154	152	152
160	161	154	154	148	149		154	154	153	221	154	151		157	163	157	164	153	150
160	160	164	161	162	151		155	156	155	174	154	148		159	160	158	157	155	152
157	153	164	158	163	147		158	156	150	181	170	155		157	159	155	160	154	154
158	151	154	159	151	149		154	166	159	175	152	168		184	160	156	155	150	150
158	161	157	153	150	148		159	157	182	176	150	150		161	158	157	157	155	154
163	165	156	153	155	147		154	150	157	181	157	144		157	158	158	158	158	152
155	155	162	156	162	156		154	171	186	180	157	153		160	160	162	162	154	151
159	160	158	148	152	156		157	166	156	170	155	153		156	154	157	160	155	151
158	157	166	161	161	149		159	155	178	177	152	151		170	155	157	166	157	154
160	158	154	158	151	146		166	157	156	220	154	145		159	157	153	153	156	151
157	159	158	168	151	151		162	156	164	176	150	158		159	174	157	161	153	156
160	157	154	154	152	150		159	168	163	179	157	167		159	158	159	155	154	154
158	159	154	154	151	161		158	157	194	194	153	151		156	157	160	175	166	153
157	160	151	165	171	147		156	158	156	178	152	156		156	158	156	159	174	153
156	157	154	165	149	155		160	153	162	175	176	155		157	157	156	160	149	162
158	157	158	160	154	152		158	156	172	161	152	154		155	164	154	155	154	151
155	156	156	152	154	149		169	155	167	196	154	148		154	159	159	163	155	152
156	156	158	158	150	149		158	175	172	182	158	150		159	158	154	169	151	162
159	159	155	154	152	147		168	159	159	165	155	152		155	159	158	157	153	159
158	159	163	154	150	147		160	156	157	152	153	150		157	163	161	155	154	161
159	157	158	156	169	152		158	163	162	174	157	151		156	154	154	156	154	159
159	157	151	151	148	156		159	160	155	162	154	147		160	160	156	156	158	148
157	160	158	152	151	154		155	160	162	169	154	153		158	157	154	158	155	157
158	170	156	152	155	148		156	160	154	160	152	153		160	162	164	154	156	152
157	159	155	153	151	153		157	160	156	174	167	152		160	159	156	152	150	153
159	156	162	152	150	149		155	158	156	164	156	150		158	157	159	159	152	155
154	161	158	165	146	149		156	191	155	177	157	163		158	157	156	155	156	155
157	155	156	158	152	147		165	160	155	170	156	150		156	158	159	155	153	158
154	157	156	152	152	151		156	166	167	154	153	158		160	159	156	156	151	149
160	151	155	152	150	149		158	152	156	182	154	148		156	156	156	158	153	150
159	156	158	152	153	148		158	168	148	183	153	154		156	159	158	156	156	152
157	157	156	154	149	148		157	157	158	175	150	151		158	157	159	152	153	170
158	157	155	167	153	148		155	154	159	160	153	152		163	172	156	154	149	150
154	154	152	151	152	174		155	156	159	164	160	150		159	169	156	155	152	151
156	161	149	163	151	159		162	159	156	156	151	152		159	161	158	151	151	150
158	163	159	157	151	149		179	163	154	159	169	155		157	155	158	155	159	158
158	175	157	153	151	148		157	165	153	186	153	154		157	173	160	155	157	156
159	161	158	152	151	148		161	165	153	159	155	153		168	159	155	151	151	150
155	160	157	154	163	149		157	171	155	151	152	155		152	154	158	153	152	151
160	168	157	154	167	151		162	161	155	162	152	153		160	153	157	158	152	188
158	156	154	156	153	153		155	163	156	164	151	150		152	162	158	160	152	153
158	154	157	151	151	147		157	158	161	159	154	151		158	165	161	162	152	155
159	157	164	153	154	147		159	164	163	175	154	145		158	162	156	151	153	155
159	158	154	151	152	152		157	172	157	163	158	153		159	159	158	165	153	156
157	157	157	155	152	147		160	169	154	169	152	153		157	155	157	154	153	150
154	154	150	156	154	161		154	171	155	156	152	153		161	162	155	154	151	153
158	154	160	149	156	152		158	180	156	157	151	151		156	154	153	158	158	156
157	156	155	155	151	154		154	157	161	158	156	151		161	158	157	158	153	155
167	156	168	157	147	150		162	153	153	153	152	149		160	169	153	160	158	151
160	159	158	154	150	148		164	184	154	159	153	150		155	162	161	154	156	150
157	157	157	153	154	152		157	165	163	154	150	162		157	158	158	160	154	148
157	169	161	152	153	152		159	172	158	166	150	153		159	159	156	152	152	163
155	162	156	152	152	154		176	157	155	154	157	149		160	156	161	155	156	147
165	155	156	152	153	153		158	156	154	166	156	150		159	156	161	155	154	166
160	163	155	154	148	147		159	158	159	160	154	151		160	175	156	154	154	153
157	156	158	155	151	154		157	156	160	172	150	155		157	158	153	156	153	151
159	157	159	159	152	163		158	160	158	157	153	152		154	153	156	158	156	147
157	157	155	155	154	161		159	157	160	156	157	151		157	156	157	153	155	159
157	159	159	152	148	148		167	171	156	160	152	151		157	157	156	155	152	166
159	158	155	149	150	154		154	161	156	155	151	149		159	157	159	156	154	152
160	154	157	159	149	151		158	160	159	158	153	151		156	159	155	151	153	160
159	155	158	156	153	150		157	201	155	156	153	152		159	169	159	160	155	154
149	159	158	154	154	152		170	157	173	153	154	148		161	158	158	166	153	152
158	162	157	155	154	149		156	157	154	159	152	154		157	157	158	152	153	159
159	158	159	158	150	147		161	167	159	157	153	151		160	157	158	157	155	159
155	157	155	158	152	149		158	172	160	157	155	153		158	154	158	167	155	160
155	153	155	151	151	147		157	177	159	154	153	153		158	176	159	152	151	153
157	159	155	154	155	149		158	186	157	156	154	150		153	161	158	155	158	147
157	153	157	153	152	147		159	177	158	159	150	150		160	160	158	154	156	150
153	159	155	156	152	151		158	180	158	152	155	148		157	158	156	161	160	151
152	158	154	156	152	150		160	155	156	152	156	155		158	161	155	154	153	162
157	160	155	157	152	153		157	154	162	160	152	150		160	157	160	152	155	152
157	157	151	155	156	147		161	156	162	157	171	147		154	159	158	154	165	151
158	158	155	153	154	150		155	175	157	153	152	148		157	156	155	154	156	153
156	159	157	153	152	148		178	160	157	155	154	147		157	156	157	163	153	154
159	159	155	152	152	148		157	157	158	150	150	150		159	158	159	156	156	151
159	159	157	153	151	150		156	161	162	153	157	148		179	155	158	155	155	151
156	161	152	155	150	148		159	156	156	163	153	150		158	155	156	156	155	152
161	156	158	155	154	152		158	159	153	155	152	149		160	154	158	158	153	151
162	158	157	154	149	152		192	177	178	154	153	154		159	154	158	153	155	147
161	156	155	155	150	147		188	211	156	164	155	150		165	173	157	152	153	157
154	171	157	149	148	158		157	163	156	157	177	155		160	153	158	156	151	155
155	158	154	155	152	145		158	166	158	154	154	151		163	156	159	158	156	165
157	157	157	155	152	150		176	160	155	155	154	151		159	155	152	158	156	148
161	157	155	153	153	150		169	205	160	152	151	148		159	160	158	151	158	150
158	157	154	152	150	154		160	177	157	153	154	148		158	156	162	155	154	148
160	159	158	156	151	148		160	157	158	157	153	161		160	174	159	151	152	149
159	159	158	154	152	147		162	170	154	161	154	151		159	156	156	155	153	154
160	157	155	152	152	149		160	166	159	180	150	151		160	157	162	153	159	149
160	154	157	157	152	145		163	167	158	152	153	150		157	157	155	154	156	150
160	155	157	162	150	152		158	168	161	151	155	156		156	155	160	154	154	147
163	160	155	153	151	153		158	158	157	154	149	145		160	157	158	154	156	152
158	157	154	156	151	151		167	158	155	154	155	150		158	154	156	154	156	153
159	159	157	147	150	145		154	159	158	155	157	148		154	156	157	155	159	153
154	156	154	151	156	147		158	161	154	153	151	152		156	157	154	154	155	148
156	157	158	155	157	152		153	181	155	151	155	155		156	156	155	163	153	149
158	160	157	156	151	145		157	187	160	155	154	153		158	161	153	156	150	155
158	160	153	153	150	152		161	166	155	154	155	154		157	151	158	160	154	169
162	154	151	157	150	148		159	166	165	155	150	150		159	158	162	156	157	152
160	158	156	156	152	147		153	168	154	154	154	149		157	154	158	157	157	153
158	154	153	155	152	149		175	161	158	157	154	151		158	153	160	156	158	151
159	163	152	152	148	155		158	160	159	151	156	148		159	156	157	158	151	152
154	156	156	160	150	150		165	184	156	152	155	152		154	155	157	164	154	153
151	159	154	159	150	149		168	161	155	153	151	152		154	154	159	155	151	153
158	162	153	154	154	149		159	168	159	159	153	152		163	156	162	159	154	151
158	155	153	154	152	150		159	158	153	154	149	149		157	158	158	157	153	152
154	159	155	155	151	147		153	181	158	152	154	153		159	159	153	161	157	151
158	157	154	150	151	149		159	158	159	157	153	154		157	157	159	148	149	159
157	158	153	151	151	149		157	153	160	156	152	149		158	155	163	155	153	153
156	158	155	153	151	146		158	173	156	159	152	153		160	153	156	159	153	152
156	160	156	152	153	153		158	159	157	158	151	153		157	163	158	154	150	147
158	156	154	155	153	147		161	175	154	152	155	154		156	158	155	158	155	152
158	159	153	151	155	151		162	153	160	150	152	154		160	152	158	157	154	164
162	183	160	155	156	148		160	156	158	155	152	153		157	158	157	154	154	154
163	164	154	153	154	149		162	166	153	155	154	149		163	161	156	158	158	148
160	154	161	156	152	154		152	169	161	290	149	150		158	158	155	168	153	156
155	155	158	155	151	146		154	159	173	258	151	151		156	147	162	163	157	150
159	158	154	158	165	161		159	157	170	199	154	154		157	156	162	161	152	156
158	154	168	151	147	151		158	158	171	243	151	152		160	159	155	157	157	147
151	159	161	151	154	150		157	159	165	203	155	151		155	157	158	156	151	151
157	175	171	154	150	146		155	156	158	256	150	151		158	158	156	151	155	154
177	160	153	148	152	150		160	160	157	262	153	154		156	155	157	162	157	164
155	155	155	160	151	156		157	153	175	329	152	150		160	158	158	170	155	153
163	152	156	156	146	148		157	158	203	329	159	153		159	153	156	153	153	149
158	157	157	154	149	154		154	157	180	302	152	155		156	158	153	161	156	153
174	155	159	165	152	150		158	155	178	248	155	184		151	157	157	161	157	153
157	161	154	155	151	148		157	156	222	242	152	153		163	156	160	163	154	155
161	154	157	158	154	150		157	167	166	277	151	151		158	158	157	161	154	154
157	159	156	152	149	148		158	158	156	229	152	152		156	161	158	170	149	153
158	159	158	158	152	148		154	160	165	330	151	159		165	160	158	158	153	156
159	156	162	152	148	149		155	157	164	237	152	156		159	158	163	160	154	175
159	152	154	164	149	150		161	158	164	278	152	155		161	160	154	171	149	153
162	158	161	155	167	147		156	168	156	266	151	154		159	158	158	169	155	151
164	157	171	154	156	146		158	157	161	252	151	164		158	154	157	160	154	152
162	157	154	152	154	152		157	156	173	263	152	151		157	154	156	180	154	160
160	159	161	150	154	148		159	157	167	224	159	153		156	162	155	157	157	157
157	157	151	159	148	163		157	155	170	229	152	158		153	156	154	154	153	153
158	160	175	155	154	148		153	155	179	295	153	150		154	158	159	179	156	153
157	155	152	155	151	148		156	155	174	236	153	150		175	159	155	158	151	152
157	158	155	156	152	147		160	166	216	290	153	155		167	156	160	173	154	162
159	156	158	160	151	146		158	160	163	245	151	151		157	153	156	156	154	150
162	156	159	148	152	143		158	157	166	479	155	155		160	158	164	152	156	152
157	156	156	159	148	157		155	162	181	387	163	157		159	157	158	160	157	159
158	158	158	157	153	146		157	159	196	258	154	153		159	155	158	162	153	158
159	157	152	165	154	152		156	156	196	258	153	152		159	158	157	155	154	145
164	158	163	152	148	156		158	154	193	283	149	156		157	155	158	169	155	151
160	159	155	173	154	151		155	161	165	245	154	150		163	159	155	164	156	153
157	157	152	151	153	154		159	155	164	220	154	163		168	160	157	162	158	151
160	157	171	159	152	154		157	156	161	213	152	151		156	159	159	164	154	149
158	160	155	154	153	150		153	155	163	234	155	154		160	155	155	158	153	164
163	160	178	158	150	147		156	157	187	219	156	154		164	165	156	182	156	152
162	157	157	154	148	149		159	167	156	242	172	175		156	158	157	153	156	161
157	156	155	157	152	157		155	157	155	266	151	157		155	159	159	155	154	162
155	158	157	146	149	150		159	160	160	253	153	157		159	164	156	168	155	149
163	155	154	157	150	150		156	159	171	190	155	146		158	156	156	152	159	157
160	156	155	153	151	150		156	156	153	204	150	169		162	163	156	153	150	153
161	155	159	151	152	149		157	157	170	202	152	148		159	159	158	165	155	157
159	161	156	150	152	148		160	153	159	245	155	152		158	155	158	161	155	155
156	159	156	151	151	150		157	155	156	242	154	150		159	162	156	166	154	148
156	158	157	161	162	149		156	158	179	198	155	151		159	157	159	157	153	158
155	157	154	155	154	151		156	174	232	212	155	160		157	156	157	165	154	153
156	159	163	153	146	155		160	159	169	214	156	147		161	158	152	153	150	151
158	162	154	163	169	147		162	158	208	252	166	148		160	158	156	154	155	160
157	158	157	154	152	150		158	155	179	179	176	153		155	162	162	161	156	145
160	154	155	164	150	144		155	155	157	273	152	149		152	171	156	155	160	153
160	155	161	155	155	146		156	160	161	197	152	150		154	159	156	163	153	157
159	157	154	156	155	149		158	157	153	205	156	151		160	158	154	156	153	157
156	158	158	152	149	149		154	181	160	195	152	150		156	157	164	160	152	150
161	158	158	154	151	148		160	154	156	197	154	149		175	157	158	155	154	157
155	166	160	158	147	146		158	158	157	233	161	149		157	154	155	175	156	167
159	156	155	153	151	153		158	155	163	221	157	145		158	153	156	158	157	159
160	159	170	155	164	145		161	153	155	204	157	149		153	160	155	158	166	152
160	167	160	151	148	147		159	159	155	211	157	152		161	157	159	153	155	158
159	158	153	157	146	146		158	158	179	204	150	159		161	156	156	155	151	157
162	160	155	154	152	150		162	160	161	160	153	152		156	165	157	163	159	150
157	154	159	158	159	150		157	171	161	167	149	156		159	159	159	169	152	155
161	159	159	153	151	143		158	157	154	186	156	151		161	153	156	169	152	149
157	158	156	156	164	155		158	158	160	212	154	152		160	155	175	156	152	151
157	178	153	163	153	150		159	159	158	194	152	153		159	161	157	159	156	151
160	155	157	151	151	154		156	175	174	173	154	150		158	160	162	165	153	158
169	186	157	160	157	147		163	163	153	208	167	162		157	156	155	161	154	152
157	160	164	151	152	160		159	170	170	170	157	153		157	156	156	162	153	149
160	159	157	158	160	150		167	158	166	187	156	149		157	161	156	151	154	153
158	156	159	160	157	156		161	156	168	159	152	149		160	171	157	162	153	152
160	161	157	155	151	153		158	157	167	160	150	160		156	156	159	164	157	151
156	159	159	152	153	148		153	158	174	170	154	149		156	160	156	157	154	145
156	153	179	151	153	164		158	158	162	195	153	148		159	154	155	159	158	152
158	158	160	162	150	152		155	175	160	171	162	151		158	179	157	152	154	160
155	162	153	180	161	152		162	159	168	161	176	155		155	157	157	161	155	153
159	157	165	158	153	148		158	157	174	159	153	154		157	161	163	174	154	152
161	163	156	186	169	146		159	163	157	182	152	160		162	158	153	157	153	160
158	156	156	158	153	149		160	159	160	164	154	156		152	167	158	168	151	153
160	154	157	154	152	155		154	162	176	175	151	151		155	155	159	167	155	148
158	159	158	153	154	147		155	155	157	175	155	160		159	159	160	166	153	154
160	155	155	153	147	153		157	160	157	163	155	157		159	162	155	152	155	153
156	154	157	153	160	160		160	153	156	173	153	151		154	158	180	173	150	151
154	157	161	184	168	148		160	155	154	178	156	151		157	157	157	157	150	155
159	158	155	155	151	152		168	171	155	181	150	168		159	157	162	170	156	156
157	159	157	158	167	146		158	160	161	178	154	148		159	159	156	157	152	153
160	158	158	155	154	148		157	158	161	158	152	152		157	157	156	163	156	155
154	178	158	151	165	146		158	158	195	174	148	155		157	162	163	175	155	152
159	158	156	157	152	147		159	156	157	222	174	156		159	160	156	154	158	152
162	159	154	155	158	150		162	162	156	160	150	152		160	163	157	158	154	154
160	159	174	154	164	151		172	191	153	158	155	150		158	154	155	156	154	164
159	161	157	161	160	151		159	164	159	162	159	156		159	161	158	156	155	158
154	155	152	157	151	151		157	155	162	173	150	152		159	155	152	158	152	151
159	161	151	154	155	167		179	157	158	162	153	148		156	156	155	154	156	157
152	172	151	155	172	151		157	155	184	160	155	149		156	155	159	163	157	153
162	156	151	155	154	153		164	157	158	178	151	152		171	160	157	153	155	160
159	161	156	153	151	153		155	158	157	157	151	161		156	156	153	158	154	155
162	158	156	159	152	152		169	153	153	164	154	153		157	168	163	154	153	151
161	159	160	158	148	157		173	158	175	152	151	150		158	156	154	155	153	156
156	160	157	154	159	152		160	157	160	153	153	150		163	157	160	154	155	152
160	159	161	151	151	150		180	159	160	162	152	157		154	157	159	157	153	161
160	160	149	166	169	147		168	170	158	172	155	150		162	163	156	159	152	163
156	166	158	153	152	151		161	159	156	170	156	151		161	162	165	156	154	153
158	156	154	154	153	147		157	157	155	158	150	160		158	161	156	174	160	153
160	163	155	156	152	146		157	170	155	157	155	152		157	159	158	153	154	163
160	159	160	150	151	147		161	172	159	155	152	153		156	160	158	155	155	154
157	160	155	158	152	150		156	161	157	170	150	150		155	173	157	160	169	154
160	160	152	156	150	150		156	176	155	168	153	152		156	157	152	157	156	160
158	157	152	156	147	146		159	153	158	160	161	153		156	157	161	156	153	152
160	156	154	153	151	149		192	165	159	161	154	152		153	153	157	153	156	150
159	157	159	158	151	149		158	174	155	157	152	153		158	158	158	158	155	154
157	164	153	160	161	153		163	173	159	156	149	151		157	159	155	167	154	162
156	161	156	159	166	149		167	158	155	172	150	150		159	158	153	160	156	153
156	157	156	151	150	148		157	161	154	154	154	154		156	168	160	152	148	154
162	156	157	153	154	147		156	167	161	153	149	148		158	158	157	155	154	169
158	158	156	154	150	173		155	160	153	156	153	154		160	157	157	166	152	152
158	157	153	155	154	150		157	167	156	153	153	151		160	164	156	155	154	165
156	158	155	152	150	151		158	163	154	161	155	154		156	158	159	154	154	154
160	157	152	155	152	149		162	157	154	154	152	154		160	163	159	154	155	151
157	155	155	154	152	164		156	169	156	178	169	151		158	154	158	155	155	152
154	157	159	159	151	161		157	169	153	168	150	156		160	158	158	155	157	155
159	154	158	152	152	150		162	156	167	157	157	153		170	163	157	160	149	152
159	161	155	153	158	156		155	155	157	164	155	154		158	164	155	155	155	150
162	157	153	154	155	151		172	183	161	161	169	153		156	155	157	157	151	154
160	157	152	156	149	153		158	168	150	157	157	151		154	161	156	156	151	153
158	158	155	152	154	142		156	188	158	158	151	152		157	158	160	155	157	152
159	161	155	157	151	152		153	160	154	172	150	155		158	158	157	153	158	154
153	155	156	150	151	151		154	159	160	153	150	149		160	157	157	155	149	149
158	160	156	154	151	153		154	167	156	155	156	151		159	159	160	154	154	158
152	162	149	155	155	156		158	165	171	164	151	153		155	156	161	156	150	149
161	158	157	153	153	149		159	199	155	159	155	153		159	156	161	158	151	152
158	156	157	153	149	150		157	154	158	170	149	152		158	157	159	157	154	160
161	159	169	157	152	151		162	160	159	160	153	151		158	156	154	157	155	157
156	156	156	156	152	151		156	174	153	156	150	152		156	156	157	160	160	150
162	159	156	153	154	148		161	159	159	156	154	155		157	173	158	157	152	153
161	157	156	158	152	147		169	171	156	151	154	154		162	161	157	151	158	150
160	160	158	151	152	149		168	160	156	153	153	151		159	154	157	157	162	153
155	157	156	155	151	146		175	205	156	155	156	157		159	158	154	154	149	166
157	161	156	160	152	154		165	156	155	156	153	149		154	157	160	155	157	153
156	156	158	151	149	148		161	182	155	154	152	151		158	165	157	157	150	151
157	158	155	155	153	145		154	162	154	155	154	147		160	157	159	156	155	153
154	154	154	156	153	149		181	161	160	156	155	149		158	161	161	156	153	152
154	153	153	155	152	151		182	167	179	172	151	151		152	161	156	155	152	153
155	161	161	157	152	142		166	163	157	150	151	145		155	158	154	150	155	153
159	158	157	154	150	150		172	175	156	157	157	152		155	158	156	158	157	152
153	155	157	155	155	150		153	164	156	154	152	151		166	160	159	156	153	164
157	157	158	154	151	150		163	160	158	157	153	152		157	159	155	151	157	154
156	158	156	153	150	151		159	154	156	157	156	152		157	158	159	167	158	149
160	158	154	156	149	150		158	181	154	158	153	151		158	159	158	157	158	150
160	159	159	156	149	148		163	171	159	154	151	152		159	158	158	153	157	148
154	157	153	154	159	148		170	157	159	147	152	149		161	156	155	155	151	152
155	164	155	153	152	149		160	171	162	159	161	150		163	158	159	157	154	151
157	156	151	153	162	149		161	159	158	156	148	151		156	158	155	156	157	167
156	159	162	156	151	144		192	160	154	154	153	151		160	162	154	155	152	151
157	161	154	157	151	145		155	157	160	155	152	149		153	172	157	155	151	154
158	160	153	162	155	151		153	170	154	165	158	154		161	156	157	157	156	152
159	157	153	159	152	150		158	164	156	156	155	149		159	157	156	154	151	154
157	161	155	157	151	147		158	169	158	157	153	149		160	161	155	156	152	153
160	155	157	152	151	149		155	156	156	154	155	148		158	155	158	158	161	157
150	151	157	149	155	148		161	157	162	154	153	150		154	158	154	156	157	157
158	160	155	151	154	153		168	156	157	152	156	151		158	158	157	155	156	155
158	163	159	153	154	149		160	168	170	149	152	152		156	154	162	152	153	156
157	161	158	150	149	151		153	172	158	154	149	148		156	155	158	157	158	148
162	152	160	154	151	148		160	157	159	159	156	150		167	155	159	159	157	153
156	159	153	154	152	146		156	161	155	156	150	148		154	157	153	168	152	155
156	156	154	156	153	153		157	157	154	156	151	149		157	158	156	155	150	152
155	156	153	155	155	155		160	164	157	154	155	149		160	154	158	153	153	141
154	156	159	153	155	147		155	178	156	154	159	152		162	160	160	153	150	155
158	160	154	152	151	146		166	204	167	155	155	151		157	161	161	155	155	152
156	158	160	156	151	148		158	172	157	156	166	148		158	157	154	154	157	151
159	154	156	153	150	147		162	165	156	153	155	151		157	157	156	154	155	155
155	158	162	157	153	148		161	178	155	155	152	153		162	154	160	159	155	149
155	158	157	155	149	151		158	176	154	157	156	154		160	161	152	150	151	159
157	161	155	155	152	153		155	178	155	155	155	145		159	156	157	156	152	149
161	157	154	154	154	144		158	172	157	158	151	153		161	160	157	154	154	160
163	156	153	150	152	149		158	177	157	156	154	152		159	163	157	156	150	155
156	158	154	150	154	149		156	154	161	154	150	150		161	156	155	154	152	154
156	153	157	150	151	159		158	155	175	286	152	157		160	156	156	172	152	155
156	157	186	155	153	146		157	157	155	238	152	160		157	154	156	164	152	153
158	165	153	149	153	153		154	156	183	244	151	151		160	157	158	180	152	154
158	160	158	155	152	160		160	158	174	263	154	148		161	155	155	159	153	148
160	153	163	153	152	150		163	156	186	299	154	151		156	174	152	156	151	156
159	157	161	156	149	148		161	165	158	311	149	150		159	155	154	154	152	169
153	158	156	170	152	154		159	159	156	256	152	161		159	160	159	157	154	163
163	157	165	153	148	154		153	155	153	206	150	153		160	157	156	163	153	161
158	156	156	159	156	146		159	156	156	250	153	151		160	153	160	163	156	154
157	159	158	156	149	155		158	155	164	383	156	153		158	154	156	158	154	151
160	157	155	156	149	153		155	156	185	252	154	147		158	158	165	156	151	154
157	163	157	161	149	146		155	156	186	287	156	149		160	162	164	163	151	153
152	163	156	150	153	147		175	160	184	260	151	150		157	152	159	155	154	150
153	154	156	148	151	151		158	157	159	293	153	153		157	166	154	158	153	154
154	158	170	173	150	152		158	159	198	328	155	152		158	152	157	167	152	165
159	157	159	157	152	151		156	156	199	284	149	149		158	157	156	157	151	158
157	159	156	152	155	150		168	160	171	295	153	148		160	164	159	157	155	161
157	159	172	166	156	152		158	157	159	279	156	172		158	161	154	164	153	151
157	158	192	157	149	154		175	157	156	294	151	155		162	155	157	155	156	156
162	157	178	151	152	149		163	162	163	253	159	152		160	157	158	155	153	149
158	165	171	155	158	155		154	156	161	269	152	156		155	158	159	156	156	147
162	159	163	165	165	149		157	163	177	235	152	166		166	161	160	165	153	167
159	161	156	157	151	158		156	160	181	234	155	152		160	161	169	179	151	153
156	160	156	157	159	149		157	154	170	291	153	150		156	161	156	153	157	153
155	157	159	157	149	167		157	162	190	285	154	147		159	154	161	157	150	149
157	160	158	164	147	157		155	176	178	280	153	154		156	158	157	156	153	152
156	159	159	154	154	152		156	156	194	305	152	151		158	155	154	154	155	152
154	163	156	150	155	149		152	152	154	245	155	172		160	158	171	166	154	152
160	156	151	179	156	149		156	160	189	264	155	153		160	159	156	156	153	168
156	159	159	157	159	153		155	168	168	222	152	152		160	158	158	168	156	148
160	160	158	159	151	151		158	159	183	233	152	149		158	159	157	167	150	150
155	158	155	152	152	152		158	161	179	184	151	149		159	156	153	158	151	170
152	161	155	157	156	145		156	160	181	230	154	154		160	154	159	181	150	152
154	158	157	168	155	149		160	154	183	233	153	151		163	155	158	176	154	157
157	159	163	156	152	153		158	153	178	253	157	146		156	153	156	160	152	153
157	158	155	152	149	149		159	162	163	251	154	151		161	157	160	195	154	161
159	158	169	157	150	161		159	159	156	205	174	156		158	157	160	179	154	156
156	156	167	156	149	148		174	155	161	297	155	154		156	157	157	164	154	153
163	155	156	160	154	149		158	156	166	204	153	153		169	157	160	156	153	158
153	158	155	153	148	150		168	160	160	225	155	158		185	158	152	163	153	152
155	157	162	161	149	148		158	159	157	229	155	155		159	163	157	163	156	157
162	154	156	152	150	150		156	156	156	229	160	149		155	155	160	151	151	153
164	155	159	162	149	149		154	158	165	211	156	150		154	158	158	171	155	150
151	161	171	150	148	149		158	158	157	229	155	147		156	154	155	155	153	148
160	158	155	165	151	148		155	160	161	187	153	149		154	160	158	179	155	149
158	158	155	154	150	148		155	160	172	226	152	158		160	169	160	172	150	152
158	160	155	162	156	150		156	157	181	249	154	151		156	158	159	156	156	155
159	156	167	153	151	159		158	173	163	245	154	151		156	157	158	150	152	154
158	155	157	159	152	150		160	156	186	287	155	151		159	161	157	168	151	160
156	157	155	153	151	149		152	169	156	208	171	152		165	160	159	160	165	161
158	160	153	156	150	149		159	161	172	195	154	155		160	157	157	156	152	151
162	157	163	152	153	149		158	155	153	231	153	152		159	151	161	154	154	161
158	155	153	162	154	144		155	159	187	196	153	150		155	154	157	157	157	154
160	159	155	170	152	148		158	155	160	196	156	152		158	158	155	156	154	157
156	160	157	162	152	148		159	168	172	212	154	156		157	160	185	157	185	146
157	157	154	151	149	144		159	162	157	211	152	153		169	158	154	157	153	156
160	157	153	154	158	150		159	154	183	236	150	160		168	154	159	161	154	155
158	158	154	149	153	144		156	156	158	211	153	147		158	166	157	160	158	153
154	159	157	158	153	153		156	158	166	195	171	154		158	158	155	159	159	157
155	155	157	151	154	151		157	161	155	192	152	152		159	158	154	155	151	154
159	156	155	155	156	154		179	160	161	233	153	149		162	161	158	151	152	148
158	157	160	161	149	147		156	172	166	182	153	155		160	155	159	155	153	167
158	157	156	151	153	147		154	159	171	213	153	148		156	159	159	154	156	155
154	161	159	153	153	145		155	193	165	196	152	153		158	163	158	157	149	151
155	154	153	166	163	153		155	157	178	180	152	151		156	155	161	155	154	150
159	155	157	152	150	149		157	163	190	203	159	158		161	156	156	153	152	155
158	157	153	155	153	147		160	162	154	183	152	154		159	154	156	154	153	154
158	158	156	165	151	161		160	153	154	159	168	151		156	158	158	155	153	150
160	156	166	157	153	150		158	158	154	189	153	156		158	161	157	153	155	154
159	155	155	156	148	150		159	160	156	169	149	152		161	156	158	168	155	161
159	159	158	157	153	151		161	174	169	186	155	161		156	155	154	161	153	153
158	158	154	162	158	151		155	158	165	170	185	168		158	167	154	177	155	152
158	161	156	154	153	152		157	173	158	176	156	147		160	156	157	162	158	152
153	158	154	152	147	148		159	158	157	184	154	151		159	158	152	160	154	153
157	159	156	156	151	160		155	154	171	181	154	161		156	159	155	156	151	153
157	159	155	155	161	144		154	156	157	201	151	168		157	156	160	155	158	164
156	157	164	149	172	152		161	157	159	175	156	150		159	156	154	152	151	153
158	159	188	156	164	150		158	159	159	189	164	155		157	162	156	152	153	159
155	161	157	155	150	150		161	157	154	168	154	150		158	162	157	155	155	152
157	158	180	155	150	151		155	163	173	170	158	150		161	158	157	155	148	159
159	154	170	155	146	163		161	159	155	175	171	155		156	159	165	152	155	156
178	158	159	174	153	148		159	158	157	158	151	153		158	160	157	159	153	156
157	158	151	162	152	147		159	156	156	162	154	157		157	161	163	168	164	152
161	158	152	157	153	150		159	156	157	165	166	155		154	157	151	163	157	155
160	180	155	155	153	147		153	157	160	170	155	170		156	167	159	154	152	155
156	160	153	153	151	150		159	158	159	194	162	152		159	155	165	156	157	151
157	160	158	154	153	165		161	156	165	168	150	163		161	155	155	155	154	155
161	156	156	159	151	150		154	157	154	163	157	150		156	155	154	155	155	150
177	158	161	156	155	151		154	157	154	173	154	152		154	159	174	158	153	160
157	161	157	153	171	147		160	153	158	193	152	153		159	158	155	176	160	151
157	157	173	152	154	151		161	154	187	167	153	150		156	162	159	157	157	158
157	158	158	152	151	151		170	161	160	164	149	149		159	153	160	156	163	153
156	156	171	149	155	146		158	155	155	161	155	147		156	159	153	155	155	154
153	183	158	161	152	146		156	160	176	173	152	157		155	162	159	157	154	158
160	155	159	158	151	147		162	161	172	166	151	152		156	155	156	162	154	154
154	158	153	155	151	150		159	166	156	158	156	153		170	156	156	152	155	156
159	154	156	153	151	154		158	158	159	158	156	150		154	154	155	151	154	152
159	160	167	148	156	159		171	168	156	174	151	150		168	161	160	154	157	159
163	156	155	154	155	153		159	163	156	162	153	162		159	156	154	173	157	150
159	174	155	151	153	146		158	209	168	158	147	151		159	157	158	160	157	162
157	154	154	150	156	149		155	160	159	155	152	157		157	158	158	157	155	152
157	158	155	149	151	161		160	157	159	160	155	150		161	158	153	158	155	161
159	158	169	151	154	146		156	159	160	174	148	150		156	155	159	157	153	152
155	166	156	153	151	152		161	175	155	177	152	149		159	157	156	156	151	146
156	160	157	153	153	149		155	155	159	156	159	151		157	156	159	153	164	147
159	159	160	159	154	147		162	154	158	154	154	155		158	156	153	155	156	152
155	158	151	160	153	153		158	162	152	153	158	150		156	158	159	154	151	164
157	166	155	152	180	150		158	162	150	156	154	156		156	153	156	155	156	149
159	154	160	153	151	152		160	158	156	158	158	154		171	159	163	155	151	163
160	159	155	149	151	159		161	158	158	154	156	148		156	162	156	152	153	151
159	160	154	149	152	153		160	171	164	177	154	150		162	159	153	156	154	153
156	154	155	153	152	151		155	164	157	157	159	151		159	152	156	158	157	152
156	157	157	157	152	146		158	157	159	160	150	149		160	161	162	154	152	158
160	160	158	153	153	155		155	161	157	158	154	147		158	170	154	157	155	149
158	160	153	156	151	151		162	164	164	156	165	159		160	157	157	155	151	151
160	162	157	151	148	147		163	169	157	174	151	150		154	163	155	154	156	152
157	162	151	156	149	158		160	163	158	157	150	151		182	155	158	154	157	153
157	160	152	152	149	145		159	158	169	162	152	156		157	159	156	155	149	156
159	159	155	151	151	149		158	159	163	155	156	149		162	162	156	152	153	147
155	154	150	158	151	152		159	158	170	156	155	149		155	159	159	152	152	147
158	158	159	155	153	148		161	164	156	163	152	158		157	157	154	153	152	149
155	157	168	156	152	148		155	167	163	156	152	161		161	154	159	157	151	153
159	157	158	148	152	151		156	157	155	165	152	154		157	158	153	158	153	154
158	159	156	167	151	154		164	176	154	153	152	148		159	157	159	152	154	153
157	157	155	154	151	141		155	156	158	157	160	150		170	158	159	163	151	156
157	156	155	152	154	153		180	184	157	156	154	155		161	158	160	154	176	155
158	157	155	156	153	147		162	164	160	153	154	157		157	157	159	164	153	150
158	158	156	155	153	149		156	172	161	170	151	148		160	159	155	154	157	156
162	157	157	153	151	148		160	161	156	153	152	148		155	158	158	154	155	159
172	159	156	150	150	154		153	163	159	167	153	156		161	161	155	160	153	152
160	156	154	153	151	147		154	155	158	159	152	153		160	157	155	153	159	149
156	167	157	154	150	154		158	185	155	154	154	152		159	157	155	153	155	153
160	158	155	154	153	153		156	167	155	157	152	151		160	152	156	158	155	148
158	162	156	152	147	145		156	169	155	155	151	152		157	155	157	158	153	150
156	166	154	151	149	146		171	173	165	162	154	146		155	161	157	156	156	155
156	162	155	154	150	149		171	155	157	174	154	155		170	159	155	158	151	152
158	154	158	157	153	151		167	157	157	154	158	146		160	156	157	154	154	152
164	158	155	155	156	149		159	185	155	150	157	155		160	159	156	156	153	153
158	160	156	152	154	149		173	160	158	154	155	155		157	157	160	153	152	169
155	163	154	153	150	154		159	170	158	157	153	155		169	157	156	157	153	151
158	156	160	159	153	151		156	152	155	156	166	147		159	158	159	149	152	151
156	157	154	151	151	148		156	166	154	156	151	151		159	158	153	157	153	149
159	159	159	154	151	150		158	157	156	153	153	152		160	156	158	161	156	153
154	154	155	150	152	151		160	155	156	156	155	159		158	156	154	158	154	155
160	153	154	150	156	147		186	179	158	156	152	155		159	157	158	170	153	153
158	158	160	152	150	149		170	172	160	157	166	149		157	153	160	154	153	151
154	160	158	155	149	144		165	156	160	154	151	149		154	158	154	153	157	157
157	154	155	151	155	151		161	164	155	160	151	154		162	160	157	158	153	149
159	159	158	155	153	145		159	159	157	152	155	151		159	162	154	153	154	152
157	162	155	155	150	150		159	177	152	156	155	151		160	160	155	159	155	154
158	172	154	155	156	151		156	163	157	154	155	154		160	160	155	155	157	147
158	159	156	156	150	152		157	161	154	152	153	151		170	157	157	155	154	155
162	162	151	158	151	145		159	162	153	163	154	154		158	158	156	160	152	149
155	161	152	156	148	148		156	162	159	156	154	149		158	151	157	152	156	149
157	156	154	165	153	148		154	170	159	153	152	150		159	156	159	158	161	155
161	161	156	151	154	150		157	161	158	153	156	152		158	157	156	158	152	152
154	155	151	155	150	148		157	185	155	152	152	151		162	157	153	158	154	154
158	161	155	153	150	163		161	206	157	157	153	147		158	157	160	152	155	157
157	155	156	155	154	149		157	162	155	156	153	152		159	157	157	158	154	157
160	158	151	156	150	149		155	158	156	158	152	155		160	157	158	153	155	157
160	158	153	155	151	150		167	161	157	154	153	156		154	155	154	151	155	152
155	162	149	158	151	149		160	158	157	152	155	153		156	159	158	158	155	149
156	161	158	154	150	150		160	160	153	160	150	151		159	156	160	155	156	151
159	153	156	148	154	148		159	161	156	157	152	151		151	159	157	155	156	153
158	155	158	157	153	148		167	157	155	150	150	153		152	155	158	157	155	154
157	160	156	151	150	148		182	173	154	151	154	151		159	160	151	158	151	149
156	154	165	155	149	147		165	161	154	155	152	156		161	158	158	153	156	149
159	158	154	156	152	147		156	164	155	157	153	153		159	160	158	157	150	153
160	159	153	153	153	150		160	160	158	152	153	151		162	157	157	156	151	152
157	157	156	155	155	150		166	162	158	151	151	152		170	158	157	156	155	153
156	159	155	149	150	148		162	157	161	154	152	151		158	157	158	158	152	155
158	170	153	154	149	149		159	159	154	164	152	155		162	162	156	162	156	152
155	157	156	153	153	154		157	170	158	156	151	164		160	161	155	162	151	158
156	158	159	157	155	153		156	175	156	155	152	156		157	156	156	155	153	151
155	162	153	159	154	151		159	179	162	156	155	154		155	161	158	156	157	155
156	158	170	161	157	150		160	163	170	258	160	156		159	158	156	166	153	155
161	159	171	156	149	161		152	157	190	254	155	154		153	157	175	166	159	149
161	160	157	158	150	147		159	166	191	244	161	162		161	169	159	171	156	160
159	156	165	153	151	152		159	173	156	219	151	152		159	155	156	184	153	151
161	160	154	152	152	148		154	158	160	261	153	152		156	157	157	148	157	152
151	154	169	153	151	150		156	156	182	258	154	155		159	159	160	161	154	155
158	161	156	153	145	148		157	155	167	272	154	149		156	159	156	162	151	157
156	161	157	152	153	146		157	170	164	249	151	153		158	159	157	154	151	160
156	157	165	157	153	149		159	158	172	284	154	160		155	157	156	165	155	150
156	153	155	161	153	156		175	159	158	226	152	150		154	157	157	161	152	157
155	157	158	156	153	148		159	154	214	325	152	152		156	154	159	158	155	153
159	156	156	154	154	149		158	158	171	227	149	148		157	156	158	150	151	173
161	163	155	162	158	151		159	159	183	228	151	155		161	160	158	154	157	157
160	157	167	156	154	150		154	156	186	240	157	167		156	160	159	167	169	150
173	155	157	149	155	151		154	159	162	243	155	150		158	161	156	168	160	155
173	159	154	156	151	151		160	156	165	322	152	149		156	156	159	155	153	155
152	155	157	165	173	149		158	157	158	293	154	151		167	159	156	159	153	157
159	156	162	156	152	144		156	169	240	255	153	157		157	158	157	159	150	151
159	159	155	154	152	153		157	157	166	333	171	152		157	159	157	173	154	151
155	155	157	149	150	147		157	162	180	305	156	154		161	159	160	165	156	161
156	153	168	151	154	148		156	158	174	185	158	151		160	157	155	157	154	168
160	155	159	153	154	155		154	160	158	261	154	175		161	161	159	156	153	156
160	156	153	153	151	161		155	162	161	297	154	164		155	154	153	160	154	156
157	164	164	152	150	152		159	157	183	228	152	159		158	159	155	166	153	157
162	158	158	155	157	150		161	153	175	226	152	150		157	159	158	157	156	154
158	154	157	154	153	154		161	156	161	291	175	150		157	154	157	169	158	155
159	157	160	153	185	154		161	155	216	273	153	160		157	158	159	161	149	151
159	154	162	150	151	147		156	163	157	297	155	162		160	161	159	156	158	151
157	154	157	153	151	149		158	156	161	239	153	156		161	154	175	156	159	151
156	157	157	152	151	147		157	156	168	265	154	158		156	152	155	158	155	160
184	159	153	153	156	143		153	157	169	250	151	167		159	160	159	158	153	152
161	161	159	155	151	152		156	156	156	252	154	167		156	159	159	158	153	152
161	159	157	161	154	148		158	157	165	220	151	148		154	167	158	174	152	152
157	159	169	152	150	150		155	159	182	257	156	177		158	155	154	156	150	155
156	160	166	152	162	150		155	160	175	230	146	154		160	156	160	180	158	159
161	152	155	155	168	152		161	156	166	210	157	161		156	156	155	155	155	150
157	156	160	155	153	152		156	160	168	257	151	154		156	162	155	188	177	158
152	159	165	153	151	145		156	156	157	249	153	155		172	171	156	154	152	158
158	162	153	154	148	147		154	159	156	207	152	147		154	159	151	165	155	154
157	159	161	159	154	150		154	158	155	187	152	155		160	161	164	161	155	154
161	156	156	162	153	162		177	160	175	232	152	153		160	154	159	182	155	151
158	160	153	152	154	147		159	155	175	201	153	155		153	157	159	181	151	153
154	157	156	159	157	155		158	154	155	230	156	151		162	161	153	152	154	154
160	158	175	168	151	178		161	170	182	221	163	150		159	156	152	175	150	155
153	161	157	172	153	152		165	172	178	227	152	151		158	159	161	159	155	156
154	164	158	155	149	149		156	159	171	183	154	152		157	158	158	158	155	153
157	158	154	154	152	149		154	160	167	173	151	151		158	167	159	154	151	155
158	160	156	153	151	157		158	155	156	223	155	154		159	159	161	159	156	154
158	156	192	156	150	148		155	155	175	199	152	151		157	158	157	179	153	148
158	158	156	155	151	148		157	173	155	213	148	166		159	160	156	153	152	156
157	157	168	158	151	155		158	155	157	252	151	166		157	156	153	158	155	154
152	161	154	154	157	151		163	154	161	230	153	150		156	154	158	160	153	151
157	161	168	160	159	149		155	159	173	181	156	155		160	154	153	154	153	153
160	159	157	157	153	149		157	155	167	195	159	147		157	160	159	191	156	154
161	156	159	165	151	147		154	157	188	164	153	155		159	159	157	157	155	151
155	156	158	155	155	154		162	158	164	194	150	149		156	155	157	163	152	151
160	172	157	170	155	154		159	159	154	210	154	153		160	157	156	165	154	158
155	169	154	157	165	151		161	155	168	213	154	148		155	156	158	166	155	153
159	172	154	157	156	149		161	158	189	160	154	149		155	159	159	155	158	153
160	162	150	164	149	145		155	167	195	191	153	155		154	158	160	177	154	153
157	157	154	154	160	157		157	157	159	193	152	164		157	155	157	158	153	151
160	158	158	163	157	146		153	159	160	225	152	149		153	173	163	170	154	151
157	158	155	156	153	149		159	155	157	200	154	155		157	155	155	155	155	163
158	173	156	171	153	147		160	161	161	173	151	158		158	158	156	173	154	150
153	154	154	154	151	152		159	163	170	174	164	151		157	157	160	162	152	169
165	158	174	156	175	159		170	159	165	196	152	151		158	154	158	167	154	153
158	159	155	154	152	148		157	160	161	211	154	156		157	156	155	161	154	150
155	162	156	163	169	147		169	156	169	155	152	158		154	157	156	155	154	164
158	156	155	157	150	146		153	159	168	186	148	183		160	161	156	163	154	173
167	158	183	153	151	151		162	166	164	171	149	155		159	162	156	156	147	153
158	160	161	160	152	153		157	169	164	190	154	153		159	157	159	159	154	151
159	159	156	156	150	157		160	168	170	190	154	143		156	157	155	164	153	154
157	157	155	153	155	147		154	157	158	165	162	156		158	156	157	160	155	158
159	158	159	160	151	166		158	158	157	205	152	152		161	155	164	155	155	157
158	156	168	151	150	151		158	156	157	169	153	157		159	158	158	169	154	155
161	153	171	165	151	149		158	164	154	197	159	161		155	158	161	160	156	152
156	157	184	155	154	147		155	169	168	163	150	155		158	178	156	158	155	148
159	171	174	152	153	150		158	166	164	198	150	151		157	156	158	154	156	152
156	157	168	152	153	149		159	168	179	174	154	151		157	156	156	156	153	159
157	156	169	159	155	147		154	183	156	161	173	165		160	157	160	156	166	152
156	155	171	162	167	152		158	162	159	181	155	150		159	161	157	159	151	150
158	157	159	185	164	156		159	183	154	173	159	153		160	162	159	155	157	150
156	173	154	152	150	148		158	161	172	194	162	153		160	159	156	155	156	153
154	154	154	157	153	152		155	158	160	159	153	152		156	161	161	156	153	154
156	155	174	157	150	156		159	160	171	170	153	152		160	160	158	153	161	154
154	157	155	161	153	165		180	160	163	173	155	164		160	157	156	160	159	154
158	170	155	156	155	150		174	161	158	157	155	155		160	172	157	154	152	151
159	165	155	153	149	153		157	159	160	162	154	154		156	155	153	155	152	150
165	162	158	154	155	155		166	158	157	156	155	151		159	156	155	157	154	153
159	175	157	151	149	153		157	161	158	180	154	150		157	159	153	161	158	149
158	158	156	158	155	155		158	166	156	158	153	150		156	165	155	164	153	150
161	155	156	156	155	156		160	155	170	166	154	149		158	156	158	155	151	153
160	154	154	156	156	149		169	159	155	168	147	148		157	158	157	154	157	163
157	157	157	152	158	150		155	160	169	158	153	152		157	157	165	163	155	151
156	164	156	162	150	155		156	155	154	164	154	149		162	156	156	156	151	170
158	158	157	159	154	151		184	163	157	154	174	149		162	156	158	159	154	155
160	156	155	154	153	148		159	166	153	182	155	161		157	158	154	159	154	152
155	152	153	152	148	161		183	158	156	174	153	152		156	157	156	157	152	157
160	158	156	153	156	147		161	159	161	174	153	166		154	175	158	154	150	154
155	156	155	173	150	151		160	159	158	157	152	169		160	153	160	153	154	156
160	154	151	155	147	152		154	160	155	154	153	148		160	158	161	152	166	154
155	162	155	159	155	149		157	167	155	155	152	155		162	156	156	156	154	166
153	163	159	152	151	152		167	157	157	157	155	149		169	170	156	158	151	153
167	154	151	156	153	151		164	155	161	164	156	150		157	157	156	155	153	154
168	154	153	158	157	151		161	169	156	158	149	155		159	160	152	151	154	149
155	160	168	153	164	150		186	172	164	154	154	150		153	158	163	159	157	151
157	157	160	152	155	150		162	176	155	167	149	155		160	157	155	161	156	156
156	156	157	154	159	148		156	168	159	160	154	149		159	153	155	165	153	149
161	166	156	156	151	147		161	168	155	152	166	148		163	154	151	152	151	153
158	155	156	158	147	148		158	159	160	159	155	152		156	160	154	156	151	159
155	156	155	154	148	153		163	159	160	156	156	157		158	154	159	156	153	162
161	160	156	160	157	150		157	163	156	173	151	158		155	159	155	150	159	163
159	156	157	148	150	147		192	162	158	168	155	151		158	154	153	156	157	151
155	157	158	162	149	150		172	192	156	166	155	154		159	155	154	153	151	153
168	156	153	154	153	150		156	164	155	155	154	151		160	163	160	154	160	156
157	152	153	160	154	159		165	158	153	171	169	153		157	157	155	159	152	155
159	157	161	155	153	148		159	164	163	163	156	150		160	156	155	156	150	154
164	154	157	156	153	151		157	154	156	156	152	153		159	157	156	150	159	156
160	152	160	150	152	147		159	153	153	161	169	149		156	158	159	158	157	153
158	156	156	151	153	147		158	180	160	156	157	150		157	159	158	157	156	154
154	155	152	156	150	151		155	165	157	155	159	152		156	156	153	175	155	163
164	157	158	165	151	150		174	176	154	172	152	151		161	159	152	154	151	149
158	156	154	150	157	146		154	180	179	158	152	148		179	157	157	155	153	149
154	151	152	155	154	151		158	176	162	158	159	151		181	158	160	160	152	153
158	157	157	156	154	143		155	164	153	157	157	156		157	158	155	157	153	150
161	160	155	154	148	149		163	179	158	157	154	153		158	165	158	156	154	152
160	153	156	154	154	150		182	155	160	154	155	146		157	162	153	153	158	155
160	159	155	154	153	150		155	162	160	152	153	151		159	158	155	154	154	152
155	154	155	156	153	146		168	162	156	155	155	153		158	166	160	158	157	155
160	164	153	159	151	153		157	155	159	164	152	151		159	157	159	158	152	155
154	158	153	156	151	150		157	174	156	155	155	149		157	154	153	156	156	154
156	161	156	152	158	145		190	162	158	157	154	145		157	161	152	152	152	154
158	159	157	151	150	148		161	160	154	154	149	151		155	157	154	155	155	152
157	155	154	153	152	144		179	159	171	152	157	146		159	155	155	153	150	151
157	159	159	164	151	150		155	172	162	156	156	149		158	160	154	155	152	153
158	157	154	152	155	150		157	153	158	154	149	149		158	159	156	157	156	160
157	166	155	151	150	152		169	156	154	153	157	163		156	156	154	155	155	156
156	160	156	153	149	148		168	151	157	157	155	154		155	158	159	161	169	153
178	158	154	151	149	147		159	172	156	155	155	150		161	155	152	155	156	147
157	157	152	153	155	149		163	164	154	157	149	167		158	159	158	160	153	155
159	157	158	151	148	151		156	171	160	158	156	149		156	155	155	167	152	155
160	159	153	152	152	152		157	186	159	155	153	153		159	157	156	156	153	147
159	159	160	153	154	147		193	187	156	155	170	153		158	150	153	158	152	154
159	157	155	153	151	152		157	163	161	154	153	146		156	155	154	156	170	156
160	158	157	154	151	146		156	165	161	154	153	150		157	156	158	163	151	155
156	160	157	153	152	148		185	173	150	152	153	151		158	158	158	157	156	154
159	161	154	153	151	164		166	172	153	161	152	151		165	157	155	153	155	155
158	154	156	157	154	146		157	187	152	158	155	156		158	166	158	160	156	153
155	155	152	153	151	150		157	177	153	157	149	151		159	156	162	158	153	153
152	156	156	153	154	146		197	162	158	153	153	152		158	159	156	156	153	154
156	169	153	153	151	149		155	168	153	155	152	156		158	157	160	155	156	151
176	162	156	155	150	151		157	170	153	156	158	153		156	155	160	153	153	150
155	156	156	157	151	147		157	162	158	155	155	153		152	155	154	156	154	148
159	158	152	151	152	146		160	175	154	158	151	147		165	157	157	153	158	154
156	159	156	156	148	148		156	157	157	154	154	153		155	159	159	157	151	152
157	156	155	157	150	152		160	155	156	153	154	153		159	155	155	152	155	156
158	159	156	152	157	150		156	183	155	161	153	153		159	157	157	154	151	156
160	158	158	156	150	150		159	166	158	156	149	152		158	154	157	158	153	161
156	156	156	155	150	150		161	181	159	156	152	151		164	159	155	154	154	155
160	157	160	152	151	148		156	166	154	155	155	154		157	156	154	158	155	151
158	164	157	155	148	145		157	189	154	152	150	150		162	160	157	159	157	153
157	155	155	160	152	147		174	172	163	156	152	151		159	162	154	154	152	153
157	156	155	156	151	146		159	174	160	157	151	148		161	165	156	158	150	154
155	153	157	156	153	150		160	193	154	166	155	150		157	169	158	154	149	149
157	161	156	153	150	151		155	163	168	158	148	163		164	155	158	159	154	159
163	159	156	157	150	146		159	161	157	160	154	149		160	162	157	154	152	154
157	158	157	152	151	151		160	163	159	154	152	151		154	156	154	155	149	162
157	156	162	153	152	152		157	170	154	156	153	151		155	157	157	157	151	151
158	156	154	155	152	152		156	180	156	155	154	151		159	154	158	151	154	150
160	159	157	156	149	145		161	160	155	157	153	147		154	158	154	160	152	150
160	159	154	153	150	152		162	174	158	156	152	153		157	158	156	152	156	150
159	160	161	154	152	146		159	161	159	154	153	153		160	159	160	155	155	161
160	159	157	157	154	152		154	156	155	158	149	152		155	156	154	181	155	149
160	156	154	151	153	153		162	168	155	153	153	147		157	178	156	155	155	155
157	157	157	156	151	147		156	167	157	153	151	153		177	157	157	160	152	150
159	152	173	152	157	151		151	155	159	264	151	152		164	156	157	192	151	152
158	156	178	147	152	152		158	158	177	247	157	150		158	159	152	170	154	157
159	152	160	153	152	149		156	155	165	250	153	156		155	160	164	160	155	152
161	159	188	147	153	148		157	165	158	257	153	149		158	157	155	157	154	152
183	157	184	151	149	150		158	157	159	259	154	164		158	161	157	156	154	155
158	159	149	160	157	152		156	155	157	266	151	145		159	160	155	149	155	151
158	158	153	153	153	148		159	157	165	272	153	151		159	156	161	157	154	152
157	156	163	158	152	145		157	165	154	238	152	155		157	161	156	175	155	153
160	157	180	155	152	150		158	160	165	289	153	152		154	156	162	161	153	157
172	159	154	159	154	150		154	161	160	264	151	159		155	159	154	160	154	154
153	165	152	161	147	153		158	159	157	268	156	147		158	156	157	165	152	154
157	152	158	154	151	156		155	154	156	257	153	150		156	161	155	152	154	155
156	156	154	156	151	152		157	157	153	230	153	167		159	158	155	159	153	153
157	161	155	159	154	154		155	155	154	245	148	164		158	158	157	162	158	165
159	154	154	157	150	157		155	169	162	272	150	155		158	156	155	155	157	165
157	158	154	156	152	160		155	156	165	356	156	154		158	163	159	176	153	152
158	152	169	152	167	150		158	155	181	294	156	147		156	160	158	156	154	149
155	157	155	151	152	152		157	159	170	276	156	165		156	157	157	160	157	152
159	157	154	159	155	156		157	162	191	279	153	150		159	159	157	152	153	152
156	163	159	153	152	149		160	168	154	271	154	165		156	159	155	173	153	154
155	157	157	154	150	152		156	158	164	240	156	156		161	157	160	165	162	155
154	158	154	154	155	148		175	153	157	240	152	149		158	158	157	164	151	160
157	157	174	151	152	151		155	152	166	270	155	151		157	157	156	155	154	151
162	153	165	158	149	155		156	161	197	320	150	169		159	160	157	164	154	151
157	158	154	162	150	149		160	156	168	305	152	152		158	160	159	158	155	154
158	159	157	153	159	152		156	157	158	278	149	148		158	163	158	159	151	151
160	158	157	167	169	151		154	157	157	367	151	151		157	161	157	172	156	152
165	162	156	157	148	150		156	157	154	198	154	151		156	157	156	163	154	155
159	161	157	153	151	148		158	168	162	265	153	160		161	159	161	155	152	154
156	158	158	169	152	162		158	156	158	231	153	169		157	157	155	157	153	172
161	152	170	157	151	151		157	166	161	275	153	151		157	159	155	160	155	162
158	155	158	163	152	148		156	159	157	215	151	150		159	157	155	152	153	154
159	162	153	154	151	146		156	158	157	200	154	164		157	156	156	180	155	152
158	161	166	159	152	163		156	158	169	215	150	151		160	158	156	172	154	157
156	159	157	157	152	166		159	156	160	265	156	153		156	156	153	167	153	153
157	153	153	153	154	148		151	170	168	272	150	150		156	158	157	169	159	154
158	161	153	154	153	148		159	156	171	237	156	150		160	157	159	158	156	167
161	160	165	161	151	147		158	168	160	209	151	152		162	160	155	156	151	162
159	156	156	156	155	147		156	162	183	280	152	156		162	157	158	165	154	153
159	155	172	158	151	148		160	157	163	240	156	153		160	163	154	180	157	151
159	157	156	151	152	148		158	157	159	232	153	163		161	156	162	155	152	153
157	159	162	154	153	152		157	159	156	207	155	165		159	156	158	159	152	148
174	157	155	156	152	148		158	158	159	224	154	149		161	152	155	155	151	152
156	158	160	162	157	151		158	162	156	270	147	148		162	161	158	155	152	156
158	156	161	173	158	148		157	158	157	232	155	154		159	158	158	153	154	167
158	156	154	157	156	145		159	160	158	258	153	155		167	155	158	157	155	155
157	157	158	157	151	148		158	160	163	220	156	154		159	154	159	157	168	149
155	160	157	174	151	157		159	157	155	224	151	156		156	162	156	164	152	150
158	159	158	160	166	161		154	156	166	202	152	162		177	157	156	169	154	166
158	155	151	159	148	147		152	167	159	282	153	145		155	155	164	169	152	153
159	155	157	153	156	150		159	160	201	208	153	147		158	180	162	165	156	155
157	156	161	154	150	148		157	159	170	226	153	152		158	163	154	155	155	157
156	153	161	156	151	147		156	158	162	209	154	149		161	158	155	167	155	155
159	156	153	150	149	150		160	160	177	239	156	149		172	161	155	156	154	151
157	159	157	154	153	153		156	158	207	219	148	152		158	166	152	158	159	169
160	159	158	156	153	146		159	157	186	196	155	150		163	157	160	155	155	152
155	157	155	156	153	145		157	167	193	260	158	148		154	154	157	163	151	154
157	160	167	156	149	148		160	159	159	191	153	155		155	155	156	151	154	148
160	158	156	153	149	149		157	158	207	234	173	153		158	159	158	159	156	157
156	155	164	168	155	150		161	164	174	178	154	149		158	158	156	157	153	149
158	159	157	161	155	152		158	159	187	175	153	151		159	162	158	153	154	159
158	159	154	153	162	149		158	161	155	205	153	168		160	153	157	153	155	155
166	164	157	152	151	153		158	161	156	186	154	167		155	154	159	168	155	151
161	157	156	154	161	146		172	153	178	212	162	163		161	160	158	156	151	155
160	168	154	160	156	151		160	156	182	165	154	147		161	161	158	155	157	160
159	159	161	168	149	151		156	157	171	190	155	150		156	161	156	163	166	165
159	157	180	155	151	154		160	160	177	176	151	153		154	165	158	180	153	154
158	157	154	157	151	147		159	160	169	173	154	170		157	158	157	160	151	161
157	157	169	150	151	152		165	159	167	195	153	167		157	161	159	162	154	173
164	159	163	156	151	149		154	156	165	189	152	157		156	157	156	167	157	153
157	158	158	165	167	153		158	159	159	171	163	153		157	164	154	159	153	156
157	161	158	151	155	155		157	159	155	162	152	153		152	158	156	154	156	151
159	159	160	154	152	147		154	170	167	189	153	151		159	163	154	157	154	153
158	161	155	168	157	154		160	153	161	180	149	155		156	159	160	158	155	149
154	154	155	159	154	155		154	160	159	172	188	151		168	159	158	167	155	152
160	156	169	159	155	142		157	180	157	169	150	154		156	155	167	153	151	150
157	154	163	152	178	150		173	156	155	155	153	151		157	159	152	170	155	158
163	154	156	168	151	146		155	156	154	168	158	152		159	167	156	177	153	152
158	157	161	156	157	147		154	160	176	176	155	154		161	156	154	156	156	156
156	162	151	157	153	149		159	172	153	162	170	160		158	156	153	156	154	153
159	158	163	153	151	152		158	157	158	169	160	160		160	159	155	162	154	152
158	158	159	162	152	151		156	155	157	187	156	160		165	159	157	157	155	153
162	159	154	157	154	149		160	174	157	192	151	150		159	152	157	155	154	153
158	158	156	154	154	148		158	168	165	172	152	150		160	156	157	153	157	153
155	155	156	163	151	150		155	155	160	161	151	153		159	159	158	155	158	168
160	163	152	155	152	150		160	155	154	160	152	164		158	153	155	156	157	149
165	156	153	157	149	148		157	168	181	171	155	164		160	161	159	181	155	152
171	155	153	165	151	148		156	155	166	179	157	153		159	160	157	153	151	148
158	164	173	156	156	150		170	158	154	187	154	149		161	154	159	157	154	151
158	157	157	155	173	154		157	161	169	164	171	151		159	153	155	165	153	156
155	159	168	156	147	148		159	157	165	156	158	161		155	155	153	155	154	154
159	155	159	166	148	150		155	157	161	157	153	149		158	158	158	163	154	160
157	154	162	153	148	155		162	154	171	168	152	146		160	160	157	153	157	166
157	159	156	153	152	149		156	166	177	158	156	163		155	155	158	151	156	170
158	162	155	166	152	148		172	158	157	155	153	176		160	154	158	158	159	152
158	156	164	165	150	154		155	161	154	158	152	152		157	171	157	153	152	150
158	162	154	155	151	148		153	176	157	156	155	153		157	157	157	155	151	154
161	155	166	162	152	147		157	157	156	164	151	151		173	159	173	156	152	152
162	155	154	161	151	152		174	182	158	152	154	165		160	160	156	158	157	165
159	155	157	155	156	146		180	193	157	155	151	148		162	158	156	159	152	149
161	161	156	162	152	147		157	172	156	158	155	154		163	163	159	159	156	150
157	165	156	154	152	148		157	168	155	182	156	153		159	154	158	150	151	153
161	159	159	158	154	148		154	162	154	164	152	159		161	153	157	163	166	154
161	157	154	157	152	148		175	159	155	151	155	157		158	161	158	155	157	160
159	158	157	154	150	154		157	169	157	153	151	155		162	159	162	160	165	152
159	155	153	154	162	145		157	158	155	169	155	153		157	159	159	170	155	150
156	184	154	152	151	152		161	154	159	158	156	149		154	160	155	155	151	149
157	156	162	152	162	157		158	158	157	157	154	155		156	158	158	155	154	158
156	157	157	153	152	152		157	155	155	160	155	148		165	158	156	170	154	148
155	160	154	153	157	150		159	176	159	152	152	150		160	156	156	162	155	163
158	156	151	153	164	147		159	157	158	156	151	150		159	159	150	160	153	149
157	169	158	156	152	149		157	189	160	157	154	150		152	158	157	155	156	153
157	156	153	154	151	150		173	159	158	178	152	149		158	155	156	156	154	154
155	159	155	152	156	148		157	176	157	166	172	151		159	154	156	155	156	154
159	156	155	154	153	151		157	179	155	156	151	149		157	155	155	153	150	170
159	161	156	151	157	147		162	160	161	156	148	153		164	158	157	156	152	151
158	161	157	156	154	145		157	165	161	155	153	153		161	158	159	161	155	149
158	157	157	164	154	155		175	167	158	162	158	151		154	156	155	157	152	147
159	162	152	151	156	148		170	161	159	170	155	154		154	161	153	159	156	151
159	159	155	155	150	160		159	162	157	161	155	154		158	157	158	167	150	153
156	159	160	152	155	165		155	158	154	154	155	153		155	159	153	159	150	155
154	152	158	154	154	144		157	155	156	154	154	154		154	151	159	153	153	154
154	159	168	153	153	151		154	177	159	155	156	155		156	157	154	157	156	157
152	157	154	156	153	148		157	165	157	157	159	150		155	157	156	156	154	151
158	158	158	157	150	145		155	174	159	162	151	148		156	159	158	155	158	146
154	158	150	155	153	151		159	173	156	165	155	160		156	158	157	157	153	150
152	160	158	153	155	146		162	166	157	170	162	153		159	159	160	156	154	157
156	161	154	161	153	150		160	168	153	157	151	147		160	154	156	160	154	148
158	157	156	156	154	153		152	159	158	158	153	152		158	161	154	155	153	158
159	166	154	154	148	148		153	156	155	155	169	152		158	162	155	155	158	160
158	157	153	149	150	145		154	176	154	156	153	151		156	157	156	156	153	154
158	158	152	155	155	148		156	159	155	155	152	151		158	159	154	150	154	150
158	157	155	153	155	153		179	163	157	154	151	149		161	161	157	155	154	156
154	159	158	153	153	150		159	166	160	162	152	152		159	157	158	159	152	149
161	160	155	155	151	146		175	167	155	158	151	154		156	158	160	156	155	151
159	158	155	155	152	148		158	163	156	154	153	152		160	159	158	154	156	148
159	155	154	153	155	145		159	157	161	153	151	145		157	160	154	167	153	155
160	158	152	169	151	149		186	166	166	153	153	159		159	153	161	165	154	150
159	161	160	154	152	148		170	171	158	156	154	155		159	160	156	155	154	156
160	157	154	155	153	142		157	177	158	168	154	149		162	160	160	152	158	154
156	153	154	154	153	152		179	181	157	155	152	151		158	156	155	153	150	173
158	159	158	152	152	149		174	178	156	161	154	168		158	156	155	154	157	148
160	155	154	154	151	147		166	174	162	158	154	156		153	159	157	151	157	153
153	160	153	153	154	149		162	169	157	158	161	151		156	165	156	152	155	149
157	163	158	155	153	150		160	177	158	155	153	153		156	156	156	159	153	152
158	160	155	151	155	149		168	177	169	157	151	154		160	158	158	152	154	152
159	160	158	154	148	150		170	166	160	158	152	151		160	157	156	155	155	151
159	160	160	154	149	153		165	155	157	153	155	149		161	160	154	157	156	150
158	153	157	154	150	146		158	186	158	154	152	154		162	156	156	154	154	153
159	156	158	155	151	147		160	161	153	157	151	159		154	161	156	151	153	151
156	159	154	155	157	148		163	158	156	159	153	153		155	159	153	151	152	149
180	157	151	160	151	145		167	158	154	158	152	150		154	157	155	154	153	153
153	160	157	156	153	144		165	183	159	160	161	155		156	157	155	156	151	168
158	154	156	156	156	147		154	173	157	155	153	151		161	162	156	151	152	155
160	158	155	153	149	152		157	171	156	157	156	151		160	156	159	153	149	148
157	156	153	152	156	151		157	165	161	154	153	149		159	160	154	158	153	164
159	156	155	150	152	146		162	155	159	157	150	150		161	156	158	156	154	152
157	158	160	160	153	156		177	172	155	157	154	150		159	156	160	152	156	157
156	159	156	154	150	149		155	181	156	154	155	156		158	161	155	159	152	154
160	158	153	156	151	150		161	155	154	158	153	149		158	158	158	154	155	151
154	160	170	155	154	152		180	160	159	156	149	150		161	159	154	159	148	156
159	154	157	154	151	148		162	165	160	158	150	153		171	158	154	165	152	152
162	164	154	151	151	151		163	175	157	155	151	149		161	159	159	153	158	150
161	157	158	152	151	152		159	155	156	168	154	152		156	153	153	155	152	150
157	155	155	153	148	148		160	169	157	154	152	149		159	161	156	155	156	157
157	153	156	156	148	150		158	160	159	155	154	153		158	159	158	155	154	154
157	157	153	154	153	147		159	155	158	150	152	150		157	157	154	155	152	154
158	161	158	153	154	148		158	189	159	155	158	150		158	154	157	153	154	155
158	176	156	149	151	150		153	159	153	151	151	152		154	155	159	158	155	158
157	157	158	152	147	147		166	154	171	155	155	151		159	156	158	156	158	150
162	152	159	154	150	148		158	170	160	153	156	149		158	160	156	157	152	154
164	157	157	151	154	148		158	157	157	156	152	149		159	159	157	151	156	152
157	157	153	154	153	147		159	166	155	154	151	153		160	156	155	163	156	151
161	153	163	156	148	149		168	191	157	158	151	157		157	160	155	157	152	168
155	155	153	154	152	150		157	173	156	161	147	151		162	166	155	157	155	153
159	160	162	152	147	149		157	154	185	257	156	150		158	159	154	154	155	162
172	161	154	151	149	149		158	156	182	318	153	151		164	156	157	156	155	155
158	155	192	160	149	148		159	166	155	290	152	150		156	158	155	169	154	157
158	154	153	162	186	149		160	158	158	220	150	164		157	155	168	155	154	153
160	160	157	160	153	147		156	160	163	244	154	149		159	157	158	160	155	153
160	156	155	155	148	147		152	161	165	251	150	151		159	153	172	177	163	150
160	158	161	154	152	143		154	172	155	187	145	154		157	152	158	166	161	151
155	160	171	152	150	156		157	156	179	241	155	153		161	153	156	155	152	159
161	155	153	162	151	151		156	158	192	292	153	150		163	159	154	161	153	150
157	158	157	155	150	147		159	158	175	231	157	150		158	160	160	156	155	156
152	161	161	153	162	151		157	154	163	288	154	175		161	160	154	157	156	151
159	159	152	152	150	151		155	160	167	239	153	148		160	157	158	154	157	152
156	160	157	157	154	143		161	161	160	267	153	150		155	155	158	153	155	150
161	158	164	164	161	150		159	164	188	285	156	146		156	154	157	156	153	163
157	159	160	153	161	150		163	172	156	275	153	158		159	158	156	157	153	156
157	158	156	151	151	151		157	158	157	306	155	148		156	159	155	170	155	150
160	159	156	148	147	155		155	157	164	338	152	152		154	156	156	157	157	151
158	157	157	155	156	150		161	154	162	282	154	153		155	152	165	171	156	155
161	155	171	175	150	152		156	163	182	351	152	153		161	166	154	158	154	152
157	158	159	155	155	150		155	156	159	280	162	161		158	156	158	158	160	154
160	154	204	163	154	150		157	152	160	276	155	149		155	159	158	152	157	152
163	161	152	153	153	147		158	165	163	241	152	156		158	159	156	167	154	154
160	159	155	155	148	144		160	166	168	317	150	149		156	161	156	159	156	154
158	157	155	150	151	151		154	163	179	287	153	162		159	162	160	181	156	153
158	157	179	154	154	153		159	161	156	263	151	150		158	158	157	155	154	153
169	156	156	163	149	151		159	159	173	232	155	153		156	154	163	158	153	153
155	162	158	158	155	154		155	159	185	269	154	151		177	159	161	154	152	166
156	155	156	168	153	150		153	153	174	355	153	156		160	158	156	164	156	153
157	156	155	170	155	150		157	156	158	246	149	162		156	158	156	162	152	150
159	155	157	152	155	151		158	155	157	227	154	149		166	157	155	151	152	156
160	160	166	167	153	149		156	156	156	318	155	159		151	154	169	168	154	151
159	157	151	152	151	147		158	164	175	263	152	161		157	155	156	155	154	151
158	157	155	160	152	153		157	157	172	248	153	151		155	159	159	158	151	154
158	157	161	162	151	148		158	160	161	214	154	156		158	158	161	169	155	156
158	156	174	152	152	144		154	159	182	243	155	159		157	159	157	164	158	153
158	157	156	152	162	151		159	155	191	256	154	163		166	159	169	151	153	155
156	156	157	161	153	149		157	158	179	285	151	150		157	161	157	164	153	151
154	159	164	157	153	158		158	159	156	249	154	152		159	159	158	165	155	156
157	157	155	155	162	147		157	155	160	252	152	151		157	154	157	160	150	153
154	156	162	159	155	148		160	156	155	254	150	155		164	160	155	172	156	154
157	162	157	162	152	167		155	162	159	243	156	153		158	158	157	166	172	153
158	152	178	165	155	147		159	154	161	243	154	154		159	159	161	169	156	147
155	159	173	158	156	153		156	151	157	265	153	160		156	163	160	171	155	158
158	159	152	154	152	150		159	162	173	258	153	154		161	162	155	174	155	158
157	155	151	150	149	168		155	157	190	265	150	153		159	163	163	167	166	155
159	154	155	167	167	148		158	154	154	236	155	152		156	159	157	171	154	149
166	159	158	166	151	153		156	167	171	238	153	164		162	160	156	169	156	155
163	156	157	156	151	174		157	155	157	213	152	157		157	156	155	154	165	152
158	169	155	163	150	150		159	161	157	204	149	152		161	158	159	160	155	158
158	160	153	164	167	149		161	160	155	221	152	158		159	158	160	172	155	152
159	162	158	154	152	149		158	155	163	206	152	152		156	159	156	154	152	153
156	159	150	159	151	148		161	158	160	226	148	155		155	157	155	156	157	155
157	150	179	157	149	147		169	160	167	192	151	150		151	156	156	151	154	166
157	159	156	154	150	148		153	169	156	281	154	150		156	156	159	172	165	155
157	157	161	153	152	149		156	160	184	216	155	160		160	153	157	155	156	153
156	157	151	155	164	157		158	160	166	187	155	154		156	160	160	164	155	162
160	160	150	157	162	158		157	155	186	226	149	157		159	156	163	152	152	148
162	157	165	152	152	152		157	157	215	279	151	151		160	161	155	161	156	154
160	166	158	157	153	147		154	154	164	203	155	151		157	159	160	179	154	154
154	158	155	154	147	157		158	161	171	216	154	167		163	160	152	165	154	152
159	158	164	150	152	145		167	156	186	213	149	153		157	157	161	157	153	158
161	158	173	153	153	156		156	162	163	204	153	152		159	165	156	157	154	153
161	154	154	156	151	146		155	155	155	205	151	152		160	162	152	155	149	157
156	158	154	156	151	152		166	158	159	199	151	148		158	158	167	170	156	160
157	170	155	153	157	147		155	166	159	169	154	149		157	157	158	160	150	151
162	154	166	152	148	146		154	159	160	174	153	151		154	155	156	158	153	161
157	153	156	153	150	150		155	156	171	202	163	153		159	159	158	155	153	157
154	157	161	156	157	147		156	155	158	206	156	159		154	159	161	153	151	154
159	159	157	153	171	144		155	156	155	185	160	151		159	159	156	151	154	154
159	156	169	165	149	153		158	159	154	166	152	169		161	159	159	164	157	151
164	151	161	160	153	144		158	157	156	174	158	155		158	156	157	176	154	153
171	160	178	153	147	146		156	162	159	175	152	150		160	160	159	165	152	154
160	163	165	156	151	157		158	168	154	196	158	153		157	181	158	155	155	153
154	155	160	163	154	145		156	158	158	191	187	157		159	157	159	156	155	154
157	159	158	155	147	189		164	157	157	183	152	167		156	156	160	161	152	151
152	154	154	158	152	151		162	162	171	180	152	157		159	157	154	154	154	154
153	162	153	157	147	148		157	160	158	180	157	157		159	154	158	156	151	153
157	164	164	154	157	149		156	161	178	208	151	167		157	158	168	155	168	173
156	158	169	152	152	160		159	156	154	152	149	149		161	160	157	158	149	154
158	159	153	150	158	148		158	158	160	171	153	153		156	158	158	155	159	154
156	155	163	151	153	157		158	170	157	179	158	151		159	156	164	153	158	152
155	156	153	157	157	148		159	157	168	177	150	150		157	159	160	161	157	157
157	159	155	155	152	152		155	176	156	161	154	149		159	159	156	159	156	154
159	160	175	153	158	152		156	150	177	177	154	148		161	157	155	173	154	152
160	155	175	155	148	145		160	166	191	152	156	160		159	159	159	178	154	149
158	153	156	172	150	152		161	159	159	192	157	154		160	159	160	157	154	157
154	156	157	157	151	148		167	177	155	157	155	153		160	161	154	161	155	149
161	156	153	166	156	162		162	161	176	171	154	153		159	158	157	155	153	153
155	157	155	159	153	147		159	156	156	170	152	151		158	153	156	157	156	154
162	154	154	154	149	164		157	157	170	163	148	153		154	173	155	157	157	154
159	164	155	153	155	151		159	171	155	169	152	150		158	159	159	174	153	153
160	156	154	156	152	154		173	156	161	154	156	164		158	158	158	165	153	152
157	173	153	170	156	145		157	154	160	168	150	153		158	173	153	156	155	152
159	160	156	160	154	154		159	168	163	153	159	150		153	173	157	152	151	153
160	156	159	152	149	151		158	157	157	156	163	151		155	158	162	165	149	147
154	157	151	150	151	151		157	157	157	160	152	148		155	165	158	153	152	154
158	160	166	153	153	147		155	157	158	163	156	150		155	160	154	159	159	150
165	165	156	156	154	162		202	178	162	150	155	151		154	157	153	155	156	148
156	155	155	167	147	146		160	160	165	155	154	153		157	157	160	154	159	151
154	161	155	170	149	151		162	164	157	157	153	158		162	165	159	160	155	153
161	157	153	154	151	167		157	164	161	165	153	156		157	162	158	153	152	184
156	155	166	157	154	158		163	161	155	152	154	154		156	160	155	156	154	150
163	154	169	157	151	157		182	155	159	165	157	154		163	156	157	163	153	150
166	162	158	152	153	153		158	183	158	161	155	149		158	174	155	159	157	146
159	158	152	161	169	149		170	168	156	163	156	145		159	155	156	153	173	153
159	161	157	151	151	145		161	159	156	150	156	153		159	159	156	156	155	160
157	163	159	152	152	149		156	158	164	153	163	146		159	163	157	155	153	154
159	157	155	152	150	159		186	166	152	169	154	155		159	157	156	156	154	151
161	160	159	155	149	149		159	160	167	156	155	150		158	159	156	155	152	152
158	158	159	169	152	147		159	158	159	157	151	151		159	163	159	151	153	158
158	157	158	167	151	164		163	202	158	183	167	152		157	157	154	162	168	151
160	155	154	154	153	165		170	174	155	156	159	149		157	158	159	151	156	151
170	153	155	153	155	150		155	158	158	157	151	152		180	158	158	154	152	148
158	160	155	151	153	148		160	156	159	155	154	151		156	156	152	156	153	153
157	154	157	155	151	150		155	160	156	160	154	149		170	161	160	167	157	153
160	158	154	157	151	159		156	190	154	167	156	153		175	155	155	155	154	151
157	157	158	154	148	161		175	173	158	158	160	155		172	158	155	154	156	149
159	159	153	154	153	153		165	167	157	172	152	156		161	166	159	152	154	152
157	159	158	156	157	149		157	175	159	155	153	151		159	158	156	155	169	151
158	157	156	157	153	149		157	176	158	165	156	148		156	161	159	157	155	150
162	156	155	155	148	156		156	155	162	155	149	150		160	155	155	154	153	154
161	157	155	154	149	157		161	172	166	156	155	154		165	161	157	162	155	152
155	158	155	163	155	151		158	169	157	152	155	152		159	167	156	152	153	157
162	161	155	154	151	148		158	168	158	167	155	146		160	161	162	158	155	153
160	160	156	154	150	166		155	187	157	162	152	156		160	157	156	154	152	155
161	161	157	159	152	150		163	164	157	159	152	152		157	170	166	156	152	149
160	169	158	153	155	147		174	159	155	172	152	152		157	157	151	157	151	153
159	165	156	155	150	151		163	165	157	154	153	148		158	158	155	160	154	156
157	169	155	148	149	148		157	199	157	162	150	152		157	158	156	154	159	150
158	162	157	154	150	155		158	166	157	155	156	156		160	157	158	156	155	154
156	160	156	158	152	153		179	155	158	169	150	152		156	155	157	152	155	151
157	158	159	155	150	156		165	157	157	155	150	151		154	162	155	167	156	156
162	159	157	159	153	148		157	164	157	156	151	151		156	157	155	157	154	152
157	157	156	155	148	149		157	174	156	155	167	151		158	159	156	153	155	151
162	158	159	154	148	150		154	178	158	166	154	154		155	157	154	165	156	154
162	156	155	155	156	151		163	166	157	156	159	154		152	158	154	155	154	152
163	156	158	155	152	148		161	161	157	154	157	150		160	161	155	154	152	153
160	170	155	155	153	155		157	182	157	169	152	151		154	160	153	158	159	156
158	156	153	161	150	147		156	154	157	156	158	158		156	158	157	154	154	149
153	160	152	156	152	153		181	157	158	156	150	151		157	158	163	155	154	151
160	155	158	157	153	149		169	154	156	155	153	150		156	162	156	159	158	153
155	157	158	153	153	144		155	157	156	159	153	154		161	156	158	158	156	148
157	157	160	156	152	150		190	158	156	166	161	152		160	154	156	157	159	153
162	160	153	156	149	151		163	200	176	157	157	151		158	154	159	160	154	155
157	161	155	154	153	141		158	186	156	155	153	151		161	152	155	155	154	157
152	161	153	154	150	147		167	165	156	155	167	148		157	159	154	158	156	149
157	157	159	152	150	149		157	182	157	160	156	156		160	158	158	171	154	152
158	157	154	152	153	152		169	162	154	158	154	151		159	156	158	158	164	153
158	159	154	154	155	155		160	170	156	156	154	150		156	157	158	155	155	154
154	159	166	152	149	148		157	166	155	154	157	154		155	152	155	156	153	154
161	157	155	153	147	147		159	174	158	160	156	152		157	152	159	157	154	148
157	155	159	148	153	150		155	177	155	161	159	152		157	159	158	158	155	152
159	162	153	156	151	149		159	159	153	154	151	155		160	158	151	161	157	152
156	160	155	153	151	150		161	166	157	159	151	149		158	160	152	156	155	147
158	158	157	152	150	149		163	160	155	160	154	150		158	155	157	155	165	154
155	158	157	153	150	153		156	176	157	158	153	152		159	154	157	154	156	157
158	159	151	153	151	149		159	160	159	152	154	156		162	157	154	154	155	150
158	171	157	153	148	148		160	199	153	155	155	150		162	160	159	156	156	155
155	159	156	155	151	145		155	183	159	155	153	152		156	156	155	152	155	151
156	156	156	158	153	152		160	160	158	155	154	155		156	160	160	154	154	156
156	162	152	154	149	147		156	168	158	154	151	149		156	161	156	151	159	150
165	156	153	156	154	145		158	169	157	152	149	151		163	162	154	161	157	158
156	159	153	152	156	149		155	164	156	153	153	150		157	155	159	153	150	155
163	156	157	157	152	145		154	168	156	157	152	149		159	157	157	160	152	151
163	156	155	156	151	146		157	155	162	160	152	154		156	156	157	156	154	148
160	158	151	152	151	151		154	176	159	156	155	154		156	160	158	164	153	153
160	156	157	152	153	150		160	159	154	155	151	153		152	160	156	155	153	161
162	157	159	153	150	155		158	172	155	159	152	161		158	160	160	155	150	154
158	159	149	154	150	149		170	153	156	152	149	150		152	159	153	152	154	158
161	155	155	153	153	145		154	181	159	155	154	157		158	155	159	155	152	154
157	168	154	156	150	147		158	173	157	152	154	152		158	157	157	156	156	153
157	165	168	153	149	149		159	156	157	150	150	152		159	155	155	166	157	153
157	157	156	151	149	149		160	172	156	155	149	149		158	159	164	158	155	153
154	158	152	155	152	151		157	156	162	158	150	152		156	159	156	152	160	150
161	158	155	155	150	147		168	165	158	152	149	149		162	156	155	153	148	153
163	158	151	146	151	152		152	154	172	238	150	147		159	154	156	162	159	151
160	157	153	154	149	147		159	160	170	246	155	153		153	168	157	173	153	147
157	156	156	151	156	149		156	155	191	282	156	152		160	160	157	167	157	150
156	160	156	160	169	149		153	155	167	295	154	159		160	160	159	153	155	149
162	157	168	157	150	151		159	157	174	272	154	157		157	162	157	158	152	152
155	163	169	160	155	152		160	159	163	289	151	147		157	158	156	158	155	158
155	156	156	151	153	151		157	159	153	196	150	158		157	157	161	157	155	149
160	157	158	155	151	150		158	157	179	248	157	154		157	156	157	161	159	153
158	156	157	155	154	152		158	156	160	269	153	166		157	153	158	152	157	154
157	160	160	164	157	152		157	158	176	231	154	153		158	159	152	157	161	152
174	157	160	168	156	147		158	161	171	303	153	153		161	157	161	165	152	148
152	155	157	159	151	148		158	157	163	278	151	150		154	155	156	168	156	151
158	159	152	152	161	148		166	157	177	343	153	158		156	159	156	165	154	156
154	157	159	150	151	151		156	156	194	306	150	149		155	155	154	161	154	152
156	157	157	157	150	155		158	155	171	326	151	151		159	155	167	161	154	148
156	164	148	157	153	161		179	166	156	276	153	151		161	167	157	159	152	155
157	155	151	152	153	148		158	166	174	292	153	150		162	160	158	154	153	158
159	162	156	152	144	147		157	156	160	311	151	151		162	163	155	158	152	157
159	159	179	154	152	147		154	154	155	284	153	152		156	159	159	150	157	158
158	157	173	153	154	149		153	163	155	311	158	149		160	159	158	166	151	149
181	159	161	151	153	149		160	157	159	227	152	157		157	154	157	163	154	152
159	159	156	163	151	154		160	167	168	322	154	152		158	159	153	160	153	151
155	157	192	154	149	151		155	160	176	234	151	153		159	158	156	162	154	152
157	156	158	157	147	154		156	162	157	219	154	169		160	156	161	166	153	153
158	159	175	162	155	163		159	156	154	259	152	148		161	165	169	179	156	161
160	157	161	156	154	148		156	155	167	271	155	158		162	157	155	156	155	158
157	153	154	154	151	152		159	157	180	275	154	150		159	156	159	179	151	163
158	152	155	156	150	151		155	155	161	242	156	149		154	159	160	152	156	154
158	158	166	152	160	152		161	156	165	288	156	149		161	159	159	154	157	159
159	155	152	154	155	153		159	156	177	249	156	152		155	160	154	151	152	149
158	155	155	154	152	144		157	160	158	344	155	147		161	157	155	166	153	169
154	156	157	155	149	151		157	156	178	273	159	162		155	156	156	165	156	151
155	159	160	153	149	146		157	158	168	316	174	151		156	158	164	183	154	154
156	156	153	165	166	151		156	155	175	307	152	150		155	157	156	158	157	174
156	159	167	166	153	150		159	168	172	300	154	153		162	155	159	164	159	154
155	160	159	177	155	150		163	172	161	234	153	159		157	161	156	155	152	152
160	160	154	168	152	151		159	155	155	209	159	165		159	159	158	154	156	171
170	164	150	153	152	149		155	165	196	239	157	152		155	161	160	165	159	154
158	158	154	166	150	163		159	158	168	225	151	150		156	158	158	164	156	154
161	160	155	160	147	150		155	159	186	241	153	156		157	161	159	164	152	150
157	158	155	177	155	143		157	170	209	250	150	151		156	160	157	153	156	153
171	158	157	153	150	146		162	157	157	188	155	153		183	158	151	157	155	158
159	158	165	162	162	150		158	158	176	221	153	152		161	159	156	180	152	147
156	158	155	154	165	146		157	165	161	231	154	159		158	154	154	161	153	155
158	153	157	159	151	148		154	156	166	208	154	152		159	157	177	158	167	151
155	157	158	158	157	149		163	158	167	265	151	151		157	161	157	155	154	151
158	177	160	158	154	157		160	156	187	207	155	155		156	159	157	167	152	156
154	156	158	150	154	168		157	164	188	226	152	148		165	157	156	163	154	147
160	161	159	154	147	149		177	161	165	176	154	159		154	158	156	175	153	154
158	165	169	157	168	149		158	156	158	241	160	150		166	155	171	158	154	152
159	158	157	153	157	153		162	169	181	199	152	154		159	155	155	200	156	153
156	158	158	156	148	152		159	157	165	256	168	160		154	157	160	158	154	153
158	157	152	152	147	145		156	158	170	185	152	150		164	160	151	155	155	154
155	156	155	151	151	155		157	158	156	204	152	160		159	157	171	162	153	151
169	158	155	153	150	156		158	158	153	229	154	152		158	154	154	165	150	155
156	163	157	165	153	155		153	159	175	235	154	153		172	161	154	161	156	163
156	158	160	153	153	145		170	155	171	305	153	160		159	164	157	180	154	151
154	162	157	157	153	148		158	156	202	173	150	162		157	155	160	155	152	159
153	157	152	161	149	147		160	153	216	269	151	154		160	159	156	155	154	163
160	155	175	168	170	158		158	156	175	191	156	152		155	157	164	155	151	149
157	158	162	156	152	153		159	153	179	192	152	152		159	159	157	151	155	150
160	157	165	152	153	156		156	160	160	209	155	176		168	157	158	161	153	155
160	161	156	155	154	158		157	154	155	212	154	150		158	159	160	164	154	151
167	159	160	159	160	152		158	155	172	194	155	151		161	154	155	152	155	157
159	159	157	169	154	146		157	154	167	188	160	167		158	173	162	159	150	153
155	162	162	162	152	152		158	161	157	186	149	152		162	154	155	184	151	156
157	157	165	153	153	148		167	160	158	180	155	144		154	160	156	160	153	155
156	159	153	151	152	147		159	156	156	200	153	151		161	156	169	155	159	156
160	157	156	158	156	148		158	157	171	174	157	152		158	160	154	173	159	164
160	157	156	153	153	150		157	168	162	180	156	152		159	153	152	154	149	149
158	156	157	155	154	152		161	158	161	162	170	150		160	155	157	162	154	162
155	160	160	163	167	167		156	157	161	167	156	165		156	157	153	155	155	162
155	161	155	165	157	149		170	161	177	184	153	163		159	160	157	161	157	157
156	168	151	156	149	169		158	158	167	170	152	154		156	157	168	157	172	153
160	159	154	156	153	155		158	154	161	156	153	150		156	158	163	157	156	154
173	162	158	156	163	147		156	166	157	217	153	149		156	160	156	159	153	154
158	158	172	154	152	151		153	157	178	184	154	159		158	175	159	166	154	151
155	155	160	154	150	152		156	166	157	157	151	149		158	172	156	155	166	154
160	158	155	156	150	162		161	159	162	181	156	149		156	157	159	156	168	151
158	158	155	155	152	167		176	159	153	177	150	152		162	156	159	162	154	155
159	160	155	152	148	160		159	165	161	183	157	158		162	155	156	153	155	177
160	156	158	158	149	150		157	163	172	162	153	151		174	155	169	152	155	150
157	157	157	159	166	148		158	170	190	167	153	154		159	157	159	159	157	154
160	159	159	151	153	145		159	157	169	166	154	153		161	155	157	159	156	174
156	159	157	158	150	161		162	160	158	166	154	150		157	158	156	159	152	147
157	161	159	153	153	148		173	162	157	181	154	155		157	159	157	156	154	164
168	158	155	154	186	149		157	175	154	176	151	155		165	158	172	153	155	162
159	159	155	152	153	156		159	159	162	168	152	155		156	156	157	156	152	158
153	158	155	156	151	150		153	159	157	170	178	153		161	161	156	172	161	153
163	166	158	156	167	152		158	159	158	176	156	174		157	168	155	169	156	152
156	157	176	162	151	148		155	169	174	172	155	145		157	162	160	155	169	154
157	161	163	155	151	150		179	155	165	158	154	149		158	154	159	155	153	150
158	159	154	153	167	147		159	158	154	153	156	157		158	158	153	167	158	155
155	152	164	165	151	150		155	166	151	155	154	149		158	162	153	165	155	150
157	157	170	155	154	150		158	178	158	152	156	156		159	155	162	155	157	154
154	155	158	156	167	150		162	159	169	174	153	155		157	165	158	158	154	154
157	153	157	153	159	152		158	172	164	171	157	155		156	182	159	159	152	154
149	167	157	156	150	151		154	159	151	163	152	154		159	155	159	158	154	166
160	157	167	159	153	147		160	169	162	158	160	154		158	173	156	162	151	154
166	153	155	156	154	158		165	161	159	161	158	155		157	156	153	160	150	178
158	155	155	152	150	154		152	158	183	159	153	154		155	157	159	165	155	157
164	156	159	149	150	148		176	166	159	158	152	154		182	163	159	166	153	150
160	159	158	159	155	155		176	174	154	165	151	159		154	153	153	154	153	147
158	167	156	154	151	157		159	169	153	163	153	154		159	157	157	152	153	155
155	158	156	156	153	147		168	166	157	160	152	167		155	159	156	158	158	152
158	156	159	152	168	155		167	154	157	159	154	149		162	157	156	155	157	160
157	155	158	152	153	150		162	183	156	155	155	153		160	161	161	155	152	152
155	179	157	155	152	155		170	160	161	166	155	153		158	159	159	155	150	172
157	157	151	153	150	157		157	155	154	154	151	153		160	157	155	158	158	152
160	169	155	160	153	163		179	158	190	162	154	156		155	157	184	164	155	157
157	153	159	148	153	151		156	158	157	156	152	153		160	158	160	157	154	156
159	160	162	158	154	147		159	160	160	167	151	153		158	156	155	151	154	151
158	162	152	154	149	150		155	153	156	152	153	150		160	156	150	165	155	156
158	160	160	151	147	163		161	157	156	169	153	151		158	162	159	149	150	152
158	160	155	155	148	150		160	207	154	157	154	148		160	157	158	158	154	155
155	159	162	162	152	147		157	176	172	155	152	151		154	162	156	153	156	154
159	156	157	152	150	153		180	201	153	155	155	149		159	157	154	158	153	150
162	174	163	152	153	161		161	185	162	157	153	156		158	157	156	156	155	155
156	152	155	161	151	143		160	167	170	155	167	161		162	160	157	155	156	155
157	160	152	152	155	147		155	156	159	157	156	150		158	177	168	159	154	154
154	157	152	153	154	158		163	187	159	156	154	153		157	156	158	169	155	153
157	157	156	155	152	150		164	161	154	160	157	147		156	157	161	154	154	152
159	157	158	156	153	154		159	166	154	161	167	151		158	157	155	154	154	149
155	154	157	155	151	152		156	163	160	155	156	168		157	159	158	153	151	153
161	153	156	157	151	147		161	161	153	155	155	152		156	156	155	160	154	148
179	158	156	151	151	154		174	163	154	160	175	147		157	156	156	160	154	154
159	155	156	149	150	147		170	169	160	152	153	149		158	158	156	160	154	155
158	155	161	154	153	154		153	191	159	157	155	148		159	156	154	154	152	149
158	158	156	153	155	152		190	168	155	156	152	150		154	156	154	155	153	152
162	159	154	156	150	151		167	156	157	165	155	153		158	158	155	159	152	153
160	157	155	152	151	148		171	161	156	157	156	153		158	159	154	157	156	155
157	157	159	155	148	148		158	166	162	157	152	152		162	158	156	154	157	147
155	154	156	153	154	160		156	162	155	158	153	149		158	158	159	155	151	168
156	171	157	156	152	163		168	158	159	156	152	148		154	159	157	157	151	154
160	157	157	151	152	150		160	177	154	164	151	150		162	160	158	154	156	149
157	176	153	151	153	148		168	170	157	158	149	149		158	160	161	160	151	152
157	162	161	152	155	154		163	176	160	158	151	152		156	154	152	156	155	149
161	158	159	155	150	148		175	172	161	157	154	154		158	160	160	169	165	149
157	164	158	150	153	147		166	155	157	165	169	150		160	159	156	150	158	152
158	156	160	154	154	152		169	177	156	167	152	152		156	156	157	153	159	153
158	164	151	152	153	145		200	152	157	155	157	154		156	168	155	161	157	153
155	150	151	156	152	152		163	168	158	155	154	146		158	155	156	155	155	150
154	162	154	153	151	148		182	192	155	151	154	153		157	157	153	158	155	155
155	156	157	154	151	148		155	157	158	155	156	153		159	161	160	154	148	165
155	157	158	151	153	148		157	173	154	155	154	162		160	156	154	160	156	152
170	157	154	152	155	147		157	195	160	168	153	149		157	161	159	157	148	154
159	159	156	158	156	151		170	176	159	153	149	148		159	158	162	164	155	154
156	160	155	148	153	147		154	173	154	154	158	149		157	158	159	171	153	153
161	158	154	158	155	146		159	182	159	164	152	148		162	157	160	155	155	150
155	156	154	150	154	147		155	173	153	157	156	151		155	188	158	164	154	156
164	156	155	153	149	148		157	159	154	151	150	151		153	157	155	153	158	155
160	156	153	150	197	148		161	166	158	169	148	148		161	157	154	152	150	148
157	158	158	156	151	150		162	177	153	157	154	155		153	160	154	156	151	152
157	153	156	157	152	149		167	158	152	153	153	163		157	157	157	157	154	161
161	159	153	158	149	146		159	163	157	152	156	148		154	159	152	160	157	149
158	158	155	157	156	149		161	181	159	155	157	148		155	160	156	158	154	158
156	160	157	156	155	149		161	172	160	174	154	151		158	158	153	157	156	149
174	161	154	156	148	150		158	170	154	155	151	153		157	161	159	163	153	155
159	158	166	153	149	153		159	162	158	161	153	150		167	169	154	156	151	149
157	158	158	156	152	149		162	192	157	153	152	149		157	154	156	151	163	154
161	158	156	155	150	160		157	167	155	153	149	150		162	161	156	161	155	151
157	163	158	150	149	151		157	156	159	167	153	155		156	157	161	155	156	148
155	154	154	155	151	152		158	188	156	154	152	150		160	155	156	157	153	161
163	155	156	155	150	144		159	162	155	162	153	156		156	155	159	157	150	151
156	158	156	151	152	151		156	160	156	155	152	150		162	153	158	155	156	151
157	159	156	154	150	153		189	159	159	156	154	148		160	160	160	157	154	154
161	157	158	152	152	146		163	168	158	154	152	154		155	156	156	158	154	155
155	159	156	154	152	148		154	151	159	153	158	152		155	158	156	157	153	162
158	162	154	152	151	148		159	153	159	152	156	147		158	157	160	157	156	151
157	154	170	154	152	149		158	161	156	155	154	152		156	156	156	164	153	153
158	161	158	151	152	152		159	173	155	152	149	152		160	160	152	155	155	156
155	154	157	155	154	147		159	161	159	155	154	150		161	158	162	165	156	148
157	158	160	157	155	151		158	160	161	154	151	147		155	160	152	162	157	151
158	153	155	153	155	148		174	166	159	158	149	149		160	158	156	154	153	151
160	155	152	154	150	148		155	157	156	150	154	147		158	158	155	152	153	152
160	158	155	158	151	144		157	158	190	302	158	153		157	157	152	157	156	154
157	160	156	152	154	146		155	159	182	268	156	153		160	155	154	156	155	153
154	155	155	161	151	146		157	155	171	331	155	150		161	155	156	161	159	150
154	160	157	160	151	149		159	156	172	293	154	160		173	162	155	155	151	155
160	158	153	154	155	151		153	160	170	310	153	153		156	154	162	185	156	153
161	156	158	156	152	148		157	163	155	258	154	153		159	158	159	168	151	151
156	161	155	152	154	150		155	162	159	225	150	152		157	155	162	186	154	159
157	160	174	166	152	164		175	157	177	230	154	151		156	156	157	167	153	153
155	159	153	156	150	148		154	161	158	221	154	148		158	157	157	162	153	152
159	158	156	159	154	148		160	158	160	251	157	149		156	159	158	151	155	152
155	160	158	162	168	160		154	165	167	293	159	148		157	158	156	164	150	156
158	159	155	160	149	150		157	156	156	268	155	151		160	175	172	154	151	162
154	152	167	154	153	149		159	158	190	270	156	159		159	155	153	153	155	153
154	157	154	155	149	147		158	158	155	222	155	154		159	159	156	154	157	153
178	158	153	165	165	148		158	157	169	312	164	148		161	156	156	164	157	158
158	162	161	159	164	150		161	157	167	312	152	151		158	161	158	154	156	162
159	158	170	151	152	148		154	154	174	269	154	163		164	156	153	155	158	153
156	155	181	152	156	151		158	156	154	316	156	153		160	163	154	165	157	149
158	155	156	181	151	146		157	177	157	233	152	149		156	157	160	160	153	150
156	160	168	163	152	150		160	152	164	320	170	150		161	165	156	175	157	162
158	157	152	156	149	153		156	157	160	366	155	152		154	157	162	177	157	152
154	155	158	152	150	149		158	160	160	241	153	153		160	154	155	155	151	155
160	160	165	157	149	148		158	152	154	293	166	150		158	164	157	153	154	154
158	156	158	150	153	154		157	158	154	280	160	152		157	162	164	156	158	155
160	161	162	154	158	150		155	157	165	419	150	151		160	160	155	164	157	153
158	157	155	154	152	146		157	158	155	216	151	148		159	160	159	160	153	157
159	159	157	160	155	147		157	177	179	294	149	152		160	157	157	156	153	162
155	165	168	155	151	147		162	164	160	290	154	151		155	153	156	157	158	152
158	157	157	156	153	153		157	159	158	247	152	145		161	158	158	156	169	159
158	159	152	148	151	152		158	157	172	254	150	153		158	159	158	160	158	154
161	164	154	154	155	149		159	153	157	260	151	152		160	160	154	167	160	166
158	156	175	154	152	158		157	155	166	261	154	152		164	159	159	164	156	164
154	155	155	175	148	151		175	159	157	281	156	146		158	160	158	169	153	154
157	160	172	155	154	146		162	157	171	336	156	152		163	156	160	163	158	175
172	165	157	156	151	149		157	161	163	227	151	158		159	158	156	158	151	150
157	156	154	154	150	146		156	157	165	236	152	150		160	159	156	168	157	150
157	157	158	156	152	149		157	157	172	288	150	150		162	152	155	155	153	157
157	157	159	158	150	144		152	166	157	256	154	149		156	158	162	169	159	153
158	157	159	151	151	146		162	160	185	235	154	151		158	170	154	181	159	155
155	161	152	156	157	146		158	155	156	265	154	154		158	159	159	169	156	155
157	155	169	151	151	163		160	161	166	250	151	153		157	155	158	168	157	161
154	158	183	156	154	147		156	161	165	239	156	149		160	169	159	193	155	154
158	158	151	173	181	152		163	154	167	216	156	151		158	159	157	179	152	158
161	159	157	158	154	151		160	164	160	209	157	148		155	162	158	164	156	149
159	163	155	157	152	148		160	156	179	245	160	151		159	157	181	165	153	156
155	169	162	155	157	148		158	159	192	217	151	162		169	157	164	154	155	154
157	156	154	157	152	146		160	154	158	224	153	161		157	157	159	179	156	151
158	169	155	169	172	164		158	156	174	248	160	154		156	156	157	155	159	151
158	159	156	163	150	152		155	163	155	176	155	161		160	158	164	163	158	152
156	157	158	154	149	148		154	157	165	207	154	155		155	157	159	151	154	155
157	160	154	156	166	159		157	166	167	213	155	149		157	153	158	158	151	152
154	158	191	174	153	150		166	160	169	245	151	152		158	162	156	158	153	160
160	158	153	160	149	160		158	159	162	231	151	150		158	157	171	174	152	154
162	160	155	148	157	149		165	156	166	266	153	161		160	153	156	161	151	157
154	168	156	162	153	148		159	155	179	201	156	160		162	161	158	161	166	152
166	151	155	172	146	148		160	161	156	246	155	157		157	158	164	167	165	153
162	157	157	152	173	149		158	165	156	302	156	153		155	157	157	164	155	154
155	154	157	156	196	152		162	159	157	221	152	157		159	161	154	152	153	144
159	162	154	151	163	148		160	157	161	202	152	151		159	172	161	160	151	155
157	157	160	150	164	152		154	157	181	190	152	160		156	166	154	162	153	150
161	159	158	164	152	148		157	158	160	238	152	151		158	158	159	187	151	151
155	166	153	155	152	152		157	156	170	183	152	176		157	155	160	154	156	153
156	168	185	155	150	146		157	163	175	188	158	152		158	158	154	156	155	153
156	165	159	155	149	155		162	171	203	169	149	157		158	163	158	162	153	153
153	157	153	166	162	150		157	171	167	177	150	153		159	157	155	165	154	155
158	161	159	153	155	148		158	164	161	169	156	151		159	155	159	158	155	161
186	156	155	152	150	148		154	155	155	191	150	156		160	164	157	158	156	155
172	159	155	156	151	151		157	157	168	162	150	153		161	172	157	163	156	150
158	158	155	153	149	148		156	159	164	226	149	150		159	155	153	154	148	158
159	160	158	176	168	164		158	158	165	161	157	150		160	156	158	154	156	153
160	157	161	150	153	149		158	156	173	162	175	159		164	156	170	161	151	152
153	157	172	159	154	146		160	160	153	179	150	150		158	156	156	168	154	154
153	161	153	171	153	159		164	158	159	173	152	148		167	158	159	183	152	153
[truncated: 1,039,252+ more rows]

## Sheet: d
molecule	r
GM130	0.323698
Giantin	0.575632
TGN46	0.412843
GM130	0.273248
Giantin	0.714815
TGN46	0.324975
Giantin	0.605823
GM130	0.382006
TGN46	0.241816
