# Supplementary material for: StayGold variants for molecular fusion and membrane-targeting applications
Source: Nat Methods. 2023 Nov 30;21(4):648–56. doi: 10.1038/s41592-023-02085-6 (PMC11009113; doi:10.1038/s41592-023-02085-6)
Supplement: Supplementary file 21 — Numerical source data. [file 41592_2023_2085_MOESM21_ESM.xlsx]

## Sheet: Cyp.50uM_All (64_Ave)
	Sum_POC	Ave_SAD	Ave_SSD	Ave_NCC	Ave_ZNCC	Sum_BiasedPOC	Ave_BiasedSAD	Ave_BiasedSSD	Ave_BiasedNCC	Ave_BiasedZNCC
1	51.1307	72150.6	2.91281e+06	0.995054	0.778996	18.9671	30611.1	1.55616e+06	0.315482	0.305824
2	51.3183	72218.8	2.94103e+06	0.995047	0.778479	18.8482	30525	1.55938e+06	0.314331	0.304646
3	51.4233	70955.2	2.79449e+06	0.995074	0.77835	19.0285	30002.2	1.47937e+06	0.316078	0.306549
4	51.5516	71574.6	2.85643e+06	0.995059	0.777857	18.74	29866.7	1.49027e+06	0.310779	0.30123
5	51.3923	71450.9	2.8546e+06	0.995062	0.777892	19.0442	30337.5	1.52217e+06	0.315368	0.305734
6	51.4697	71969.2	2.94194e+06	0.99504	0.777814	18.5339	29928.8	1.54147e+06	0.307851	0.298193
7	51.0527	71510.9	2.887e+06	0.995044	0.776668	18.6244	29638.2	1.50007e+06	0.308021	0.298454
8	51.3756	71786.1	2.94198e+06	0.995039	0.777291	18.8636	30249.2	1.56714e+06	0.311773	0.302045
9	51.2734	71308	2.8567e+06	0.995053	0.777677	18.9625	30079.6	1.51436e+06	0.31295	0.303231
10	51.1956	71210.5	2.83864e+06	0.995062	0.777403	18.5184	29572.5	1.48192e+06	0.308328	0.298853
11	51.073	70936.3	2.81076e+06	0.995074	0.776683	18.5005	29474	1.47296e+06	0.308575	0.299177
12	50.4242	72060.4	3.05348e+06	0.995017	0.775821	17.5709	28998.9	1.57036e+06	0.296036	0.286598
13	51.217	71159.9	2.87335e+06	0.995055	0.7763	17.9903	28713.6	1.4664e+06	0.298235	0.288902
14	51.2978	70577.6	2.78129e+06	0.995071	0.775689	17.876	28273	1.39626e+06	0.297611	0.288391
15	50.4864	71074.2	2.84389e+06	0.995051	0.775531	17.7233	28824	1.45025e+06	0.299941	0.290517
16	50.5755	71123.9	2.85861e+06	0.995056	0.774284	18.5171	29936.2	1.51246e+06	0.311374	0.301644
17	50.6467	71095.6	2.87e+06	0.99505	0.77452	18.2852	29400.1	1.48501e+06	0.305951	0.29633
18	51.0202	71345	2.90441e+06	0.995039	0.774323	18.8135	30365.9	1.55324e+06	0.314067	0.304163
19	50.4944	71624.8	2.9466e+06	0.995027	0.773049	18.275	29745.3	1.54247e+06	0.305881	0.296102
20	50.7117	70626.1	2.77989e+06	0.995069	0.773174	18.4409	29259.8	1.44182e+06	0.306729	0.297046
21	50.5834	70742.2	2.80341e+06	0.995066	0.772872	18.3656	29313.8	1.46073e+06	0.305942	0.296364
22	51.2217	70186.5	2.71249e+06	0.9951	0.773071	18.2617	28715.7	1.39846e+06	0.302509	0.293192
23	50.3229	70759.1	2.81593e+06	0.995065	0.771962	17.6839	28814.6	1.4492e+06	0.299635	0.290101
24	50.9886	70643	2.80543e+06	0.995077	0.772786	17.9235	28865.1	1.45891e+06	0.299505	0.290191
25	50.6215	70736.7	2.80927e+06	0.995064	0.770104	17.9625	28744	1.43303e+06	0.299222	0.289755
26	50.3495	70658.8	2.79084e+06	0.995071	0.769481	17.7784	28499.6	1.4207e+06	0.296618	0.287223
27	50.0898	70609.3	2.78374e+06	0.995078	0.769689	17.839	28971.2	1.44848e+06	0.301072	0.291606
28	51.0636	69994.9	2.69969e+06	0.995103	0.769848	18.2963	28893.7	1.40798e+06	0.304016	0.294636
29	50.4783	70292.6	2.74392e+06	0.99509	0.76886	17.8699	28670.9	1.41257e+06	0.300188	0.290764
30	51.1197	70198.9	2.73472e+06	0.995096	0.768077	18.2668	28713.2	1.4184e+06	0.300562	0.291128
31	50.5847	70180.9	2.72505e+06	0.995099	0.767919	17.8919	28647.4	1.40817e+06	0.300304	0.290841
32	50.2456	70614.9	2.78581e+06	0.995084	0.767041	17.8255	29019.9	1.45435e+06	0.300728	0.291194
33	50.0187	70954.5	2.83155e+06	0.995076	0.76702	18.4939	30152.1	1.52509e+06	0.311027	0.301216
34	49.5147	70889.1	2.80072e+06	0.995085	0.765652	17.9422	29323.3	1.46691e+06	0.30322	0.293624
35	49.806	70020.6	2.70142e+06	0.995105	0.764963	18.0858	28876.8	1.40826e+06	0.303344	0.293889
36	50.123	70483.1	2.77426e+06	0.995081	0.765037	18.1038	29407.6	1.47045e+06	0.305742	0.296031
37	49.7147	70771.8	2.78676e+06	0.995083	0.764843	18.5181	30357.9	1.51258e+06	0.314359	0.304493
38	49.9391	70760.3	2.79798e+06	0.995091	0.765592	18.0074	29610.1	1.49027e+06	0.305549	0.296014
39	49.9843	70865.9	2.8268e+06	0.99508	0.764947	18.798	30748.8	1.5572e+06	0.317008	0.306995
40	49.9419	71202.3	2.90523e+06	0.995065	0.764217	18.3896	30231.8	1.58307e+06	0.309021	0.298997
41	50.4695	70707.5	2.83667e+06	0.995072	0.76552	18.4495	29895	1.5421e+06	0.307491	0.297677
42	49.5548	70805.5	2.82291e+06	0.99507	0.764029	18.0465	29631.4	1.50181e+06	0.305105	0.295323
43	49.0833	70143.5	2.72938e+06	0.995101	0.765037	17.8608	28942.8	1.43399e+06	0.302067	0.292616
44	49.574	70307.1	2.75647e+06	0.99509	0.764804	17.8955	29168.7	1.45521e+06	0.303315	0.293692
45	49.5545	70508.6	2.7902e+06	0.995079	0.76424	17.7858	29155.3	1.46527e+06	0.302387	0.292731
46	49.9675	70394.1	2.76419e+06	0.995093	0.765015	17.8652	29029	1.45302e+06	0.301005	0.29148
47	50.2039	70208.1	2.74171e+06	0.995097	0.76469	17.9006	28701.1	1.42403e+06	0.298945	0.289512
48	49.4115	70936.6	2.85869e+06	0.995069	0.764403	17.7096	29326.5	1.50693e+06	0.30123	0.29152
49	49.5852	70870.4	2.85174e+06	0.995059	0.763752	17.5984	28972.7	1.48012e+06	0.298902	0.289272
50	50.1349	71060.4	2.84662e+06	0.995071	0.764755	17.5372	28784.7	1.46542e+06	0.295374	0.286058
51	50.0181	71061.2	2.86589e+06	0.99507	0.763989	17.8454	29107.1	1.49475e+06	0.299204	0.289686
52	50.2124	70512.1	2.79579e+06	0.995075	0.763205	17.8102	28668.7	1.43923e+06	0.297962	0.288539
53	50.3851	70338.2	2.7503e+06	0.995097	0.76449	17.6296	28386.6	1.40726e+06	0.295455	0.286214
54	50.1303	70832	2.82356e+06	0.995066	0.763456	17.4848	28474.9	1.43676e+06	0.294107	0.284561
55	50.1208	70349.8	2.7459e+06	0.99509	0.762944	17.6267	28276.9	1.3943e+06	0.294569	0.285163
56	49.8807	69953.4	2.69545e+06	0.995102	0.763054	17.3238	27598.2	1.34057e+06	0.290029	0.280889
57	49.6284	69981.1	2.70246e+06	0.995104	0.761797	17.2522	27847.7	1.3602e+06	0.291797	0.282591
58	49.6226	69823.5	2.68655e+06	0.995108	0.762189	17.383	28076.2	1.36974e+06	0.294818	0.285543
59	50.0864	69693.4	2.67907e+06	0.995111	0.763384	17.61	28032.2	1.36111e+06	0.295749	0.286343
60	49.8528	69686.9	2.677e+06	0.995111	0.764143	17.5002	27902.1	1.3576e+06	0.293642	0.284505
61	50.3567	69940.1	2.70669e+06	0.995108	0.765221	17.9475	28699.9	1.40795e+06	0.300348	0.290878
62	50.5384	70322.6	2.75179e+06	0.995091	0.764257	17.6123	28276.2	1.40232e+06	0.294107	0.284806
63	49.9083	70360.9	2.74966e+06	0.995087	0.763246	17.5459	28321.1	1.4029e+06	0.294244	0.284907
64	49.9262	70008.7	2.6994e+06	0.995105	0.762802	17.8373	28602	1.39288e+06	0.299843	0.29042
65	50.3104	70210.2	2.74308e+06	0.995097	0.764409	17.8264	28838.1	1.4347e+06	0.29997	0.29048
66	50.3597	69970.7	2.69904e+06	0.995104	0.765551	18.0383	28880.2	1.40926e+06	0.302524	0.292959
67	49.8242	70061.8	2.69874e+06	0.9951	0.764354	17.841	28770.4	1.39602e+06	0.301727	0.292109
68	50.0249	69871.4	2.69729e+06	0.995102	0.764248	17.7571	28434.6	1.38704e+06	0.298779	0.289371
69	49.7628	70118.5	2.71823e+06	0.995095	0.764759	17.904	28908.2	1.41126e+06	0.30254	0.292996
70	50.3766	70161.2	2.72409e+06	0.995097	0.765399	17.9963	29037.2	1.42321e+06	0.303235	0.293623
71	51.094	70047	2.71e+06	0.995103	0.766674	18.3718	29156.4	1.42442e+06	0.305366	0.295736
72	50.7083	69506.1	2.64118e+06	0.995123	0.766111	18.1659	28497.8	1.36532e+06	0.301899	0.292522
73	50.4719	69871.6	2.70694e+06	0.995109	0.765723	18.1876	28813.8	1.42457e+06	0.301993	0.292489
74	50.403	70774.6	2.82382e+06	0.995081	0.767165	18.2416	29639.5	1.50508e+06	0.306079	0.296323
75	50.4316	70863.5	2.82458e+06	0.995073	0.765574	18.0105	29125	1.46423e+06	0.301256	0.291517
76	51.0075	69748	2.66084e+06	0.995112	0.766728	18.1379	28243.1	1.35384e+06	0.299021	0.289597
77	50.8837	69916.3	2.69919e+06	0.995102	0.767497	18.1855	28625.7	1.3924e+06	0.301824	0.292363
78	51.4838	69800	2.68535e+06	0.995111	0.768547	18.1297	28038.8	1.36432e+06	0.295981	0.286763
79	51.4101	70029.7	2.74545e+06	0.995087	0.76893	17.9661	28171	1.39995e+06	0.295476	0.286088
80	50.8012	70542.7	2.7967e+06	0.995069	0.768264	17.7894	28562.4	1.42847e+06	0.297426	0.287815
81	51.5121	69984.3	2.71752e+06	0.995095	0.768695	17.6888	27810.1	1.36163e+06	0.292714	0.283519
82	51.2151	70202.2	2.77382e+06	0.995074	0.767766	17.6272	27932.1	1.39674e+06	0.292266	0.282899
83	51.2411	70345.5	2.77247e+06	0.995089	0.769968	18.0799	28749.4	1.43485e+06	0.300283	0.290818
84	50.9276	70243.1	2.75098e+06	0.995094	0.770477	17.687	28111.6	1.39372e+06	0.294343	0.285144
85	51.5723	69810.4	2.69569e+06	0.995097	0.769608	17.9046	27725.8	1.34685e+06	0.293219	0.283912
86	51.3843	69835.8	2.6948e+06	0.995101	0.770057	17.5137	27575.7	1.34244e+06	0.291409	0.282208
87	50.9387	69551.4	2.63676e+06	0.995112	0.769964	17.4446	27171.9	1.28875e+06	0.290097	0.281013
88	50.8611	69872.4	2.69723e+06	0.995102	0.770343	17.3103	27300.3	1.33153e+06	0.288048	0.279087
89	50.4494	70695.8	2.82666e+06	0.995071	0.769487	17.2653	28116.1	1.42197e+06	0.291786	0.282476
90	51.0323	70363.4	2.79054e+06	0.995076	0.768461	17.4041	27716.2	1.3788e+06	0.290458	0.281119
91	50.948	69555.4	2.67795e+06	0.9951	0.768142	17.5288	27308.6	1.31339e+06	0.291087	0.281891
92	50.513	70075.5	2.72599e+06	0.995087	0.76911	17.6576	28048.3	1.36795e+06	0.295818	0.286506
93	49.7608	70189	2.74735e+06	0.995086	0.76829	17.3729	28207.1	1.38865e+06	0.296545	0.287238
94	50.2731	70125.8	2.73345e+06	0.995083	0.768243	17.6516	28214.4	1.37631e+06	0.298037	0.288529
95	50.0225	70538.4	2.82634e+06	0.995056	0.769049	17.1516	28134	1.42097e+06	0.293762	0.284205
96	50.1726	70795.6	2.82896e+06	0.99507	0.768449	17.6822	28577.1	1.43793e+06	0.297306	0.287769
97	50.0468	70630.8	2.80882e+06	0.995072	0.768738	17.5922	28618.8	1.43832e+06	0.298119	0.288576
98	50.0255	70430.2	2.76522e+06	0.995086	0.768726	17.7151	28503.9	1.40997e+06	0.298861	0.289474
99	49.9186	70310.8	2.76084e+06	0.99509	0.768393	17.3779	28023	1.38942e+06	0.293841	0.284524
100	49.7271	70416.4	2.77607e+06	0.995085	0.76898	17.5377	28451.3	1.41926e+06	0.297821	0.288382
101	50.8258	70399.7	2.77752e+06	0.995085	0.769697	17.5536	28154.1	1.40543e+06	0.294247	0.284894
102	50.4256	70243.7	2.74884e+06	0.995088	0.768717	17.3461	28134.9	1.39358e+06	0.294662	0.285371
103	50.5681	70429.2	2.82912e+06	0.99506	0.767217	17.7386	28502.3	1.44902e+06	0.297196	0.287365
104	50.3368	69938.6	2.72905e+06	0.995085	0.767568	17.8605	28239.2	1.37781e+06	0.298064	0.288616
105	50.6679	69645.9	2.66523e+06	0.995108	0.769232	17.9815	28189.1	1.35445e+06	0.299685	0.290459
106	50.5862	69660.7	2.66268e+06	0.99511	0.77027	18.1691	28373	1.36116e+06	0.302129	0.2928
107	51.2604	69679.8	2.67878e+06	0.995105	0.771213	18.1727	28127.4	1.35937e+06	0.299456	0.29011
108	51.1366	70640.5	2.79859e+06	0.995078	0.771393	18.0413	28860.1	1.44182e+06	0.301006	0.291511
109	50.9434	70279.6	2.74113e+06	0.995091	0.770168	18.0474	28547	1.39756e+06	0.300685	0.291109
110	50.6786	69666	2.66782e+06	0.995103	0.769552	17.9969	28357.2	1.36148e+06	0.302108	0.292692
111	50.7238	69633.2	2.66426e+06	0.995109	0.768691	17.9749	28063.1	1.35181e+06	0.298859	0.289517
112	50.6894	69311.8	2.61822e+06	0.995121	0.768496	18.0525	27822.8	1.31859e+06	0.298676	0.289361
113	50.6362	69684.8	2.66996e+06	0.995105	0.768411	18.0049	28122.1	1.35455e+06	0.299253	0.289874
114	51.2677	69446.3	2.65515e+06	0.99511	0.768556	18.3241	28057.6	1.35e+06	0.299771	0.290381
115	51.1536	69839.6	2.70267e+06	0.995097	0.768755	18.4688	28586.5	1.39203e+06	0.303182	0.293614
116	50.926	69702.5	2.68246e+06	0.995104	0.769739	18.2174	28368.3	1.37354e+06	0.301409	0.292033
117	50.4445	70010.1	2.71755e+06	0.99509	0.767618	18.3838	28877.8	1.41211e+06	0.305411	0.2957
118	50.6972	70006.2	2.7123e+06	0.995092	0.768434	18.5577	29133.6	1.41888e+06	0.307935	0.298269
119	50.4593	70296.8	2.76264e+06	0.99508	0.768705	18.3466	29308.5	1.4549e+06	0.307754	0.297973
120	51.092	70018.5	2.73102e+06	0.995086	0.769873	18.6137	29386.5	1.44894e+06	0.309915	0.300098
121	50.4114	70006.7	2.72752e+06	0.995086	0.769048	18.1778	29121	1.43245e+06	0.307449	0.297712
122	50.9251	70427.5	2.79142e+06	0.995072	0.769447	18.41	29141.6	1.46445e+06	0.304701	0.294972
123	51.0795	69608.3	2.65169e+06	0.995112	0.769974	18.3535	28599.1	1.37169e+06	0.304627	0.295234
124	50.9777	69487.9	2.6401e+06	0.995115	0.768738	18.2285	28286.5	1.35277e+06	0.302121	0.292743
125	50.8801	70355	2.78097e+06	0.995088	0.768246	17.9615	28298.9	1.42722e+06	0.295603	0.286166
126	51.033	69936.6	2.71986e+06	0.995093	0.768632	17.9947	28087.6	1.38437e+06	0.29633	0.286871
127	50.6157	69923.7	2.71508e+06	0.995093	0.7682	17.9604	28255.2	1.38746e+06	0.298358	0.288926
128	50.7311	69252.1	2.6368e+06	0.995112	0.768606	17.9293	27785.4	1.32919e+06	0.297852	0.288613
129	50.4981	70020.5	2.74623e+06	0.995078	0.768007	17.951	28357.6	1.40168e+06	0.299053	0.289371
130	50.5418	69692.7	2.68528e+06	0.9951	0.767578	18.1168	28152.4	1.3635e+06	0.299414	0.289975
131	50.6039	69728	2.69933e+06	0.9951	0.76829	17.6426	27878.8	1.36041e+06	0.295112	0.285979
132	49.9761	70314.2	2.76291e+06	0.995084	0.767218	17.7662	28608.9	1.41822e+06	0.300021	0.290517
133	50.5292	70388.3	2.78906e+06	0.995072	0.766983	17.8381	28469.5	1.42623e+06	0.298115	0.288524
134	50.6399	69887	2.70669e+06	0.995104	0.767497	18.4115	28856.8	1.41359e+06	0.304938	0.295399
135	51.1915	69982.4	2.72566e+06	0.995095	0.767775	18.2026	28436.7	1.39772e+06	0.300021	0.290585
136	50.5772	69583	2.66986e+06	0.995104	0.766248	17.9925	28026.5	1.35604e+06	0.298388	0.288938
137	50.4788	69379.8	2.64063e+06	0.995107	0.766268	17.676	27405.1	1.30895e+06	0.293647	0.284466
138	50.7686	69747.6	2.70432e+06	0.995087	0.766236	18.1299	28291.8	1.38408e+06	0.299959	0.290391
139	51.3184	69793	2.71362e+06	0.995085	0.766981	18.3991	28408.8	1.39595e+06	0.300373	0.290788
140	50.7261	69734.6	2.6954e+06	0.995093	0.765915	18.3683	28626.8	1.39572e+06	0.303509	0.293767
141	50.8753	69729.6	2.69776e+06	0.995096	0.765907	18.0351	28293.2	1.3853e+06	0.299687	0.290138
142	50.5374	69197.3	2.62831e+06	0.995112	0.765594	18.3133	28499.9	1.36252e+06	0.305742	0.296088
143	50.9063	69253.9	2.64058e+06	0.99511	0.766463	18.5204	28536.3	1.3724e+06	0.305738	0.295988
144	51.4616	69389.8	2.65429e+06	0.995104	0.767418	18.6382	28586.2	1.37678e+06	0.305466	0.295687
145	50.9671	69608.2	2.67305e+06	0.995099	0.766373	18.1297	28319.2	1.37135e+06	0.301353	0.291709
146	51.0354	69626.6	2.68869e+06	0.995094	0.766805	18.0992	28291.7	1.37685e+06	0.300855	0.291232
147	50.6371	71415.4	2.9009e+06	0.995035	0.765959	17.747	28890.3	1.48514e+06	0.297433	0.287571
148	50.8108	70694.7	2.81722e+06	0.995061	0.766572	18.1895	29003.5	1.45442e+06	0.304349	0.294357
149	50.7821	70183.9	2.75257e+06	0.995072	0.766988	18.0087	28318.5	1.39858e+06	0.299681	0.289817
150	50.494	69471.3	2.65636e+06	0.99509	0.76714	17.7659	27656.1	1.32401e+06	0.297842	0.288046
151	50.6847	70926.7	2.84409e+06	0.99505	0.76663	17.8259	28612	1.44883e+06	0.297902	0.288192
152	51.1056	70530.4	2.80401e+06	0.995057	0.765954	18.1395	28250.8	1.41224e+06	0.297606	0.287825
153	50.6278	69803	2.70469e+06	0.995086	0.76662	17.8565	28048.9	1.37307e+06	0.299585	0.289871
154	50.3478	70102.8	2.72941e+06	0.995082	0.766155	18.0826	28587.3	1.39866e+06	0.303874	0.294049
155	50.8765	69870.1	2.7167e+06	0.995092	0.766336	17.6979	27628.1	1.35957e+06	0.293648	0.284387
156	50.6367	69485.4	2.65925e+06	0.995099	0.76572	17.7727	27335.4	1.31674e+06	0.293339	0.284043
157	50.2853	70466.7	2.76946e+06	0.99508	0.764961	17.8522	28243.9	1.39887e+06	0.296697	0.287277
158	50.661	72247.1	3.02345e+06	0.995016	0.763755	17.6787	28918.2	1.53379e+06	0.292319	0.282552
159	49.9467	72201.4	3.01624e+06	0.995014	0.762254	17.3888	28994.9	1.54213e+06	0.291029	0.281328
160	50.4458	70398.1	2.76709e+06	0.995081	0.764115	17.7804	28336.1	1.40514e+06	0.296152	0.286613
161	50.2637	71136.6	2.85612e+06	0.995061	0.765119	18.1138	29522.9	1.49664e+06	0.303787	0.293977
162	49.9691	71807.1	2.95765e+06	0.995046	0.764774	17.9535	29789.2	1.56176e+06	0.302422	0.292504
163	49.993	70525.2	2.77784e+06	0.99508	0.765076	17.6819	28536.3	1.42125e+06	0.297214	0.287752
164	49.9672	70387.4	2.77401e+06	0.995083	0.764311	18.4705	29340.1	1.45914e+06	0.307329	0.297358
165	50.3073	69674.9	2.68352e+06	0.995106	0.765777	17.9389	28374.9	1.3818e+06	0.300773	0.291287
166	50.1373	70012.2	2.71821e+06	0.995089	0.765275	17.9859	28531.6	1.40144e+06	0.300379	0.290753
167	50.3702	69744.7	2.68963e+06	0.995102	0.764945	18.0239	28610.7	1.39963e+06	0.30129	0.29174
168	50.4139	71501.2	2.88434e+06	0.995053	0.765236	17.8331	29145.4	1.48014e+06	0.299139	0.289339
169	50.314	69466.4	2.66014e+06	0.995099	0.765227	17.8168	28007.2	1.34955e+06	0.298994	0.289435
170	50.0954	69481.6	2.66527e+06	0.995099	0.765952	17.9011	28143.3	1.35974e+06	0.300146	0.290512
171	49.9098	69801	2.70504e+06	0.995096	0.766158	18.0408	28576.8	1.39992e+06	0.301982	0.292442
172	50.1779	69121.5	2.608e+06	0.995121	0.766961	18.2171	28282.3	1.34638e+06	0.303065	0.293548
173	51.0084	69636.2	2.69528e+06	0.995107	0.767694	17.8982	28186.3	1.38577e+06	0.297515	0.288046
174	50.4297	69556.9	2.69562e+06	0.995106	0.767611	17.8501	28395.8	1.41429e+06	0.299202	0.289666
175	49.7467	75151.3	3.33858e+06	0.99493	0.764363	18.0574	31580	1.76125e+06	0.30566	0.294959
176	50.4608	69087.3	2.61253e+06	0.995116	0.769201	17.9667	27966.8	1.33646e+06	0.301371	0.291902
177	50.2941	68806.3	2.57334e+06	0.995122	0.769137	17.8277	27566	1.29199e+06	0.299399	0.290032
178	50.3355	68916	2.57224e+06	0.995124	0.769624	17.8023	27610.6	1.29446e+06	0.298822	0.289466
179	50.2473	69192.8	2.62561e+06	0.995104	0.768842	17.8871	28096.6	1.33837e+06	0.30236	0.292723
180	49.9176	69100.4	2.61238e+06	0.995111	0.767318	18.0303	28098.6	1.33422e+06	0.302968	0.293286
181	49.7499	70147.2	2.77045e+06	0.995068	0.767535	18.1856	29149.2	1.45159e+06	0.307192	0.297084
182	49.8376	69469.2	2.6683e+06	0.995092	0.767029	17.9381	28432.6	1.37049e+06	0.304484	0.294559
183	49.5166	69926.3	2.72148e+06	0.995087	0.766484	17.5681	28044.9	1.37739e+06	0.296728	0.287133
184	49.5876	69254.6	2.64164e+06	0.995105	0.767125	17.5985	27874.9	1.34241e+06	0.298582	0.288976
185	49.948	68949.2	2.60033e+06	0.995118	0.767308	17.7912	27508.9	1.303e+06	0.296833	0.28745
186	50.1228	69457	2.66568e+06	0.995101	0.768262	17.6867	27828.8	1.3466e+06	0.296906	0.287374
187	50.1494	69343.6	2.65138e+06	0.995105	0.76774	17.8149	27964.7	1.34606e+06	0.299116	0.289622
188	50.5903	69064.7	2.61167e+06	0.995114	0.767617	18.1755	27943	1.32592e+06	0.301079	0.291639
189	50.1418	69078.4	2.60214e+06	0.995117	0.768025	17.8479	27838.6	1.31543e+06	0.299707	0.290252
190	50.4207	69297.4	2.6367e+06	0.995117	0.768585	18.3693	28556	1.3703e+06	0.305418	0.295843
191	50.4239	69429	2.65494e+06	0.99511	0.768566	18.0073	28175.3	1.35692e+06	0.300786	0.291308
192	50.7295	68801.8	2.57827e+06	0.995126	0.769483	17.9487	27571.3	1.29736e+06	0.298488	0.289087
193	49.9794	68748.8	2.56447e+06	0.995129	0.769002	17.7474	27651.3	1.29508e+06	0.29984	0.290544
194	50.0216	68695.9	2.56974e+06	0.995127	0.76872	17.7072	27546.1	1.2931e+06	0.299	0.289644
195	50.1022	68931	2.59136e+06	0.995131	0.768319	18.0833	28079.3	1.32768e+06	0.303213	0.293881
196	49.9293	68793.7	2.5738e+06	0.995134	0.76918	17.5566	27220.8	1.27567e+06	0.295383	0.28626
197	50.3086	68031.3	2.47933e+06	0.995156	0.768989	17.9169	27164.4	1.24173e+06	0.298931	0.289684
198	49.8568	67844.6	2.46478e+06	0.995158	0.769372	17.6544	26969.9	1.22527e+06	0.298236	0.289174
199	49.7168	68160	2.50536e+06	0.995157	0.769608	17.8339	27787.5	1.28308e+06	0.304673	0.295524
200	50.3006	67979.9	2.48247e+06	0.995166	0.769807	17.8445	27144	1.24465e+06	0.298913	0.289884
201	50.431	68504.9	2.55503e+06	0.995143	0.769516	18.2667	28091.6	1.32034e+06	0.305513	0.296178
202	50.409	68164.7	2.51269e+06	0.995154	0.770344	17.8462	27377.1	1.2673e+06	0.300019	0.29093
203	50.5031	67486	2.42328e+06	0.995174	0.77031	17.9183	26963.4	1.2126e+06	0.300005	0.290939
204	50.544	67113.4	2.38176e+06	0.995186	0.77012	18.0767	26708.9	1.18356e+06	0.299572	0.290674
205	50.599	67734.9	2.45593e+06	0.995174	0.769371	18.4322	27604.9	1.25574e+06	0.305337	0.296162
206	50.7823	67668.5	2.44845e+06	0.995176	0.770902	18.1815	27270.4	1.23709e+06	0.301644	0.292682
207	50.437	67220.3	2.383e+06	0.995187	0.769697	18.2683	27068.2	1.19884e+06	0.302854	0.293729
208	50.3887	67225.6	2.38773e+06	0.995186	0.768963	18.2172	26997.2	1.19868e+06	0.302119	0.293023
209	50.73	67397.5	2.40602e+06	0.995179	0.768712	18.5491	27333	1.22051e+06	0.304847	0.295694
210	51.0742	67241.4	2.39639e+06	0.995182	0.769186	18.5339	27060.2	1.20436e+06	0.302578	0.29345
211	50.9674	67369.9	2.4004e+06	0.995181	0.768976	18.3808	26893.5	1.19832e+06	0.299985	0.290948
212	51.1859	67129.7	2.37521e+06	0.995189	0.769992	18.4484	26853.1	1.18617e+06	0.300712	0.291679
213	50.9646	68501.5	2.5372e+06	0.995147	0.769368	18.371	27656.1	1.27983e+06	0.302213	0.2929
214	50.9848	69041.5	2.60008e+06	0.995127	0.768957	18.2392	27725.3	1.30716e+06	0.300543	0.291206
215	50.3483	67979.7	2.48004e+06	0.995154	0.769974	18.0873	27346.2	1.24997e+06	0.302587	0.293247
216	50.2156	67683.7	2.44336e+06	0.995166	0.769463	18.2557	27188.9	1.22862e+06	0.302595	0.293338
217	50.2621	67651.7	2.44363e+06	0.995165	0.770201	18.3065	27211.4	1.22755e+06	0.303385	0.293999
218	50.1453	67820.1	2.47526e+06	0.995157	0.76929	18.3905	27583.6	1.25926e+06	0.30648	0.297083
219	50.2808	68167.6	2.52238e+06	0.995146	0.768969	18.3207	27687.1	1.28717e+06	0.304447	0.294897
220	49.8456	67813.4	2.4745e+06	0.995154	0.769796	17.9148	27313.6	1.24339e+06	0.303166	0.293707
221	50.542	67688.8	2.44603e+06	0.995165	0.769347	18.3413	27374.1	1.23513e+06	0.304596	0.29521
222	50.5141	67641	2.4362e+06	0.995167	0.769124	18.3557	27285	1.22346e+06	0.304305	0.294918
223	50.7045	67687.9	2.45001e+06	0.995162	0.769261	18.3469	27288.7	1.22882e+06	0.303705	0.294318
224	50.4359	68229	2.50962e+06	0.995154	0.768365	18.5963	27964.6	1.28706e+06	0.307143	0.297717
225	49.8565	68026.8	2.47484e+06	0.995169	0.768102	18.0041	27431.1	1.25028e+06	0.302467	0.293145
226	49.2016	67845.4	2.46318e+06	0.99517	0.768425	18.0685	27665.3	1.25372e+06	0.306458	0.296983
227	49.7649	67919.7	2.47758e+06	0.995167	0.768901	17.7582	26966.9	1.23299e+06	0.297389	0.288231
228	49.8326	67357.3	2.39912e+06	0.995182	0.768088	17.7123	26850.9	1.19437e+06	0.299876	0.290659
229	50.4244	67440.4	2.41145e+06	0.99518	0.769458	18.2483	27198.7	1.21444e+06	0.302864	0.29349
230	49.8568	67452.8	2.41683e+06	0.995177	0.76921	18.0492	27069.6	1.21232e+06	0.30135	0.292017
231	49.9111	67958.4	2.46926e+06	0.995169	0.768043	18.1227	27523.5	1.25114e+06	0.303452	0.294173
232	50.4576	67926.4	2.46383e+06	0.995173	0.769385	18.0866	27174.8	1.23612e+06	0.299528	0.290377
233	50.659	70195.7	2.70109e+06	0.995106	0.769368	18.0421	28198.6	1.34835e+06	0.300082	0.29046
234	50.409	69102.2	2.58471e+06	0.995132	0.770812	18.1048	27827.8	1.29253e+06	0.303241	0.293623
235	50.6769	67304.8	2.38888e+06	0.995178	0.771944	18.3667	26882.4	1.18506e+06	0.303106	0.293837
236	50.4977	67747.3	2.44143e+06	0.99517	0.771472	18.6179	27584.8	1.23631e+06	0.308465	0.299007
237	49.6873	67872.3	2.4556e+06	0.995166	0.771632	18.0558	27194.3	1.2256e+06	0.303251	0.293876
238	50.0938	67243.2	2.37975e+06	0.995181	0.771668	18.2908	26950.8	1.18304e+06	0.304416	0.295194
239	49.9434	67308.7	2.3926e+06	0.995178	0.771933	18.3415	27099.4	1.19763e+06	0.305441	0.296105
240	50.6844	67225.6	2.38414e+06	0.995182	0.772396	18.1372	26719.2	1.17707e+06	0.301688	0.292439
241	50.812	67352.2	2.39271e+06	0.995179	0.771774	18.5255	27004.1	1.191e+06	0.304155	0.294851
242	50.7905	67186.9	2.37135e+06	0.995186	0.772426	18.3404	26901.2	1.18008e+06	0.303773	0.294551
243	50.3149	67241.2	2.38099e+06	0.995179	0.771817	18.2011	26960	1.18194e+06	0.304668	0.295323
244	50.5919	67204.1	2.37057e+06	0.995184	0.771522	18.2624	26887.3	1.17512e+06	0.304175	0.294908
245	50.6346	67178.3	2.37181e+06	0.995183	0.771979	18.1895	26728	1.17e+06	0.302196	0.293015
246	50.0583	67260	2.38562e+06	0.995176	0.770569	18.2116	27000.7	1.18695e+06	0.304731	0.295389
247	50.6605	67328	2.38771e+06	0.995178	0.77056	18.5497	27213.6	1.19728e+06	0.306807	0.297408
248	50.3925	67331.2	2.38742e+06	0.995179	0.770271	18.2855	27119	1.194e+06	0.305337	0.29608
249	50.4715	67368	2.39594e+06	0.995176	0.77094	18.2666	27017.7	1.19267e+06	0.304097	0.29475
250	50.7552	67406.4	2.39287e+06	0.995178	0.770665	18.3772	26978.7	1.18942e+06	0.303467	0.294163
251	50.2523	67349.7	2.40354e+06	0.995175	0.770988	18.3243	27330.9	1.21305e+06	0.307605	0.298184
252	49.8842	67483.4	2.41176e+06	0.995171	0.771119	18.1508	27361.1	1.21432e+06	0.307556	0.298113
253	49.7689	67639.3	2.41883e+06	0.995168	0.769732	18.4532	27606.4	1.2239e+06	0.309743	0.300165
254	50.3048	67484.9	2.40405e+06	0.995176	0.77051	18.2253	27195.4	1.20381e+06	0.305483	0.296185
255	49.9347	67699.2	2.42928e+06	0.995166	0.770667	18.1544	27382.2	1.21924e+06	0.306319	0.296885
256	49.9884	67566.9	2.41243e+06	0.995173	0.77038	18.1031	27181.2	1.20788e+06	0.304323	0.295103
257	50.0996	67704.5	2.43542e+06	0.995164	0.769804	18.1093	27247.2	1.21856e+06	0.304335	0.295014
258	50.3316	67595	2.42412e+06	0.99517	0.769898	18.3455	27520.1	1.22722e+06	0.307894	0.298415
259	49.9471	68123	2.49191e+06	0.99516	0.769565	18.5979	28304.4	1.29241e+06	0.312877	0.303286
260	49.8704	67962.9	2.47395e+06	0.995162	0.769906	18.2413	27729.8	1.26049e+06	0.307009	0.297668
261	49.9469	68127.4	2.49121e+06	0.995157	0.770312	18.7265	28525.8	1.29901e+06	0.315538	0.305873
262	50.0005	67603	2.42493e+06	0.995169	0.770748	18.8179	28258.4	1.26004e+06	0.315999	0.30634
263	50.0561	68062.5	2.48841e+06	0.995161	0.770815	18.3444	27947.6	1.27791e+06	0.308635	0.299218
264	50.3746	67993.2	2.47572e+06	0.995163	0.769775	18.8643	28480.5	1.29406e+06	0.315356	0.305666
265	50.1465	68036.3	2.48246e+06	0.995161	0.769461	18.5122	28071.1	1.27946e+06	0.310214	0.300742
266	49.5749	67558	2.41746e+06	0.995173	0.768266	18.2849	27718.8	1.2354e+06	0.309846	0.300242
267	50.355	67518.8	2.41765e+06	0.995174	0.769743	18.6972	27829.7	1.24047e+06	0.311281	0.30178
268	49.8082	67408.8	2.41106e+06	0.995174	0.770217	18.2133	27284.5	1.21397e+06	0.306066	0.29659
269	49.8954	67452	2.41027e+06	0.995174	0.769555	18.2725	27404	1.21974e+06	0.30681	0.297526
270	50.1138	67708.3	2.43764e+06	0.995167	0.769359	18.4567	27744.9	1.24479e+06	0.308888	0.299476
271	49.7773	67630	2.42663e+06	0.995168	0.769586	18.5329	27911.1	1.24497e+06	0.311975	0.302464
272	49.9342	67589.4	2.42507e+06	0.995168	0.769763	18.1853	27256.2	1.21695e+06	0.304939	0.295653
273	50.3474	67497.1	2.40381e+06	0.995175	0.770035	18.4676	27292.8	1.20713e+06	0.306112	0.296876
274	49.623	68242.4	2.50129e+06	0.995155	0.769015	18.5912	28507.7	1.30226e+06	0.314602	0.304873
275	50.2353	67972.4	2.47502e+06	0.995162	0.770356	18.0878	27549.3	1.24894e+06	0.305466	0.296086
276	50.2585	67208.4	2.38231e+06	0.995183	0.76988	18.5073	27326.9	1.20331e+06	0.308264	0.298974
277	50.3451	67431.4	2.41449e+06	0.995174	0.770214	18.6619	27883.2	1.24526e+06	0.312502	0.303016
278	50.5041	67641.5	2.45178e+06	0.995162	0.770294	18.3933	27500.4	1.24795e+06	0.306617	0.29724
279	49.832	67604.1	2.43657e+06	0.995165	0.769084	18.3673	27599.1	1.24229e+06	0.308365	0.298944
280	50.3662	67486.1	2.41394e+06	0.995173	0.770473	18.4225	27553	1.22529e+06	0.308523	0.299183
281	50.6903	68171.2	2.49758e+06	0.995154	0.769365	18.8009	28172.4	1.28393e+06	0.311605	0.302076
282	50.399	68181.5	2.49639e+06	0.995158	0.768597	18.5584	27948.2	1.27738e+06	0.308674	0.299178
283	50.6594	67415.1	2.40328e+06	0.995176	0.769985	18.5193	27378.5	1.21279e+06	0.306792	0.297481
284	50.4805	67573.2	2.42796e+06	0.995169	0.769625	18.591	27794.9	1.24225e+06	0.310265	0.300802
285	50.0701	67881.8	2.45977e+06	0.995159	0.769424	18.2475	27829.8	1.25777e+06	0.308813	0.299122
286	50.0728	67456.8	2.41021e+06	0.995175	0.769235	18.2162	27305.7	1.21447e+06	0.30561	0.296323
287	50.8979	67443.5	2.41516e+06	0.995174	0.770196	18.411	27351.2	1.2195e+06	0.305939	0.296535
288	50.9147	67733.7	2.44972e+06	0.995164	0.771608	18.4095	27624.5	1.24705e+06	0.306503	0.2971
289	50.9942	67422.3	2.40728e+06	0.995176	0.770021	18.6368	27430.5	1.21811e+06	0.306859	0.297538
290	50.5577	67556.6	2.4296e+06	0.99517	0.769491	18.5755	27813.2	1.2472e+06	0.309929	0.300502
291	50.5007	67760.7	2.44639e+06	0.995165	0.770016	18.1838	27597.6	1.24196e+06	0.306266	0.296823
292	49.9367	67817.9	2.45055e+06	0.995161	0.768609	18.0575	27504.2	1.2376e+06	0.305076	0.295716
293	49.9106	67812.8	2.45967e+06	0.99516	0.768267	18.078	27623.7	1.25202e+06	0.306109	0.296701
294	50.1825	67953.4	2.47666e+06	0.995155	0.768846	18.047	27448.2	1.25187e+06	0.302628	0.293304
295	50.5051	67719.8	2.44226e+06	0.995164	0.769536	18.1158	27260.6	1.2255e+06	0.302843	0.293467
296	50.3774	68255.1	2.51046e+06	0.995153	0.770298	18.0596	27789.1	1.27708e+06	0.305206	0.29561
297	50.0843	68348.6	2.51757e+06	0.995151	0.769698	17.8302	27606.9	1.27275e+06	0.30212	0.29278
298	50.0621	67601.1	2.43211e+06	0.995168	0.769843	18.0034	27355.4	1.22814e+06	0.304293	0.294948
299	49.7938	67646	2.43146e+06	0.995168	0.769293	17.9801	27393.1	1.22786e+06	0.304499	0.295077
300	50.4469	67602.9	2.4294e+06	0.995169	0.769652	18.0824	27312.6	1.22606e+06	0.303741	0.294379
301	49.954	67644.3	2.42762e+06	0.995168	0.769647	17.922	27444.3	1.22784e+06	0.305453	0.296018
302	49.9613	67620	2.43221e+06	0.995169	0.769718	18.2389	27879.6	1.25068e+06	0.310151	0.300674
303	50.3423	67576.9	2.43563e+06	0.995165	0.770493	18.2537	27844.5	1.24876e+06	0.310496	0.300732
304	49.9473	67479.3	2.41528e+06	0.995172	0.769757	18.1913	27710.7	1.23383e+06	0.309678	0.30008
305	49.5325	67647	2.43659e+06	0.995166	0.768758	18.0326	27565.3	1.23626e+06	0.306945	0.29739
306	49.4858	67534.2	2.42127e+06	0.995167	0.76905	18.0158	27418.1	1.2223e+06	0.306156	0.29674
307	50.303	67593.2	2.432e+06	0.995168	0.771501	18.0165	27396	1.22801e+06	0.305199	0.295814
308	49.9971	67833.1	2.44863e+06	0.995161	0.770446	17.9548	27386.3	1.23044e+06	0.303914	0.29457
309	50.2148	67547.3	2.42356e+06	0.995169	0.772302	17.8	27232.8	1.21689e+06	0.303751	0.294331
310	50.4309	67388.3	2.40907e+06	0.995176	0.772528	18.0319	27395.2	1.22023e+06	0.306354	0.296961
311	50.6236	67410.3	2.40658e+06	0.995177	0.771911	18.1719	27312.9	1.21541e+06	0.305368	0.296003
312	50.1653	67633.7	2.44234e+06	0.995164	0.772088	18.0097	27419.7	1.23458e+06	0.304891	0.295494
313	49.6264	67838.8	2460292	0.995158	0.771365	18.1581	27875.9	1.26238e+06	0.308605	0.298942
314	49.7223	67732.3	2.45204e+06	0.995162	0.771607	18.0847	27745.6	1.25478e+06	0.307736	0.298297
315	50.0747	67779.2	2.44678e+06	0.995164	0.770902	18.4844	28051.4	1.26583e+06	0.310604	0.300979
316	49.9251	67771.6	2.4625e+06	0.995158	0.770523	18.4853	28096.6	1.27143e+06	0.311125	0.301368
317	49.8176	67923.7	2.48451e+06	0.995149	0.769559	18.3484	28144.1	1.28405e+06	0.310719	0.30093
318	49.8435	67883.9	2.4629e+06	0.995161	0.771453	18.6787	28588	1.29739e+06	0.315785	0.305961
319	49.3513	67842	2.461e+06	0.99516	0.770133	18.779	28862.5	1.31134e+06	0.318856	0.308979
320	50.0863	67782.4	2.46416e+06	0.995159	0.771222	18.6579	28483.7	1.29433e+06	0.315175	0.305358
321	50.1957	67862.2	2.46515e+06	0.995161	0.771595	18.5873	28477.7	1.29525e+06	0.314339	0.304595
322	50.1631	67561.1	2.4238e+06	0.995172	0.770856	18.6469	28274.9	1.26669e+06	0.314956	0.305075
323	49.7824	67683.3	2.44516e+06	0.995163	0.770839	18.5389	28397.2	1.28113e+06	0.315427	0.305492
324	49.9035	67565.2	2.43105e+06	0.995168	0.770893	18.6114	28251.4	1.26797e+06	0.314537	0.304827
325	49.6376	67570.8	2.42969e+06	0.995167	0.771285	18.5951	28147.9	1.25947e+06	0.31426	0.304357
326	49.2007	68207.5	2.50386e+06	0.995152	0.770962	18.6529	29084.7	1.33368e+06	0.320172	0.310153
327	49.681	68458.9	2.53006e+06	0.995147	0.77065	18.2604	28393.7	1.31322e+06	0.310683	0.300947
328	50.1038	67635.6	2.43508e+06	0.995164	0.771019	18.237	27693.8	1.23924e+06	0.308691	0.298998
329	50.1036	67658.1	2.44122e+06	0.995164	0.772145	18.1913	27941.7	1.25386e+06	0.310831	0.301157
330	50.1742	67575.7	2.42008e+06	0.995172	0.771615	18.2988	27693	1.23514e+06	0.308867	0.299237
331	49.8636	67767.3	2.44691e+06	0.995163	0.771195	18.2914	27903.9	1.25518e+06	0.310267	0.300484
332	50.1452	68514.3	2.53201e+06	0.995146	0.771473	18.4319	28606	1.32133e+06	0.312727	0.302826
333	50.3226	68331.3	2.51929e+06	0.99515	0.772531	18.496	28429.6	1.31318e+06	0.311453	0.301607
334	50.5108	67728.7	2.4423e+06	0.995162	0.771856	18.6288	27842.7	1.25117e+06	0.309538	0.299736
335	50.5258	67953.3	2.46733e+06	0.995155	0.771844	18.487	28184.2	1.27483e+06	0.311864	0.301933
336	49.9414	67909.2	2.46354e+06	0.995159	0.771327	18.2019	27771.6	1.25868e+06	0.307085	0.297434
337	49.8148	68274.3	2.51244e+06	0.995149	0.771643	18.5434	28531.6	1.31219e+06	0.313247	0.303228
338	50.2811	68182.4	2.50317e+06	0.995152	0.772545	18.5622	28182	1.29253e+06	0.309887	0.300043
339	49.9784	68210.1	2.50457e+06	0.995153	0.772737	18.5927	28676	1.31507e+06	0.315332	0.305421
340	50.0204	68008.2	2.48722e+06	0.995159	0.772482	18.4633	28187.6	1.29005e+06	0.310855	0.301171
341	50.3125	67720.2	2.44962e+06	0.995162	0.772727	18.6036	28058.6	1.26629e+06	0.311456	0.301614
342	49.752	67689.6	2.44455e+06	0.995163	0.772345	18.4685	28009.4	1.26195e+06	0.311343	0.301527
343	50.0854	67734.4	2.44877e+06	0.995162	0.772755	18.4698	28110.8	1.26825e+06	0.311776	0.302035
344	50.1655	68257.1	2.51348e+06	0.995151	0.773994	18.884	29078.8	1.33904e+06	0.319121	0.309109
345	49.6455	68288.9	2.51775e+06	0.995145	0.772517	18.4666	28642.3	1.31856e+06	0.314593	0.304549
346	50.0142	68505.8	2.54232e+06	0.995138	0.772646	18.6813	28892.5	1.33856e+06	0.315948	0.305842
347	49.7589	68240.5	2.51658e+06	0.995147	0.773	18.153	28309	1.30521e+06	0.310719	0.300951
348	49.9163	67732.6	2.45148e+06	0.995159	0.772564	18.2801	27944.6	1.26067e+06	0.310111	0.300397
349	50.2095	67569.8	2.43408e+06	0.995163	0.773288	18.2544	27684.1	1.24034e+06	0.308552	0.29887
350	49.8219	67614.4	2.43129e+06	0.995161	0.772887	17.9555	27271.3	1.2182e+06	0.304191	0.294644
351	49.935	67868.2	2.46727e+06	0.995154	0.772394	18.0567	27761.3	1.25929e+06	0.30728	0.29763
352	50.3988	67887.8	2.46039e+06	0.995156	0.772179	17.9988	27455.2	1.24021e+06	0.30396	0.294417
353	50.0082	67679.1	2.43705e+06	0.995165	0.773086	18.2066	27800.5	1.24647e+06	0.309214	0.299615
354	49.416	67864	2.45607e+06	0.995156	0.771843	17.9752	27728.6	1.24834e+06	0.307835	0.297944
355	49.8277	67790.9	2.44629e+06	0.99516	0.773037	17.8885	27600.8	1.23921e+06	0.306727	0.297051
356	50.3358	68215.7	2.50873e+06	0.995147	0.773066	18.071	27943.3	1.28091e+06	0.307757	0.298054
357	50.0223	68248.6	2.5132e+06	0.995149	0.773298	17.8438	27606.4	1.26867e+06	0.303507	0.293979
358	49.6886	67789.1	2.4485e+06	0.99516	0.772377	17.9611	27431.3	1.23256e+06	0.304774	0.295284
359	49.5718	67872.8	2.46192e+06	0.995156	0.772325	17.548	27112.3	1.22701e+06	0.30039	0.291034
360	50.1207	68373.4	2.52246e+06	0.995148	0.773251	17.9927	27947.1	1.28867e+06	0.306289	0.296656
361	50.1112	68492.7	2.54525e+06	0.995136	0.772324	17.8705	27669.2	1.28389e+06	0.303001	0.293293
362	50.2814	67896	2.47093e+06	0.995153	0.773585	17.5042	26977.3	1.2242e+06	0.298612	0.289132
363	50.0113	67561.1	2.4252e+06	0.995167	0.772971	17.6517	26878.8	1.20068e+06	0.299941	0.290577
364	50.1143	67492	2.4206e+06	0.995167	0.773916	17.667	26884.7	1.1981e+06	0.301115	0.291699
365	49.2869	69504.1	2.63897e+06	0.995108	0.772617	17.7427	28170.4	1.32695e+06	0.304958	0.294981
366	49.3772	72977.1	3.04762e+06	0.995003	0.771939	18.1318	30284.1	1.56331e+06	0.30969	0.299085
367	49.7756	68048	2.47207e+06	0.995136	0.77568	18.3207	27956.3	1.25515e+06	0.313582	0.303447
368	50.2601	67761.1	2.43309e+06	0.995143	0.776156	18.412	27474.7	1.21051e+06	0.311009	0.300977
369	50.7826	67765.4	2.44417e+06	0.995139	0.777014	18.848	27834	1.23263e+06	0.315417	0.305128
370	50.0984	68816.2	2.56431e+06	0.99511	0.776928	18.7739	28797.1	1.32163e+06	0.318978	0.308504
371	50.4071	69817.9	2.67061e+06	0.995086	0.776681	18.7819	29219.6	1.37337e+06	0.317442	0.307014
372	50.5026	68181	2.48699e+06	0.995142	0.776247	19.0557	28568.8	1.28668e+06	0.319872	0.309606
373	50.5811	69027.5	2.57771e+06	0.995115	0.776783	19.0675	29137.3	1.33945e+06	0.321912	0.31132
374	50.9713	67198.3	2.37528e+06	0.995163	0.777424	18.9264	27705.2	1.20363e+06	0.316843	0.306765
375	50.4817	71398.4	2.85386e+06	0.995045	0.774705	18.564	29705.9	1.46273e+06	0.312637	0.302069
376	50.5572	69450.6	2.6373e+06	0.995101	0.773979	18.5803	28676.1	1.34951e+06	0.31072	0.300544
377	50.545	68720.8	2.56459e+06	0.995128	0.773442	18.9455	28789.9	1.33585e+06	0.315149	0.304959
378	50.0951	71849.2	2.92594e+06	0.995031	0.771777	18.8001	30403.2	1.53205e+06	0.315502	0.304618
379	50.5983	67522.5	2.42442e+06	0.995159	0.774516	18.7647	27756.8	1.23798e+06	0.311556	0.301665
380	50.0476	67975.2	2.47485e+06	0.995141	0.772593	18.4562	27839.2	1.25508e+06	0.309786	0.299931
381	50.1746	67803.6	2.45572e+06	0.995151	0.771864	18.8088	28309.3	1.27482e+06	0.31513	0.305045
382	50.0928	72100.3	2.94434e+06	0.995025	0.770361	18.6547	30362.3	1.53462e+06	0.313948	0.303135
383	50.0477	67435.8	2.41494e+06	0.995161	0.773127	18.6472	28004	1.24479e+06	0.315219	0.305166
384	50.169	67367.6	2.40418e+06	0.995165	0.773136	18.7496	27978.4	1.23683e+06	0.315155	0.305196
385	50.2729	67550.3	2.43395e+06	0.995156	0.772588	18.7463	28213.9	1.26422e+06	0.315892	0.30574
386	50.3241	67534.1	2.4374e+06	0.995164	0.77334	19.1029	28872.4	1.29617e+06	0.323329	0.313004
387	49.959	72616.3	3.00771e+06	0.995011	0.771848	18.9442	31471.3	1.61058e+06	0.322929	0.31155
388	50.253	67320.9	2.39392e+06	0.995161	0.774617	19.418	28787.7	1.26196e+06	0.326614	0.316113
389	50.3977	67202	2.38631e+06	0.995167	0.774984	19.3148	28737.9	1.26271e+06	0.325881	0.315472
390	50.2751	67090.2	2.37044e+06	0.99517	0.773292	18.9509	27990.2	1.22017e+06	0.318706	0.308557
391	50.3752	67112.3	2.37819e+06	0.995169	0.773731	18.918	28155.7	1.23472e+06	0.319191	0.309126
392	50.2797	67271	2.39219e+06	0.995168	0.77276	19.0655	28437.7	1.25405e+06	0.321129	0.310849
393	50.3771	67614.1	2.43519e+06	0.995161	0.771909	19.0841	28619.9	1.28094e+06	0.320629	0.310414
394	49.802	70215	2.71952e+06	0.995089	0.771741	18.9832	30017.9	1.43686e+06	0.321822	0.310989
395	49.4893	68261.6	2.49416e+06	0.995133	0.772759	18.6836	28683.1	1.29275e+06	0.319808	0.309347
396	50.0531	67272.6	2.39029e+06	0.995161	0.773553	19.2277	28445.2	1.24779e+06	0.32337	0.312989
397	49.9181	66925.7	2.36003e+06	0.995171	0.774451	18.8918	28077.2	1.22289e+06	0.321186	0.310791
398	50.0071	66989.4	2.36204e+06	0.99517	0.774216	18.8744	28106.6	1.22585e+06	0.320274	0.310025
399	50.6278	67027.5	2.3651e+06	0.99517	0.774836	19.1699	28171.2	1.22921e+06	0.320528	0.310291
400	50.5339	66892	2.34796e+06	0.995176	0.774886	19.2178	28321.3	1.22882e+06	0.322875	0.312614
401	50.4988	67085.8	2.37939e+06	0.995168	0.774481	19.3021	28664.7	1.26022e+06	0.325064	0.314638
402	50.7499	67268.7	2.40562e+06	0.995159	0.774002	19.3843	28591	1.26793e+06	0.322213	0.311969
403	50.6416	67175.8	2.38909e+06	0.995165	0.773968	19.0855	28378.7	1.25051e+06	0.3204	0.310218
404	49.9558	67524.1	2.4217e+06	0.995155	0.772275	19.3925	29264.7	1.29935e+06	0.32868	0.317987
405	50.5103	67101.2	2.37876e+06	0.995169	0.773122	19.7607	29070.1	1.27658e+06	0.328699	0.318109
406	50.3633	70148.8	2.71542e+06	0.995079	0.7718	19.1762	30182	1.44728e+06	0.322982	0.31191
407	50.9524	67044.1	2.37003e+06	0.99517	0.774723	19.3551	28386.2	1.24052e+06	0.32278	0.312407
408	50.729	66997.2	2.37181e+06	0.995167	0.774084	19.0066	28048.7	1.22904e+06	0.318912	0.308675
409	50.5212	67042	2.37454e+06	0.995167	0.77302	19.4736	28512.4	1.25018e+06	0.323789	0.313403
410	50.4525	67663.7	2.44739e+06	0.995154	0.772963	19.9645	29877.4	1.34172e+06	0.334777	0.324005
411	50.3579	67664.2	2.4366e+06	0.995161	0.77327	19.1769	28595.9	1.28017e+06	0.320112	0.309891
412	51.2013	67049	2.37682e+06	0.995171	0.774509	19.4006	28337.7	1.24559e+06	0.320986	0.310791
413	50.4727	67237.8	2.39159e+06	0.995163	0.774125	19.1789	28393.6	1.24914e+06	0.320632	0.310416
414	50.8568	67203.5	2.39703e+06	0.995162	0.773264	19.0095	28078.7	1.24033e+06	0.316835	0.306769
415	50.5939	67283.9	2.39991e+06	0.995163	0.773102	18.9191	28018	1.23959e+06	0.315565	0.305328
416	50.4264	67188.6	2.40042e+06	0.995164	0.77333	18.6455	27725.6	1.23073e+06	0.312272	0.302248
417	50.3836	67557.9	2.43824e+06	0.995151	0.773536	18.2965	27581.3	1.23482e+06	0.308961	0.299014
418	50.2306	67217.6	2.39483e+06	0.995167	0.772246	18.6029	27588.8	1.21825e+06	0.310973	0.300973
419	50.2874	70980.5	2.80904e+06	0.995056	0.771044	18.9116	30028.5	1.46697e+06	0.31717	0.306234
420	50.4276	67434.1	2.41432e+06	0.995153	0.773559	18.8781	28216.6	1.24833e+06	0.318457	0.30819
421	50.3797	67372	2.4212e+06	0.995154	0.774566	18.9123	28209.9	1.2556e+06	0.317797	0.307596
422	50.9692	67344.6	2.40504e+06	0.995158	0.774546	18.9126	27799.1	1.22684e+06	0.313626	0.303464
423	49.9924	67640.8	2.43077e+06	0.995148	0.772236	18.8077	28248.3	1.25256e+06	0.317169	0.306934
424	50.2559	67492.4	2.41877e+06	0.995152	0.772673	18.7422	27993	1.2389e+06	0.315222	0.305075
425	49.5897	67803.2	2.45075e+06	0.995151	0.770824	19.3611	28996	1.29853e+06	0.324387	0.313808
426	50.0899	68043.7	2.48407e+06	0.99514	0.771426	18.7322	28360.4	1.28534e+06	0.31477	0.304565
427	50.5664	67337.9	2.40233e+06	0.99516	0.772246	18.6302	27688.9	1.22169e+06	0.311955	0.302004
428	49.9194	68035.4	2.48853e+06	0.99514	0.771737	18.9675	28916.6	1.31245e+06	0.321158	0.310627
429	50.6933	70484	2.78482e+06	0.995061	0.76988	19.2347	30317.6	1.4866e+06	0.321974	0.310969
430	50.4077	68665.4	2.54577e+06	0.995115	0.771482	18.9713	28863.4	1.32103e+06	0.318783	0.30831
431	50.493	67374.1	2.39968e+06	0.995153	0.771816	19.2406	28336.5	1.24187e+06	0.32155	0.311165
432	50.6981	67363.4	2.4078e+06	0.995153	0.773258	19.2645	28454.9	1.25534e+06	0.32221	0.311809
433	50.6652	67579.3	2.42729e+06	0.995149	0.772993	19.3804	28775.7	1.27605e+06	0.324653	0.314166
434	50.4064	67708.7	2.44684e+06	0.995143	0.772469	18.8544	28157.3	1.25934e+06	0.3165	0.306231
435	50.1774	67695.6	2.44869e+06	0.995143	0.773106	19.3011	29045.6	1.29907e+06	0.326469	0.315826
436	50.5709	67867.9	2.46418e+06	0.995136	0.772328	19.838	29568.6	1.32435e+06	0.331246	0.320591
437	50.6794	67919.7	2.47288e+06	0.995141	0.771789	19.0978	28473.3	1.28131e+06	0.318762	0.308384
438	50.207	67970.2	2.48415e+06	0.995139	0.771125	19.5492	29416.9	1.33315e+06	0.327943	0.31734
439	50.6531	67849.5	2.47662e+06	0.995145	0.771557	19.221	28704.2	1.30273e+06	0.320356	0.309967
440	51.1967	67357.6	2.41338e+06	0.995154	0.771601	19.3269	28263.8	1.25484e+06	0.318935	0.308596
441	50.6786	67452.1	2.42133e+06	0.995151	0.772152	19.2347	28557.6	1.26802e+06	0.321742	0.311405
442	50.5398	67528.1	2.42817e+06	0.99515	0.771573	18.6002	27613.2	1.23144e+06	0.310187	0.300239
443	50.362	67788.5	2.46046e+06	0.995138	0.771003	18.3259	27377.8	1.22964e+06	0.306295	0.296166
444	50.4523	67723.3	2.45831e+06	0.995139	0.770258	18.6177	27703.5	1.25169e+06	0.309445	0.29943
445	50.2251	67528.3	2428061	0.995152	0.771003	18.7177	27953.5	1.24513e+06	0.314226	0.304085
446	50.0991	67672.3	2.45331e+06	0.99514	0.770252	18.3043	27457.5	1.23139e+06	0.307946	0.297784
447	50.0554	67304.1	2.39993e+06	0.995157	0.770666	18.1406	27207.4	1.19755e+06	0.307615	0.29753
448	50.0578	67514	2.42425e+06	0.995147	0.770826	18.1281	27194.7	1.20353e+06	0.306383	0.29628
449	49.3973	67596.6	2.44583e+06	0.995139	0.770467	18.0258	27267	1.21744e+06	0.306451	0.296294
450	49.8312	67561.4	2.43374e+06	0.995148	0.770409	18.4103	27696.2	1.23609e+06	0.311134	0.300913
451	49.6932	68224.8	2.51804e+06	0.995132	0.771024	19.0035	29138.4	1.33973e+06	0.322027	0.31139
452	49.719	68239.3	2.52177e+06	0.995125	0.769987	18.5291	28437.6	1.30855e+06	0.314192	0.303824
453	49.5415	67866.9	2.46547e+06	0.995133	0.769265	18.5771	28205.9	1.2642e+06	0.315101	0.30469
454	49.5728	68482.8	2.54453e+06	0.995121	0.769429	19.123	29753.6	1.37484e+06	0.327161	0.316256
455	49.7142	74765	3.27107e+06	0.994927	0.766846	19.2132	33085.6	1.78214e+06	0.327968	0.31583
456	49.5933	68393	2.53571e+06	0.995114	0.769896	19.9233	30467.3	1.39649e+06	0.338968	0.327608
457	49.6032	67678.1	2.44071e+06	0.995138	0.77032	19.7546	29833.9	1.32729e+06	0.33675	0.325694
458	49.5793	67695.4	2.4384e+06	0.995139	0.770402	19.6699	29947.7	1.32957e+06	0.338336	0.327012
459	49.8896	67650.7	2.4377e+06	0.995137	0.771079	20.0091	29953.3	1.32795e+06	0.338845	0.327731
460	50.2982	68324.3	2.52145e+06	0.995119	0.77078	19.7858	29931.3	1.3675e+06	0.333351	0.322213
461	50.7639	67662.9	2.43512e+06	0.995138	0.772653	19.8907	29511.4	1.30522e+06	0.334361	0.323261
462	50.548	67556.1	2.43174e+06	0.995136	0.772663	19.6623	29078.1	1.28693e+06	0.330244	0.319398
463	50.721	67858.6	2.46928e+06	0.99513	0.772731	19.7145	29535.5	1.33016e+06	0.331681	0.320668
464	50.9616	68101.9	2.49403e+06	0.995126	0.772301	20.3424	30310.5	1.37158e+06	0.339751	0.328379
465	51.2275	67894.5	2.47671e+06	0.995136	0.772613	19.7118	29205.2	1.32207e+06	0.328058	0.317323
466	50.9285	67958.5	2.47236e+06	0.995133	0.772578	20.3946	30301.4	1.35916e+06	0.340904	0.329558
467	50.6839	67846.6	2.46788e+06	0.995131	0.772355	19.8938	29636.5	1.32742e+06	0.334517	0.323472
468	50.5221	67752.4	2.45051e+06	0.995127	0.771062	20.1494	29822	1.32467e+06	0.337516	0.326287
469	50.1102	67387.4	2.40758e+06	0.995144	0.770195	20.2474	29915.7	1.31632e+06	0.340741	0.329695
470	50.6269	67554.3	2.42464e+06	0.995134	0.771306	20.4767	30101.7	1.32458e+06	0.342583	0.331132
471	51.1739	67778.7	2.47847e+06	0.995116	0.771827	20.4946	29884.8	1.34512e+06	0.338143	0.326874
472	51.1665	67762	2.47798e+06	0.995116	0.772845	20.3439	29806.2	1.33792e+06	0.337285	0.325913
473	51.6293	68111.2	2.5224e+06	0.995104	0.772347	20.5635	30041.6	1.37245e+06	0.336677	0.325308
474	51.1515	67934.6	2.48208e+06	0.995117	0.773106	20.1047	29714.1	1.3365e+06	0.334113	0.322926
475	50.455	67783.3	2.45832e+06	0.995128	0.772555	19.9758	29630.7	1.32506e+06	0.334571	0.323363
476	50.6357	68388.8	2.55141e+06	0.995108	0.772868	20.3684	30589.7	1.41876e+06	0.340428	0.329051
477	50.7606	68547.8	2.57231e+06	0.995105	0.773147	20.0067	30159.2	1.41422e+06	0.333683	0.322493
478	51.3366	68477.8	2.55149e+06	0.99511	0.772983	20.8139	30782	1.42495e+06	0.341727	0.330277
479	50.5337	68381.7	2.54009e+06	0.995111	0.773378	19.7441	29965	1.3821e+06	0.333107	0.321996
480	50.9503	67711.9	2.45576e+06	0.995132	0.77425	20.0268	29512.4	1.31975e+06	0.333022	0.322113
481	51.6188	67613	2.44375e+06	0.99514	0.774146	20.5548	29789.5	1.33041e+06	0.336464	0.325479
482	50.7372	68226.8	2.51456e+06	0.995121	0.77347	19.5855	29196.6	1.33433e+06	0.325761	0.314972
483	51.126	67852	2.48393e+06	0.995124	0.77457	19.4242	28710.7	1.30801e+06	0.321823	0.311203
484	51.7522	67467.9	2.43036e+06	0.995138	0.774165	19.9195	28814.9	1.2845e+06	0.325834	0.315233
485	51.0095	67520.2	2.43337e+06	0.995138	0.773223	19.9244	29084.5	1.29551e+06	0.328862	0.3181
486	50.4025	67520.2	2.42507e+06	0.99514	0.772928	19.8858	29391.1	1.30172e+06	0.332945	0.322002
487	52.0366	67905.4	2.47752e+06	0.995133	0.773595	21.0047	30550.4	1.3776e+06	0.343323	0.331945
488	51.1837	68098.7	2.4997e+06	0.995129	0.773436	20.177	29839.7	1.35708e+06	0.33361	0.32256
489	51.2935	68065	2.49581e+06	0.99513	0.773539	20.3953	30140.2	1.3711e+06	0.336963	0.32589
490	50.8197	68443.8	2.55546e+06	0.995109	0.772514	19.4448	29301.7	1.36313e+06	0.32396	0.313117
491	51.7274	67351.8	2.42027e+06	0.995146	0.774223	19.7273	28541.8	1.27312e+06	0.322722	0.312161
492	51.6593	67369.5	2.41897e+06	0.995145	0.774203	19.7693	28633.2	1.26981e+06	0.324565	0.313909
493	50.9956	67616.4	2.43755e+06	0.995134	0.773173	19.6444	28800.7	1.27884e+06	0.325579	0.314752
494	50.793	67653.5	2.4459e+06	0.995138	0.772913	19.8137	29207.3	1.30573e+06	0.329215	0.318463
495	51.1436	67853.8	2.47152e+06	0.995125	0.77427	19.7815	29279.2	1.31774e+06	0.32918	0.318282
496	50.7837	67901.5	2.47759e+06	0.995127	0.774113	19.8226	29642.9	1.34308e+06	0.332458	0.321462
497	51.21	67890.3	2.47251e+06	0.995124	0.774337	19.6263	28979.3	1.30301e+06	0.325509	0.314716
498	50.4796	67867.3	2.46657e+06	0.995119	0.773071	19.2652	28482.2	1.27375e+06	0.321076	0.310208
499	50.7685	67702.8	2.45662e+06	0.995126	0.774339	19.2762	28434.3	1.27419e+06	0.320934	0.310239
500	50.9304	67943.7	2.48811e+06	0.99512	0.7744	19.507	29009.6	1.31486e+06	0.32529	0.314473
501	50.1964	67514.5	2.41849e+06	0.995136	0.773739	19.3851	28742.2	1.26208e+06	0.32719	0.316241
502	50.6491	67619	2.43786e+06	0.995133	0.774345	19.675	28867.8	1.27858e+06	0.32755	0.316467
503	50.8817	67499.7	2.42843e+06	0.995134	0.774439	19.5863	28894.7	1.27897e+06	0.328175	0.317168
504	50.9771	67558.1	2.43158e+06	0.995135	0.774165	19.7827	28905	1.28201e+06	0.327856	0.316919
505	51.2391	67879.4	2.47401e+06	0.995119	0.774854	19.4265	28611.8	1.28558e+06	0.322241	0.311267
506	51.4107	67601.6	2.44073e+06	0.995131	0.773958	19.6409	28594.7	1.27115e+06	0.324129	0.313228
507	50.9403	68563.9	2.57129e+06	0.995101	0.771937	20.3429	30333.9	1.41573e+06	0.336424	0.324964
508	51.0237	68581.2	2.55172e+06	0.995101	0.771703	19.661	29112.7	1.33823e+06	0.323385	0.312464
509	51.4629	67974.6	2.48965e+06	0.995107	0.772759	19.6025	28539.1	1.28338e+06	0.32153	0.310714
510	51.0558	67666.3	2.45597e+06	0.995125	0.77322	19.5049	28454.2	1.27312e+06	0.321966	0.311057
511	50.9443	67777.7	2.45051e+06	0.995128	0.773805	19.4635	28503.5	1.26594e+06	0.322761	0.31175
512	51.3669	67957.6	2.47662e+06	0.995118	0.774777	19.4131	28292.9	1.26974e+06	0.31916	0.308375
513	51.025	68127.3	2.50664e+06	0.995111	0.774654	19.4443	28738.8	1.30734e+06	0.322259	0.311375
514	50.83	68537.5	2.56253e+06	0.9951	0.774137	19.9584	29902.9	1.38655e+06	0.332307	0.321004
515	50.9844	67592.4	2.42723e+06	0.995134	0.774674	20.0839	29264.1	1.28837e+06	0.333046	0.321851
516	50.9741	67769.3	2.45136e+06	0.995127	0.775661	20.103	29320.2	1.30389e+06	0.331517	0.320607
517	50.7734	68424.8	2.5553e+06	0.995107	0.776466	19.085	28899.4	1.34225e+06	0.320645	0.309948
518	50.9402	68132.4	2.49625e+06	0.995115	0.775043	19.0387	28254.2	1.27403e+06	0.317013	0.306371
519	50.9046	68189.6	2.52255e+06	0.995108	0.775039	19.1585	28509.1	1.3054e+06	0.318532	0.307889
520	50.653	68078.4	2.51747e+06	0.995106	0.775141	19.1208	28564.2	1.30703e+06	0.319738	0.308992
521	50.6321	68028.6	2.50635e+06	0.995111	0.775327	19.0046	28491	1.3019e+06	0.318894	0.308125
522	50.5324	68378.8	2.55592e+06	0.995092	0.774958	18.9281	28570.6	1.32359e+06	0.317925	0.307117
523	50.7633	67892.3	2.51975e+06	0.995105	0.775384	18.9593	28183.5	1.3002e+06	0.316765	0.306182
524	50.6395	68100.9	2.5045e+06	0.995112	0.774315	19.0334	28597.6	1.30364e+06	0.319931	0.309158
525	50.0579	67985.8	2.48031e+06	0.995115	0.774157	18.6744	28455	1.27519e+06	0.31972	0.309011
526	50.0284	68366.9	2.53731e+06	0.9951	0.774859	18.8567	28850.6	1.32557e+06	0.320691	0.309928
527	50.3613	68645.3	2.56953e+06	0.995098	0.774622	19.7088	29819.1	1.38498e+06	0.33016	0.319114
528	50.7647	68333.2	2.5325e+06	0.995111	0.776117	19.2239	28828.7	1.32352e+06	0.321398	0.310699
529	50.5021	67905.2	2.47167e+06	0.99512	0.776471	19.0999	28510.4	1.28003e+06	0.320972	0.310289
530	50.623	67697.7	2.4562e+06	0.995126	0.777137	19.1154	28405.6	1.26832e+06	0.321328	0.310601
531	50.9419	67356.2	2.41556e+06	0.995141	0.777504	19.3898	28374.5	1.25077e+06	0.323364	0.312747
532	50.6586	68122.8	2.50351e+06	0.995117	0.776946	19.9043	29731.2	1.34429e+06	0.333582	0.322405
533	50.8541	68165.4	2.51095e+06	0.995116	0.776353	19.3817	28701.4	1.30525e+06	0.321537	0.310859
534	50.885	67789	2.45775e+06	0.995125	0.7771	19.1867	28434.3	1.26977e+06	0.321104	0.310407
535	50.722	67892.8	2.47405e+06	0.995118	0.777288	19.2965	28512.5	1.27979e+06	0.321457	0.31084
536	51.0738	68346.3	2.53833e+06	0.995106	0.777545	19.8879	29434.1	1.35299e+06	0.328539	0.317652
537	50.9204	67968	2.48444e+06	0.995123	0.777465	19.401	28500.4	1.28514e+06	0.320708	0.310234
538	50.5968	67757	2.47383e+06	0.99512	0.777296	18.6519	27789.5	1.25353e+06	0.313577	0.303235
539	50.8493	67633.5	2.44678e+06	0.995128	0.776746	18.8083	27699.1	1.23594e+06	0.313648	0.303223
540	50.8995	67390.1	2.41829e+06	0.995136	0.776368	19.0529	27700.2	1.22274e+06	0.315797	0.305376
541	50.478	67601.6	2.4517e+06	0.995124	0.776443	18.4406	27222.3	1.21405e+06	0.30909	0.298842
542	50.0405	67662.1	2.45158e+06	0.995125	0.777449	18.1192	27113.8	1.21021e+06	0.306892	0.296848
543	50.6803	67485.4	2.43149e+06	0.995133	0.776846	18.6702	27280.4	1.21112e+06	0.310218	0.299955
544	50.4955	67992.2	2505010	0.995114	0.775868	18.8785	28423.7	1.29555e+06	0.319195	0.308541
545	49.7502	68129.7	2.54163e+06	0.995104	0.775338	18.1154	27753.8	1.29091e+06	0.310557	0.29987
546	49.8875	67367.7	2.40971e+06	0.995135	0.774674	18.2978	27299.5	1.2022e+06	0.310948	0.30056
547	50.0938	67674.8	2.46923e+06	0.995115	0.775092	18.33	27464.4	1.24093e+06	0.310412	0.299752
548	49.459	69642.8	2.67168e+06	0.99507	0.773866	17.9446	28345.9	1.34339e+06	0.308167	0.297507
549	50.0918	68589.4	2.54964e+06	0.995106	0.774803	18.1567	27758.6	1.27744e+06	0.306881	0.296604
550	50.2564	67979.3	2.48325e+06	0.995118	0.774831	18.2198	27560.3	1.24226e+06	0.309029	0.298686
551	50.712	68259.4	2.52749e+06	0.995103	0.774882	18.4181	27848.8	1.2737e+06	0.310229	0.299628
552	49.918	68293.2	2.55364e+06	0.995082	0.773653	18.1046	27562.2	1.26131e+06	0.308266	0.297532
553	50.4901	68478.2	2.58056e+06	0.995086	0.774775	18.5065	28061.6	1.31059e+06	0.311069	0.300334
554	50.6505	68658.4	2.58079e+06	0.995087	0.77315	18.4442	27936.3	1.30125e+06	0.308938	0.298251
555	50.6525	68433	2.57179e+06	0.9951	0.772358	18.3308	27631.3	1.29767e+06	0.306359	0.295827
556	50.3948	67975.9	2.48879e+06	0.995121	0.772837	18.5596	27949.2	1.26796e+06	0.3132	0.302749
557	50.2933	67566.9	2.42668e+06	0.995138	0.773293	18.5258	27569.3	1.21971e+06	0.312501	0.302134
558	50.717	67644.9	2.45652e+06	0.995125	0.774015	19.0034	28184.5	1.25901e+06	0.319285	0.308633
559	50.751	67423.9	2.42069e+06	0.995138	0.773868	19.1816	28160.9	1.24408e+06	0.320095	0.309476
560	50.7453	67834.7	2.46885e+06	0.995131	0.773716	19.7868	29359.5	1.31662e+06	0.331173	0.319984
561	50.8543	67377.5	2.40437e+06	0.995145	0.773847	19.7779	29120.4	1.27749e+06	0.331221	0.320408
562	50.5853	68215.3	2.5234e+06	0.995107	0.771401	19.4053	28947.3	1.32209e+06	0.323398	0.312483
563	50.6546	67949.9	2.48732e+06	0.995113	0.771862	19.349	28765.8	1.2969e+06	0.323932	0.312861
564	50.8685	68036.7	2.50211e+06	0.995119	0.772146	19.8653	29493.3	1.34279e+06	0.330459	0.319419
565	50.8801	68254.1	2.51686e+06	0.995113	0.772509	19.359	28895.6	1.31854e+06	0.322405	0.311554
566	50.3775	68145.5	2.49632e+06	0.995118	0.771917	19.8211	29824.2	1.34591e+06	0.334346	0.322986
567	50.9927	68193.3	2.5287e+06	0.995107	0.7741	19.6654	29199.9	1.33891e+06	0.325909	0.314939
568	51.0788	67613.2	2.45295e+06	0.995127	0.775352	19.2154	28267.7	1.26417e+06	0.319609	0.308748
569	50.729	67427.9	2.41921e+06	0.995136	0.774105	19.0205	27933	1.23079e+06	0.317831	0.307149
570	51.1623	67872.8	2.48109e+06	0.995128	0.774154	19.9202	29366.2	1.33014e+06	0.329616	0.318679
571	50.7587	68284.8	2.53434e+06	0.99511	0.773437	19.1827	28732.2	1.32064e+06	0.319854	0.30901
572	50.4406	67406.9	2.4226e+06	0.995136	0.773853	19.0136	27994.6	1.23943e+06	0.317656	0.307044
573	50.6177	67423.6	2.43203e+06	0.995136	0.77321	19.0486	28053.2	1.25376e+06	0.3174	0.306724
574	50.9689	67420.8	2.43307e+06	0.995138	0.773818	19.4519	28547.2	1.27532e+06	0.323262	0.312491
575	50.7698	67812.5	2.48086e+06	0.995123	0.774642	19.5923	29136.8	1.32067e+06	0.32706	0.316122
576	51.1982	67693.7	2.45961e+06	0.995123	0.77424	19.6347	28694.2	1.28331e+06	0.323676	0.312919
577	50.8746	67852.7	2.48692e+06	0.995118	0.773908	19.7868	29310	1.32715e+06	0.329302	0.318258
578	50.1303	68136.1	2.50927e+06	0.995114	0.773343	19.132	28755.3	1.30947e+06	0.321437	0.310567
579	50.9905	67255.8	2.41174e+06	0.995138	0.774693	19.1901	28016.5	1.2369e+06	0.318914	0.308202
580	50.9238	68205.7	2.51959e+06	0.995111	0.774373	19.4493	29020.5	1.32713e+06	0.323389	0.31245
581	50.952	67857.4	2.47348e+06	0.995129	0.773744	18.8648	28020.1	1.26222e+06	0.314943	0.304318
582	50.8392	67253.8	2.40383e+06	0.995142	0.772746	18.8947	27820.3	1.22677e+06	0.316346	0.305788
583	50.8358	68127.9	2.51202e+06	0.995116	0.772765	19.1766	28715.1	1.31098e+06	0.320526	0.309624
584	50.8805	68413.7	2.54309e+06	0.99511	0.771998	18.8444	28091.8	1.29616e+06	0.31206	0.301447
585	50.0578	73261.4	3.10561e+06	0.994952	0.769348	18.213	30220.7	1.57786e+06	0.307246	0.295775
586	50.5801	68336.7	2.54954e+06	0.995104	0.771895	18.2668	27620.8	1.28106e+06	0.305003	0.294543
587	51.4236	67571.4	2.45196e+06	0.995134	0.771903	18.3803	27044.9	1.2144e+06	0.303694	0.293494
588	50.4377	70988.4	2.84116e+06	0.99503	0.770129	18.2319	28894	1.42869e+06	0.306071	0.29511
589	51.2396	67971.5	2.49447e+06	0.995113	0.772742	18.8852	27843.2	1.25992e+06	0.312599	0.301654
590	50.8652	67991	2.4875e+06	0.995115	0.773031	18.9974	28250.8	1.2693e+06	0.318407	0.307376
591	49.9418	72235.7	2.97283e+06	0.994987	0.77108	19.2736	31496.5	1.59419e+06	0.327122	0.315107
592	51.1703	67855.5	2.48265e+06	0.995123	0.774391	19.0523	28105.4	1.27172e+06	0.315293	0.304376
593	50.8821	67250.1	2.41507e+06	0.995132	0.774154	19.1544	27839.7	1.23019e+06	0.316167	0.305459
594	50.6636	67684.9	2.45968e+06	0.995126	0.774754	19.1412	28325.4	1.2697e+06	0.318878	0.308063
595	50.8208	67667.3	2.4598e+06	0.99513	0.774018	19.0786	28063	1.26178e+06	0.31539	0.304767
596	50.877	67655	2.46102e+06	0.99513	0.774919	18.8326	28181.5	1.27012e+06	0.315567	0.304887
597	50.3971	68052.4	2.50259e+06	0.99512	0.772455	18.5092	28269.3	1.28971e+06	0.313917	0.303214
598	50.9357	67059.7	2.3925e+06	0.995153	0.77293	18.8535	27693.3	1.22446e+06	0.313676	0.303231
599	50.521	67318.2	2.41282e+06	0.995146	0.773802	18.995	27859.3	1.23154e+06	0.315492	0.304874
600	50.7595	67387.4	2.41498e+06	0.995151	0.774477	18.7212	27684.3	1.22469e+06	0.312456	0.302106
601	51.0444	67534	2.43853e+06	0.99515	0.774046	19.2234	28218	1.26368e+06	0.316699	0.306285
602	50.3892	67436.6	2.42876e+06	0.995154	0.774267	18.2203	27428.1	1.22186e+06	0.308274	0.298101
603	50.0831	68990.8	2.58689e+06	0.995107	0.773111	18.7099	28840.5	1.33368e+06	0.315736	0.304974
604	51.1122	66764.2	2.35602e+06	0.995176	0.775428	19.6957	28307.7	1.23323e+06	0.323775	0.313202
605	51.4211	67077.8	2.38848e+06	0.995168	0.775605	19.1922	27788	1.22302e+06	0.315022	0.304806
606	51.0043	66810.4	2.36599e+06	0.995178	0.774581	19.2617	27945.4	1.22677e+06	0.317811	0.307509
607	50.6203	68652.5	2.55623e+06	0.995123	0.774587	18.975	28773	1.32342e+06	0.317279	0.306597
608	51.1537	66647.4	2.32798e+06	0.995176	0.776586	19.1791	27741.3	1.1888e+06	0.319004	0.308659
609	50.8052	66605.8	2.33841e+06	0.995184	0.776781	19.6965	28561.5	1.23639e+06	0.327904	0.317479
610	51.0184	66643.1	2.33559e+06	0.995186	0.777028	19.0169	27566.9	1.19236e+06	0.315986	0.305777
611	51.7634	66230.8	2.28384e+06	0.995197	0.77732	19.6102	27757.3	1.1796e+06	0.320701	0.310463
612	51.1571	66102.1	2.27368e+06	0.995201	0.777059	19.1795	27486.9	1.16412e+06	0.317969	0.30797
613	51.2104	66535.1	2.32168e+06	0.995193	0.775933	19.6661	28194.7	1.21659e+06	0.322646	0.312478
614	50.7609	66555.1	2.33004e+06	0.995193	0.774769	19.0538	27640.9	1.19891e+06	0.315617	0.30562
615	50.9204	65873.5	2.25132e+06	0.995208	0.77547	19.1693	27454.8	1.15747e+06	0.318036	0.307861
616	51.1214	68515	2.52815e+06	0.995131	0.774285	19.3608	29061	1.32131e+06	0.320893	0.310148
617	51.4042	66291.4	2.30029e+06	0.995192	0.776522	19.1724	27716.1	1.18465e+06	0.319687	0.309558
618	51.5417	65859.4	2.24812e+06	0.995207	0.777041	19.2056	27244.1	1.14307e+06	0.317382	0.307384
619	51.1208	65949.6	2.25145e+06	0.995206	0.776412	18.9914	27062.6	1.13637e+06	0.31476	0.304929
620	51.7155	66668.8	2.33881e+06	0.995193	0.7764	19.7941	28238	1.22397e+06	0.323091	0.312736
621	51.9501	66545.9	2.33166e+06	0.995195	0.776914	19.5256	27825.4	1.20519e+06	0.318518	0.308478
622	51.1128	65817	2.24855e+06	0.995208	0.775647	19.3581	27695.2	1.16522e+06	0.321853	0.311701
623	51.1802	65957.8	2.26197e+06	0.995205	0.775032	19.4635	27683.1	1.17118e+06	0.320149	0.310098
624	51.6434	67246	2.39391e+06	0.995169	0.776057	19.6977	28740.9	1.2622e+06	0.324927	0.314488
625	51.9181	66752.3	2.33771e+06	0.995184	0.777855	19.6109	28311.9	1.2194e+06	0.324412	0.314055
626	51.4441	66196.3	2.28636e+06	0.9952	0.777711	19.9609	28556.9	1.21558e+06	0.330412	0.320122
627	51.7849	65895.4	2.2518e+06	0.995207	0.776788	19.9079	28122.7	1.18022e+06	0.327877	0.317659
628	51.1406	65803.4	2.24641e+06	0.995207	0.777583	19.6298	28048	1.1761e+06	0.32738	0.317183
629	51.4125	65962	2.25924e+06	0.995203	0.77766	19.7603	28181.5	1.18699e+06	0.327515	0.317227
630	51.6982	65732.7	2.23495e+06	0.99521	0.777265	19.8455	28021.4	1.17017e+06	0.32726	0.316885
631	51.5697	65702.7	2.23689e+06	0.995212	0.776403	19.8978	28101.2	1.17799e+06	0.327728	0.31737
632	51.5161	65588	2.22565e+06	0.995213	0.775425	19.7938	27930.4	1.16623e+06	0.32633	0.316022
633	51.0359	65862.4	2253700	0.995207	0.775934	19.4146	27763.2	1.17086e+06	0.322824	0.312558
634	50.7785	65676.2	2.23435e+06	0.995212	0.776187	19.3225	27639.3	1.15804e+06	0.322102	0.312108
635	51.1219	70985.7	2.80187e+06	0.995059	0.773962	20.6501	31985.1	1.54968e+06	0.339352	0.327537
636	51.2643	66231.5	2.2927e+06	0.995194	0.777007	19.9432	28236.5	1.20096e+06	0.327604	0.317199
637	51.6588	66035.5	2.27736e+06	0.995201	0.777479	20.3424	28617.8	1.21458e+06	0.333073	0.322581
638	51.1107	66120.6	2.27987e+06	0.995198	0.77725	19.8935	28465.5	1.20594e+06	0.331079	0.320657
639	51.3049	65728.4	2.23335e+06	0.995206	0.776759	20.0415	28121.6	1.17158e+06	0.329805	0.319329
640	51.5457	65966.8	2.25977e+06	0.995203	0.777314	19.9786	28116.6	1.18162e+06	0.328282	0.317669
641	51.488	65899.2	2.25033e+06	0.995203	0.777357	19.941	28134.4	1.17867e+06	0.328733	0.318403
642	50.5306	66196.3	2.29337e+06	0.995196	0.776476	19.1013	27935.3	1.19234e+06	0.323675	0.31325
643	50.9303	66098.9	2.28935e+06	0.995198	0.776961	19.4494	28068.2	1.19842e+06	0.325482	0.315121
644	51.483	66042.6	2.30357e+06	0.995193	0.777226	19.2212	27457.3	1.18458e+06	0.318185	0.308142
645	51.335	66194.7	2.31827e+06	0.995186	0.776061	19.6786	28175.3	1.21751e+06	0.325452	0.315062
646	50.6013	65685.3	2.22805e+06	0.995209	0.774816	19.688	27858	1.15983e+06	0.326424	0.316006
647	50.9814	65721	2.24414e+06	0.995205	0.776755	19.3392	27842.3	1.16895e+06	0.325112	0.314709
648	50.8738	66184.6	2.29325e+06	0.995195	0.77438	19.0316	27430.8	1.17178e+06	0.316864	0.306636
649	50.7327	66191.6	2.29747e+06	0.995198	0.774265	19.4951	28062.5	1.20587e+06	0.323274	0.31304
650	51.2582	66822.5	2.35558e+06	0.995173	0.774369	20.0522	28769.1	1.24655e+06	0.32909	0.318369
651	51.3856	67615.4	2.42659e+06	0.995151	0.775371	20.3324	29537.2	1.29831e+06	0.33439	0.323222
652	51.1707	65442	2.20918e+06	0.995209	0.775577	20.1683	28219.2	1.16567e+06	0.333649	0.322891
653	51.5191	65620.2	2.22556e+06	0.995205	0.777062	19.9812	28049.4	1.16322e+06	0.330255	0.319699
654	51.2557	65646.8	2.22371e+06	0.995207	0.77617	20.5162	28768	1.19176e+06	0.338779	0.327967
655	51.6108	65523.8	2.22317e+06	0.995208	0.776038	20.4762	28531.5	1.18593e+06	0.336263	0.325473
656	51.3502	65631.3	2.22492e+06	0.995207	0.775451	20.2304	28278.8	1.17337e+06	0.332669	0.322099
657	51.2935	65585.5	2.22542e+06	0.995208	0.775492	19.914	27916.8	1.16075e+06	0.328662	0.318217
658	50.6038	65994.4	2.26608e+06	0.995199	0.775906	19.9009	28496	1.20074e+06	0.332546	0.322093
659	51.6953	65473.4	2.21332e+06	0.99521	0.776552	20.2732	28070	1.1618e+06	0.33141	0.320938
660	51.4067	65688.4	2.24196e+06	0.995202	0.776384	20.1559	28375.1	1.18964e+06	0.332465	0.321942
661	51.591	65295.8	2.2056e+06	0.995211	0.777057	20.1183	28057.2	1.16196e+06	0.331719	0.32112
662	51.3399	65242.5	2.19569e+06	0.995214	0.775187	20.271	28068	1.1564e+06	0.332343	0.321923
663	51.6325	65887.6	2.26666e+06	0.995201	0.775653	19.7328	27931.2	1.18006e+06	0.325918	0.315517
664	51.1704	65693.7	2.22537e+06	0.995208	0.775947	19.6196	27539.8	1.14059e+06	0.323829	0.313619
665	51.3246	65725.1	2.23799e+06	0.995204	0.776426	19.5151	27415.8	1.14311e+06	0.321449	0.311247
666	51.5103	65860.1	2.26142e+06	0.995202	0.775199	19.9447	28112.7	1.18698e+06	0.327957	0.317477
667	51.53	65183.7	2.19324e+06	0.995216	0.775278	19.8387	27526.5	1.13499e+06	0.325731	0.315482
668	51.6936	65279.4	2.19912e+06	0.995215	0.775065	19.7648	27529.3	1.13659e+06	0.325057	0.314641
669	51.5004	65362.7	2.20502e+06	0.995212	0.774152	19.9105	27654	1.14333e+06	0.326005	0.315658
670	51.4736	65438.2	2.21495e+06	0.995209	0.775309	19.7314	27709.4	1.15152e+06	0.325808	0.315314
671	51.312	65842.3	2.26163e+06	0.995203	0.775062	19.2225	27166.1	1.14921e+06	0.316665	0.306458
672	51.5885	65332.1	2.2025e+06	0.995213	0.775896	19.1734	26688	1.10295e+06	0.314533	0.304548
673	51.7128	65712.4	2.24936e+06	0.995205	0.774925	19.6318	27411.8	1.15616e+06	0.319859	0.30976
674	51.1327	65555.9	2.22662e+06	0.995205	0.774556	19.377	27197.4	1.13288e+06	0.319458	0.309146
675	51.8419	65333.9	2.19885e+06	0.995215	0.774954	19.4615	26818.6	1.10631e+06	0.316374	0.306369
676	51.3758	65318	2.20465e+06	0.995213	0.774611	19.2334	26840	1.11058e+06	0.316663	0.306564
677	51.1703	65483.4	2.22551e+06	0.995207	0.774678	19.2496	27288.8	1.13882e+06	0.320517	0.310061
678	50.7972	65205.9	2.19666e+06	0.995214	0.773099	19.2282	27010.4	1.1187e+06	0.318509	0.308299
679	51.3491	65178.8	2.19321e+06	0.995215	0.773955	19.1789	26970.7	1.11346e+06	0.318385	0.308146
680	51.1939	65255.2	2.20049e+06	0.995214	0.774153	19.3407	27004.3	1.11819e+06	0.318405	0.308227
681	51.1402	65381.3	2.21301e+06	0.995211	0.773792	19.388	27173.5	1.13115e+06	0.319252	0.308955
682	50.9392	65130.5	2.189e+06	0.995217	0.774466	19.0346	26793.8	1.10632e+06	0.316386	0.306159
683	50.8719	65848	2.25952e+06	0.995203	0.773358	18.7153	26683.9	1.12792e+06	0.310709	0.300637
684	51.4223	65828.5	2.26306e+06	0.995201	0.773805	19.1035	27143.1	1.14929e+06	0.315773	0.305508
685	51.5198	65174.2	2.19128e+06	0.995217	0.774641	18.9695	26747.3	1.10552e+06	0.315062	0.304981
686	51.039	65129.3	2.18829e+06	0.995217	0.773807	19.2379	27028.4	1.11599e+06	0.319067	0.308753
687	50.9662	65235.2	2.19624e+06	0.995214	0.773997	19.3203	27102.9	1.12067e+06	0.319545	0.309139
688	51.1796	65135.7	2.1876e+06	0.995217	0.774376	19.2468	26817.3	1.10682e+06	0.316787	0.306557
689	51.0977	65132.1	2.19394e+06	0.995214	0.774514	19.4506	27228.5	1.12857e+06	0.321325	0.311005
690	50.7012	65789.4	2.25925e+06	0.9952	0.772821	18.7929	26941.7	1.14071e+06	0.313924	0.303733
691	51.5918	65597.3	2.2426e+06	0.995206	0.773771	19.639	27498	1.15718e+06	0.321586	0.31117
692	51.1848	65376.7	2.21345e+06	0.99521	0.774047	19.2604	27079.1	1.12623e+06	0.318425	0.308125
693	51.3938	65433.9	2.21503e+06	0.995211	0.773745	19.5723	27490.1	1.14392e+06	0.322697	0.312284
694	50.4888	65232.3	2.19731e+06	0.995215	0.772653	19.3815	27293.7	1.12838e+06	0.322097	0.311768
695	50.0811	65164.8	2.19183e+06	0.995215	0.773511	19.2436	27313.9	1.1286e+06	0.322629	0.312147
696	50.5669	65105.1	2.1852e+06	0.995217	0.773723	19.1774	26902.7	1.10844e+06	0.318038	0.307861
697	50.94	65056.2	2.17701e+06	0.995219	0.773424	19.1787	26940.9	1.10605e+06	0.318761	0.308541
698	51.0281	65360.1	2.20745e+06	0.995213	0.772265	18.982	26858.6	1.11475e+06	0.315852	0.305678
699	51.145	65414.6	2.21499e+06	0.99521	0.772581	18.7455	26416.6	1.09902e+06	0.310274	0.300411
700	51.0959	65798.9	2.25904e+06	0.995202	0.772642	19.0314	27239.7	1.15267e+06	0.317001	0.306677
701	50.7241	65105.2	2.18679e+06	0.995217	0.77218	19.0629	26886.4	1.10938e+06	0.317459	0.307244
702	50.5133	65053.2	2.18147e+06	0.995218	0.772745	18.9975	27017	1.11119e+06	0.31965	0.309244
703	50.6855	65235.4	2.19712e+06	0.995216	0.772587	18.8792	26731.1	1.10321e+06	0.315471	0.305367
704	51.2156	65317	2.20855e+06	0.995214	0.773704	19.3272	27340.7	1.13667e+06	0.321654	0.311319
705	51.031	65045.1	2.17674e+06	0.995219	0.772678	19.4832	27173.8	1.1147e+06	0.321791	0.311444
706	50.8309	65127.3	2.19037e+06	0.995214	0.773027	19.3817	27300.6	1.12525e+06	0.322882	0.312458
707	50.7059	65147.5	2.1897e+06	0.995213	0.773133	19.3784	27328.1	1.12595e+06	0.323001	0.312507
708	50.8588	65020	2.17772e+06	0.995218	0.772387	19.2702	27214	1.11787e+06	0.322371	0.311979
709	51.7153	64971.5	2.16988e+06	0.99522	0.773527	19.5323	27034.4	1.10603e+06	0.320892	0.31049
710	51.407	65018	2.1755e+06	0.995219	0.773174	19.2794	26986	1.10847e+06	0.319406	0.309164
711	51.2887	64989.9	2.17964e+06	0.995217	0.773296	19.4157	27154.9	1.11751e+06	0.321634	0.311282
712	51.0179	65514.4	2.24032e+06	0.995206	0.773073	18.6312	26503.7	1.11506e+06	0.310609	0.300454
713	51.0992	65280.1	2.20379e+06	0.995213	0.773802	18.8818	26478.3	1.09677e+06	0.312106	0.302055
714	51.5958	65091.3	2.18386e+06	0.99522	0.775273	18.9235	26449.3	1.08862e+06	0.312759	0.302706
715	51.5034	65276.7	2.20117e+06	0.995215	0.773043	19.0455	26741.3	1.10737e+06	0.314743	0.304595
716	51.9243	65142.6	2.18838e+06	0.995217	0.774487	19.1703	26532.5	1.09428e+06	0.313089	0.302967
717	52.0863	65154.6	2.19418e+06	0.995216	0.77428	19.2151	26413	1.09452e+06	0.31137	0.301279
718	51.8807	64945	2.17378e+06	0.995221	0.774344	19.1731	26305.6	1.08263e+06	0.311184	0.301216
719	51.6105	65201.4	2.20149e+06	0.995216	0.773354	18.9428	26386.3	1.09717e+06	0.310631	0.300593
720	51.2474	65231.9	2.20269e+06	0.995215	0.772847	19.081	26709.5	1.10835e+06	0.314164	0.304025
721	51.5437	64903.9	2.16702e+06	0.995222	0.772771	19.1257	26579.4	1.08976e+06	0.31462	0.304543
722	50.4908	65046.3	2.17926e+06	0.995218	0.771666	18.9102	26779.1	1.10186e+06	0.316656	0.30631
723	50.6277	65033.4	2.17986e+06	0.995218	0.772264	19.0584	26774.9	1.10242e+06	0.316565	0.306354
724	51.1757	65032.3	2.18128e+06	0.995217	0.772822	19.079	26553.5	1.09382e+06	0.313746	0.303642
725	51.1371	65551.5	2.24118e+06	0.995208	0.772807	18.755	26483.5	1.1163e+06	0.309226	0.299291
726	51.6001	65563	2.23741e+06	0.995209	0.773871	19.3506	27038.3	1.13698e+06	0.315629	0.305513
727	50.7966	70326.3	2.74372e+06	0.995069	0.771548	19.5971	30421.2	1.46125e+06	0.326107	0.314564
728	51.4119	65768.9	2.25083e+06	0.995198	0.775118	19.9514	27919.6	1.16885e+06	0.327737	0.317131
729	51.7925	65009.9	2.1725e+06	0.995216	0.775128	20.1189	27593.7	1.12658e+06	0.328744	0.318336
730	51.6436	64845.3	2.15957e+06	0.995218	0.775313	20.0079	27293.7	1.10759e+06	0.326797	0.316233
731	51.5769	65120.9	2.18598e+06	0.995213	0.776282	19.7879	27342.5	1.11978e+06	0.325526	0.315108
732	51.7003	65086.8	2.17946e+06	0.995214	0.776473	19.8565	27300	1.11431e+06	0.324997	0.314805
733	51.7487	65552.9	2.2374e+06	0.995202	0.775024	20.4478	28251.3	1.18007e+06	0.332872	0.322063
734	51.7499	65209.6	2.18982e+06	0.995209	0.775513	20.3506	28199.2	1.15355e+06	0.334956	0.324122
735	51.6881	65497.8	2.22743e+06	0.995204	0.775576	20.133	27881.5	1.15946e+06	0.328951	0.318272
736	51.6863	65142.6	2.18517e+06	0.995213	0.775667	20.2479	27830.5	1.13855e+06	0.33112	0.320374
737	51.3492	64930.1	2.16636e+06	0.995216	0.775003	19.9282	27451.4	1.11768e+06	0.3279	0.31736
738	51.0587	65118.4	2.18692e+06	0.995211	0.775362	19.9977	27853.9	1.14229e+06	0.3314	0.320731
739	51.7774	65154.4	2.18101e+06	0.995213	0.775723	20.2219	27748.5	1.13226e+06	0.33039	0.319707
740	51.7679	65209.2	2.18977e+06	0.995211	0.775391	19.8587	27526.7	1.12873e+06	0.327189	0.316584
741	51.2169	65505.2	2.23128e+06	0.995204	0.775846	20.127	28243.9	1.17805e+06	0.333013	0.322356
742	51.5571	65402.6	2.22123e+06	0.995205	0.775986	19.8716	27502.1	1.14192e+06	0.325174	0.314438
743	51.8171	65509.7	2.23218e+06	0.995203	0.776352	20.1904	27983.3	1.16599e+06	0.329829	0.319261
744	52.1231	65550.1	2.2323e+06	0.995201	0.775572	19.9731	27333	1.13669e+06	0.322724	0.312321
745	51.3362	65120.3	2.18655e+06	0.995212	0.776439	19.5718	27056.6	1.11025e+06	0.321749	0.311465
746	51.1331	65141.4	2.18522e+06	0.99521	0.777205	19.6231	27069.4	1.1053e+06	0.322863	0.312306
747	51.7522	65145.5	2.18751e+06	0.995211	0.777495	19.6751	27012.8	1.10622e+06	0.321502	0.311151
748	52.1605	64759.1	2.14964e+06	0.995221	0.777566	20.0814	27110.7	1.09645e+06	0.32528	0.314781
749	51.5644	65268.5	2.19453e+06	0.995209	0.776961	20.138	27612.2	1.1317e+06	0.328465	0.317754
750	51.6506	65189.5	2.18853e+06	0.995211	0.777904	19.9645	27414.9	1.12301e+06	0.32629	0.315767
751	51.7003	65138.3	2.18433e+06	0.995211	0.777286	20.2916	27816.9	1.13583e+06	0.331502	0.32082
752	51.8266	64962.6	2.17111e+06	0.995216	0.777459	20.0775	27295.9	1.11063e+06	0.326647	0.316097
753	52.1366	64715.1	2.1526e+06	0.99522	0.777432	20.0126	27133.2	1.10106e+06	0.325675	0.315175
754	52.0477	64679.4	2.15064e+06	0.99522	0.777162	20.15	27201.9	1.1025e+06	0.326511	0.315997
755	52.1073	64628.7	2.14211e+06	0.995224	0.77741	19.935	26954.7	1.08932e+06	0.323672	0.313359
756	51.9235	64737.4	2.14662e+06	0.995222	0.776532	19.965	27008.9	1.09162e+06	0.323853	0.313405
757	51.3978	65057.6	2.17955e+06	0.995215	0.777427	19.7309	27435.4	1.1215e+06	0.326707	0.316123
758	51.7432	64957.1	2.16454e+06	0.995217	0.776679	19.93	27218.3	1.10393e+06	0.325878	0.315273
759	52.0569	65038.2	2.17195e+06	0.995217	0.776406	20.3113	27458.8	1.11757e+06	0.327668	0.317232
760	52.116	65064.1	2.18258e+06	0.995211	0.776711	19.9552	27090.2	1.10675e+06	0.323072	0.31257
761	51.7112	65066.1	2.18026e+06	0.995214	0.777039	19.6741	26926.1	1.10045e+06	0.32108	0.310802
762	51.5774	64919.1	2.15903e+06	0.995218	0.776625	19.5823	26721.3	1.08141e+06	0.319657	0.309399
763	51.9768	64903.5	2.17023e+06	0.995216	0.77657	19.7652	26933.5	1.09962e+06	0.321813	0.31137
764	51.7028	65250.5	2.20933e+06	0.995209	0.776284	19.8267	27486.4	1.1404e+06	0.325437	0.315026
765	51.6815	65150.3	2.199e+06	0.995213	0.775814	19.7924	27164.4	1.1219e+06	0.322378	0.312073
766	51.9793	64852.7	2.16988e+06	0.995217	0.776787	20.1671	27295.9	1.1149e+06	0.326128	0.315549
767	52.1395	65101.6	2.18424e+06	0.995213	0.777432	20.193	27481.3	1.12524e+06	0.326892	0.316348
768	51.5201	65004.9	2.17604e+06	0.995217	0.776793	19.907	27230.2	1.11317e+06	0.324524	0.314093
769	52.1733	64738.1	2.15536e+06	0.99522	0.776293	20.1266	27144	1.10437e+06	0.324816	0.314391
770	52.4634	64693.4	2.15235e+06	0.99522	0.777065	19.9481	26924.6	1.09391e+06	0.322559	0.312136
771	52.2135	65036.2	2.18211e+06	0.995216	0.777219	20.0224	27292.3	1.11885e+06	0.32482	0.314384
772	52.4833	64800.2	2.15442e+06	0.995222	0.777859	20.1314	27009.8	1.09403e+06	0.323443	0.313117
773	52.1759	65008.6	2.1758e+06	0.995216	0.777643	19.7196	26942	1.10084e+06	0.321015	0.310602
774	52.0424	65282.1	2.2152e+06	0.995209	0.777357	19.6155	26939.9	1.11901e+06	0.318763	0.308444
775	52.223	64847.5	2.16036e+06	0.995219	0.777341	19.6189	26647.7	1.08275e+06	0.318588	0.308416
776	51.9567	65284.3	2.21206e+06	0.995209	0.776753	19.8374	27069.8	1.12325e+06	0.320361	0.310042
777	52.4668	64659.8	2.14675e+06	0.995222	0.777927	19.6384	26549.5	1.0761e+06	0.318176	0.307914
778	51.86	65358.7	2.21647e+06	0.995207	0.777541	19.2528	26513.5	1.09897e+06	0.313293	0.303162
779	51.8396	65377.6	2.21705e+06	0.995207	0.778279	19.703	27192.5	1.12924e+06	0.320742	0.310482
780	52.1642	65358.9	2.21922e+06	0.995209	0.778341	19.1933	26577.4	1.10698e+06	0.313316	0.303194
781	52.3349	65236.3	2.21105e+06	0.995211	0.77863	19.8297	27171.5	1.13008e+06	0.321077	0.31069
782	52.2317	64624.7	2.14509e+06	0.995223	0.777741	19.8695	26944.2	1.09266e+06	0.32304	0.312725
783	52.109	64618.9	2.14252e+06	0.995223	0.778074	19.7721	26775.4	1.08314e+06	0.321344	0.311044
784	52.8386	64628.1	2.14267e+06	0.995225	0.777692	20.0721	26845	1.08666e+06	0.321743	0.311393
785	52.1972	64608.8	2.14344e+06	0.995225	0.777143	19.6231	26583.4	1.0777e+06	0.318733	0.308448
786	52.642	64939.7	2.17559e+06	0.995217	0.778397	19.902	26814.8	1.09795e+06	0.319267	0.309117
787	52.6528	64982	2.17524e+06	0.995218	0.777735	20.0307	27028.9	1.10677e+06	0.32204	0.311575
788	52.5835	64917.1	2.17063e+06	0.995219	0.778242	19.8489	26881.3	1.09934e+06	0.320214	0.30998
789	51.9475	65388.2	2.22036e+06	0.995204	0.776983	19.4218	26812	1.1141e+06	0.316394	0.306171
790	52.4028	64869.7	2.15848e+06	0.99522	0.777421	19.6592	26555	1.07849e+06	0.31721	0.307102
791	52.5371	64870.3	2.16493e+06	0.99522	0.77856	19.7326	26755.7	1.09103e+06	0.319436	0.309123
792	51.6294	64890.8	2.16474e+06	0.995218	0.778237	19.3039	26622.3	1.0851e+06	0.317925	0.307665
793	52.3624	64962.5	2.16827e+06	0.995218	0.777565	19.6987	26601.1	1.08329e+06	0.317081	0.306958
794	52.6338	64967.7	2.18318e+06	0.995214	0.778233	19.7653	26830.3	1.10323e+06	0.319151	0.308947
795	52.2648	65019.6	2.18349e+06	0.995214	0.777752	19.5828	26851.6	1.10255e+06	0.319224	0.308872
796	52.4046	64575.9	2.137e+06	0.995225	0.77764	19.8751	26703.4	1.07904e+06	0.32056	0.310222
797	52.5126	64474.5	2.12917e+06	0.995228	0.777294	19.7263	26347.4	1.06176e+06	0.317121	0.306996
798	52.1955	64902.2	2.17453e+06	0.995215	0.777786	19.9619	27095.1	1.10928e+06	0.323405	0.312846

## Sheet: Cyp.100uM_All (64_Ave)
	Sum_POC	Ave_SAD	Ave_SSD	Ave_NCC	Ave_ZNCC	Sum_BiasedPOC	Ave_BiasedSAD	Ave_BiasedSSD	Ave_BiasedNCC	Ave_BiasedZNCC
1	42.4341	58825.8	2.00719e+06	0.995306	0.608117	11.4044	17715.3	852385	0.19287	0.184882
2	42.7751	58288.6	1.96728e+06	0.995302	0.60689	11.4672	17629.9	841866	0.19348	0.185198
3	43.4022	58109.7	1.96571e+06	0.995303	0.608657	11.4835	17315.9	825900	0.191042	0.182952
4	43.347	58090.3	1.95048e+06	0.995309	0.606811	11.5314	17125.1	813828	0.188857	0.180927
5	42.3351	58305.4	1.98601e+06	0.995292	0.607181	11.2001	17289.5	828041	0.189912	0.181791
6	42.8655	57964.5	1.93916e+06	0.995309	0.607224	11.4159	17170.7	810116	0.19024	0.182155
7	42.955	57814.4	1.90916e+06	0.995321	0.606641	11.6958	17344.5	799454	0.194274	0.18601
8	42.4773	58266.9	1.96367e+06	0.995309	0.606917	11.3743	17286.1	823993	0.190057	0.18187
9	42.6548	57812.6	1.90998e+06	0.995318	0.608688	11.4126	17061.4	789523	0.190595	0.182493
10	42.915	57793.5	1.91746e+06	0.995316	0.60924	11.4619	17179.9	799260	0.191509	0.183409
11	42.6177	58119.7	1.95375e+06	0.995303	0.607515	11.4281	17375.1	820268	0.192073	0.183845
12	42.3476	57794.3	1.9072e+06	0.995318	0.606383	11.3579	17237.9	797977	0.192139	0.184083
13	42.3525	57786.2	1.91376e+06	0.995317	0.605094	11.4291	17313	807300	0.192736	0.184623
14	42.5016	57746.8	1.91213e+06	0.995318	0.606589	11.513	17309.6	809892	0.192714	0.184536
15	42.2093	58224.3	1.9885e+06	0.995298	0.606712	11.2652	17444.7	855245	0.190277	0.182093
16	42.2314	57610	1.89652e+06	0.99532	0.605572	11.2815	17116.1	791686	0.191417	0.183341
17	42.5715	57887.6	1.936e+06	0.995311	0.604653	11.3102	17176	822115	0.189573	0.181404
18	42.6408	58044.8	1.96032e+06	0.995309	0.606246	11.1502	17221.3	830408	0.189239	0.18114
19	42.8425	57972.6	1.93433e+06	0.99531	0.607127	11.3414	17136.8	804975	0.189649	0.181467
20	42.2476	57323.1	1.86808e+06	0.995329	0.605997	11.3444	16855.4	771189	0.190026	0.181953
21	42.7053	57290.3	1.85815e+06	0.99533	0.606344	11.4375	16722.7	759272	0.18894	0.180935
22	42.3563	57920.5	1.98045e+06	0.995293	0.605762	11.2668	17197.8	834900	0.189968	0.181705
23	42.9748	57696.2	1.9233e+06	0.995313	0.606437	11.2422	17094	810659	0.189264	0.181154
24	42.4581	57970.2	1.952e+06	0.995304	0.604327	11.2931	17153.1	814429	0.18922	0.181064
25	42.3773	58064.6	1.97518e+06	0.995299	0.603267	11.5923	17672.5	853319	0.193932	0.185604
26	42.1516	57593.9	1.91171e+06	0.995313	0.604762	11.341	17258.9	810649	0.192114	0.183922
27	42.5388	58021.8	1.97041e+06	0.995294	0.605483	11.5493	17553.5	845965	0.192882	0.184528
28	42.0259	57770.7	1.93042e+06	0.995306	0.603752	11.3792	17235.5	812112	0.191412	0.183053
29	43.1068	57481.5	1.91707e+06	0.995313	0.605834	11.7031	17386.4	822697	0.193883	0.185588
30	42.5613	57955.9	1.97415e+06	0.995294	0.604677	11.7413	17608.9	850750	0.193892	0.185369
31	42.7819	57748.7	1.93641e+06	0.995305	0.60327	11.7182	17489.8	831568	0.193682	0.185336
32	43.1459	57958.5	1.96446e+06	0.9953	0.604406	11.5903	17337.4	831233	0.190879	0.182562
33	42.9789	57341.1	1.88711e+06	0.99532	0.604349	11.7321	17183.9	796571	0.19292	0.184628
34	42.8764	57464.9	1.90144e+06	0.995321	0.603821	11.6322	17233.4	805689	0.192371	0.184078
35	42.4687	57562.7	1.90874e+06	0.995312	0.602715	11.5037	17265.7	806745	0.1927	0.184277
36	42.3338	57245.1	1.86355e+06	0.995326	0.601231	11.5809	17134.4	780872	0.193358	0.18505
37	43.179	57268.2	1.86656e+06	0.995326	0.603524	11.6729	17089.7	783550	0.192075	0.183858
38	42.3512	57662.2	1.92823e+06	0.99531	0.601587	11.6607	17434.3	825860	0.193638	0.185262
39	42.422	57537.2	1.90248e+06	0.995323	0.602086	11.7871	17393.5	812134	0.194075	0.185733
40	42.3378	57878.6	1.95177e+06	0.995303	0.602044	11.6615	17648.6	842184	0.194494	0.186024
41	42.9214	57276.8	1.87324e+06	0.995326	0.600687	12.0205	17281.4	795188	0.194328	0.185973
42	43.2281	57322.1	1.8828e+06	0.995325	0.602362	12.1338	17434.6	805458	0.195748	0.187417
43	43.1723	57439	1.90213e+06	0.995316	0.601938	12.185	17536.1	820262	0.196496	0.187939
44	43.0423	57662	1.92319e+06	0.995315	0.602897	12.0756	17753.1	841566	0.19678	0.188412
45	42.8762	57405.8	1.89121e+06	0.99532	0.603399	11.9718	17427.5	813705	0.194978	0.186755
46	43.6522	57308.5	1.87242e+06	0.995326	0.604832	12.1224	17225.5	796078	0.193333	0.185147
47	43.4393	57084.2	1.85004e+06	0.995331	0.60497	12.0054	17122	782805	0.19342	0.18525
48	43.3028	57075	1.85548e+06	0.995328	0.604109	12.0572	17207.9	788152	0.194499	0.186243
49	43.2089	57091.7	1.85844e+06	0.995327	0.60454	12.0948	17287.3	791534	0.195598	0.187185
50	42.8053	57098.9	1.86214e+06	0.995327	0.603002	12.0328	17371.3	800852	0.196114	0.187695
51	43.0728	57075.4	1.85487e+06	0.995329	0.604178	12.0455	17200.8	787347	0.194633	0.186246
52	43.7876	57289.9	1.88943e+06	0.995318	0.605052	12.1917	17412.8	813288	0.195209	0.186721
53	43.2037	56990.8	1.8462e+06	0.99533	0.603882	12.029	17119.9	780057	0.194104	0.185711
54	43.4413	56901.6	1.83915e+06	0.995333	0.60521	11.8161	16944.1	770508	0.192224	0.183901
55	43.3144	56878.3	1.83941e+06	0.995333	0.604527	12.1285	17077.9	779705	0.193866	0.185463
56	43.5121	57288.2	1.89743e+06	0.995322	0.604907	11.918	17261.8	816097	0.19287	0.184419
57	43.451	57126.2	1.86459e+06	0.995331	0.604462	11.8565	16979.9	785541	0.190748	0.18268
58	43.3377	57026.2	1.8584e+06	0.995328	0.604627	11.6768	16861.8	776489	0.19018	0.18194
59	43.0079	57076.3	1.87049e+06	0.995324	0.604289	11.7395	17068.5	797047	0.191731	0.183381
60	43.7424	56972.2	1.84777e+06	0.99533	0.604347	11.7994	16925.8	775392	0.191485	0.183179
61	43.1568	56842.2	1.82812e+06	0.995337	0.604732	11.6949	16993.7	768420	0.193001	0.18474
62	43.5375	56896.4	1.87003e+06	0.995325	0.604745	11.7229	17033.5	800000	0.192272	0.183868
63	43.4926	57655.2	1.96756e+06	0.995298	0.604853	11.6994	17422.4	857255	0.191866	0.183317
64	42.7505	57828.2	1.97375e+06	0.995297	0.602929	11.645	17339.9	855039	0.190158	0.181733
65	43.3691	57006.2	1.85501e+06	0.99533	0.604636	11.7109	16838	769544	0.190699	0.182441
66	43.0966	57078.5	1.85757e+06	0.995328	0.603694	11.5563	16836.5	771507	0.189903	0.181679
67	43.4873	57165	1.88334e+06	0.995325	0.606672	11.3405	16872	791141	0.188558	0.180358
68	43.1323	57188.9	1.8833e+06	0.995326	0.603791	11.6286	17046.5	794451	0.191142	0.18288
69	43.434	56852.8	1.8496e+06	0.99533	0.60473	11.7565	16984	782492	0.19193	0.183615
70	42.859	56875.2	1.84255e+06	0.995329	0.604819	11.5714	16822.6	768818	0.190525	0.182272
71	43.0381	56834.7	1.84746e+06	0.995333	0.604144	11.5253	16878	782083	0.190428	0.182242
72	43.1677	57089.1	1.87577e+06	0.995329	0.60449	11.6609	17098.6	801923	0.191812	0.183395
73	42.9183	57187.7	1.87869e+06	0.995323	0.60351	11.8336	17220.7	801787	0.193221	0.184748
74	42.8515	57128.9	1.87499e+06	0.995321	0.603371	11.5747	17164.9	803452	0.191971	0.183697
75	42.8526	56760.3	1.82805e+06	0.995338	0.604026	11.5115	16837.1	769257	0.19075	0.182456
76	43.052	56953.3	1.86127e+06	0.995324	0.604511	11.511	16950.6	784795	0.190875	0.18243
77	42.7069	56791.2	1.83674e+06	0.995334	0.60441	11.4506	16864.7	773236	0.19092	0.182567
78	42.8336	56867.4	1.84479e+06	0.995333	0.604572	11.3877	17029.3	785317	0.192121	0.183622
79	42.7444	58529	2.04811e+06	0.995274	0.604913	11.5672	17973.3	901725	0.19337	0.184513
80	43.102	57247.9	1.87625e+06	0.99532	0.606024	11.6611	17223.3	787788	0.194355	0.185802
81	42.9201	57180.8	1.88417e+06	0.995325	0.606589	11.7305	17363.3	812968	0.194193	0.185851
82	42.924	57218.7	1.89008e+06	0.995315	0.606218	11.7253	17361.1	814672	0.194668	0.186172
83	43.0456	57036	1.86507e+06	0.995323	0.606677	11.6396	17204.2	794927	0.194062	0.185701
84	43.0978	57164.8	1.8898e+06	0.995315	0.607248	11.5675	17145.1	803356	0.192343	0.184022
85	42.8395	56848.6	1.84779e+06	0.995329	0.607466	11.456	17014.5	779980	0.19296	0.184708
86	42.9917	56940.7	1.85351e+06	0.995329	0.607051	11.4605	17044.5	786902	0.192439	0.184102
87	42.8347	57018.4	1.85503e+06	0.995327	0.604815	11.6396	17092	786420	0.192808	0.184549
88	42.8823	56752.4	1.82825e+06	0.995336	0.60595	11.5969	16978.8	772901	0.193129	0.184907
89	43.7217	56561.1	1.81617e+06	0.995338	0.60768	11.7887	16883.7	764341	0.19333	0.185004
90	43.0463	56889.2	1.85283e+06	0.995328	0.605999	11.6387	17142.6	792264	0.193765	0.185527
91	43.2092	56854.1	1.85518e+06	0.995326	0.606504	11.7126	17179.9	793432	0.194583	0.186158
92	42.9161	57004.6	1.86076e+06	0.99532	0.605193	11.8157	17108.8	786812	0.193925	0.185492
93	43.109	56736.8	1.81809e+06	0.995335	0.607236	11.6782	16756.4	751162	0.19167	0.183462
94	43.626	57071.3	1.87903e+06	0.995314	0.607988	11.6106	16906.2	782277	0.19107	0.182822
95	43.7892	57084.1	1.89274e+06	0.995313	0.606988	11.6442	16992.4	799896	0.191232	0.183074
96	43.3646	56953.5	1.85201e+06	0.995328	0.606668	11.615	16706.2	766438	0.189043	0.180964
97	43.7061	56925.9	1.85338e+06	0.995324	0.606813	11.6881	16673.7	762837	0.189384	0.181354
98	43.8046	56921.1	1.85287e+06	0.995324	0.606868	11.6112	16684.1	763509	0.189416	0.181413
99	43.2875	56572.5	1.80803e+06	0.995337	0.606851	11.6336	16658.1	744423	0.191253	0.183235
100	43.6199	56798.7	1.84879e+06	0.995325	0.605422	11.8393	16896.5	777974	0.192282	0.184038
101	43.8671	56806.3	1.85385e+06	0.995325	0.606033	11.6707	16887.5	779018	0.192345	0.18403
102	43.8026	56600	1.81998e+06	0.995336	0.607941	11.5794	16738.3	757971	0.191768	0.183441
103	43.5103	57003.8	1.85929e+06	0.995327	0.606989	11.5278	16766.1	770517	0.189854	0.181654
104	42.8559	57288.8	1.90845e+06	0.995308	0.605774	11.5047	17042.9	806004	0.191114	0.182613
105	43.8497	57006.7	1.88015e+06	0.995316	0.607685	11.5863	16851.6	791808	0.189808	0.181661
106	43.7882	56953.2	1.87618e+06	0.99532	0.60724	11.6054	16805.1	785691	0.189929	0.181769
107	42.6815	57340.4	1.91391e+06	0.995309	0.605755	11.4224	17146	817904	0.191152	0.182846
108	42.6009	57358.6	1.91612e+06	0.995301	0.605409	11.4236	17158.6	812215	0.19252	0.184005
109	43.2214	57353.6	1.92415e+06	0.995302	0.607696	11.3614	17096.5	813799	0.191128	0.18278
110	43.5366	57224.7	1.90441e+06	0.995308	0.606653	11.5368	16902.4	801791	0.189323	0.181185
111	43.898	56963.3	1.87351e+06	0.995319	0.608231	11.4894	16770.6	784075	0.18925	0.181107
112	43.3719	57224.1	1.89183e+06	0.995317	0.607545	11.3754	16808.9	786433	0.188766	0.180599
113	43.3118	57066.4	1.88042e+06	0.995317	0.608349	11.4542	16896.3	787375	0.190857	0.182505
114	43.7147	56960.2	1.86404e+06	0.995319	0.606733	11.7138	16831.5	777577	0.190781	0.182557
115	43.3206	56876.2	1.85803e+06	0.995322	0.60717	11.2483	16549.4	764134	0.187679	0.179624
116	43.2988	56806.3	1.84517e+06	0.995327	0.60636	11.405	16589	762548	0.188422	0.18029
117	43.496	56757.9	1.84218e+06	0.995329	0.606418	11.5375	16725.2	767439	0.190486	0.182266
118	43.9412	56472	1.80593e+06	0.995339	0.607264	11.5505	16530	742125	0.189866	0.18175
119	43.4747	56963.4	1.86333e+06	0.99532	0.606639	11.3873	16515.2	765258	0.186716	0.178599
120	43.5681	57009.2	1.87546e+06	0.995321	0.605903	11.3203	16616.6	781843	0.18674	0.178685
121	43.2539	56736.6	1.8331e+06	0.99533	0.606261	11.3902	16440.2	748519	0.187468	0.179385
122	43.1864	56768.3	1.84299e+06	0.99533	0.605407	11.3907	16501.2	761132	0.186957	0.179005
123	43.2757	56732.7	1.82664e+06	0.995336	0.603515	11.4023	16373.8	739907	0.186942	0.178743
124	43.2753	57261.3	1.92646e+06	0.995306	0.603634	11.2757	16799.7	806112	0.187527	0.17922
125	43.4304	56510.1	1.80424e+06	0.99534	0.602961	11.4133	16471.6	741474	0.188464	0.180318
126	42.7812	56573.5	1.80448e+06	0.995337	0.601901	11.4795	16518.5	739172	0.189382	0.181217
127	43.5885	56479.6	1.80026e+06	0.99534	0.603227	11.6958	16529	740436	0.189687	0.181494
128	43.86	56370.4	1.78929e+06	0.995342	0.603485	11.7232	16441.2	731432	0.189574	0.181397
129	42.7976	56759	1.83841e+06	0.99533	0.601423	11.3225	16581.7	760069	0.188393	0.180259
130	43.3509	56677.7	1.83328e+06	0.995331	0.604164	11.4896	16720.8	763360	0.190265	0.181861
131	42.7779	57137	1.90656e+06	0.995307	0.602937	11.289	16997.9	811982	0.189929	0.181672
132	43.3779	56970.1	1.86372e+06	0.995325	0.602657	11.4229	16565.5	768434	0.187133	0.178916
133	43.1757	56836.9	1.85933e+06	0.995327	0.60272	11.4155	16794.9	779003	0.19018	0.182006
134	43.5241	56531.2	1.81645e+06	0.995336	0.601944	11.5612	16560.3	752880	0.18893	0.180741
135	43.5279	56999.8	1.87256e+06	0.995326	0.602983	11.4441	16808.3	787687	0.188753	0.180551
136	43.4782	57330.4	1.92761e+06	0.99531	0.602538	11.6476	17395	848177	0.192424	0.183961
137	43.8495	57182.3	1.90262e+06	0.995312	0.603148	11.8027	17293.1	826291	0.19279	0.184277
138	43.6386	56732	1.84142e+06	0.995329	0.603315	11.8842	17057.1	782364	0.193974	0.18556
139	43.3772	56685.5	1.83224e+06	0.995333	0.60333	11.8091	16943.1	774815	0.192748	0.184316
140	43.9354	56796.8	1.83801e+06	0.995329	0.602626	12.083	17125	780084	0.194529	0.186071
141	43.6838	56734.1	1.82677e+06	0.995332	0.604185	11.8308	16943.2	765215	0.193022	0.184617
142	43.3932	56838.4	1.8495e+06	0.995327	0.603913	11.8879	17083.5	784388	0.193677	0.185256
143	43.7883	56978.6	1.87834e+06	0.995323	0.60503	11.9677	17197.8	813132	0.192673	0.184371
144	43.3755	57499.1	1.93845e+06	0.995308	0.604555	11.4445	17218.5	833288	0.19018	0.181812
145	43.4678	56938.9	1.86002e+06	0.995328	0.604617	11.5718	16896.6	782143	0.190442	0.182331
146	43.7668	57122.9	1.89918e+06	0.995309	0.603937	11.7878	17047.7	799134	0.191713	0.183295
147	43.563	56950.2	1.90457e+06	0.995304	0.604784	11.5824	16902.4	796896	0.191328	0.182705
148	43.9115	56610.6	1.82926e+06	0.995332	0.605244	11.7328	16723.4	759928	0.190916	0.182817
149	43.7678	56748	1.83938e+06	0.995329	0.602917	11.7966	16823.7	765999	0.191526	0.183281
150	43.8409	57635.9	1.93125e+06	0.995303	0.604265	11.8468	17390	818347	0.193476	0.185038
151	43.8403	57093.1	1.8822e+06	0.995318	0.604869	11.9278	17118.7	796447	0.193035	0.184724
152	44.0517	56877.7	1.85448e+06	0.995323	0.605929	11.8517	16867.2	771989	0.191282	0.183113
153	44.5435	57181.4	1.89127e+06	0.995311	0.606166	12.109	17346.3	808597	0.19507	0.186726
154	44.4542	57978	2.00097e+06	0.99528	0.607273	11.9809	17680.7	860757	0.194754	0.186297
155	44.4336	57854	1.96606e+06	0.995295	0.607828	11.9648	17596.6	842801	0.19421	0.18578
156	44.1763	57363.3	1.91264e+06	0.995309	0.60579	11.7774	17222	813529	0.191821	0.183583
157	43.882	56939.4	1.87204e+06	0.995322	0.604576	11.7664	17101.1	795550	0.192977	0.184736
158	44.6741	56657.2	1.82018e+06	0.995338	0.605461	12.2098	17088.4	771626	0.194751	0.186458
159	44.5074	56851.6	1.85534e+06	0.995325	0.605083	11.9479	16960.5	780617	0.192022	0.183788
160	44.2904	56799.5	1.83714e+06	0.995333	0.603988	12.0473	17030.3	776219	0.193363	0.185042
161	43.426	57743.8	1.95593e+06	0.995293	0.601903	11.6425	17362.2	835556	0.191263	0.18263
162	43.7315	57157.2	1.88332e+06	0.995316	0.601638	11.9097	17247.2	799525	0.193485	0.184814
163	43.7166	57785.2	1.96188e+06	0.995295	0.601002	12.0138	17697.6	850978	0.194753	0.185819
164	44.1324	56768.9	1.84267e+06	0.995329	0.602325	11.9657	17015.2	775725	0.192891	0.184468
165	43.5777	56549.3	1.81416e+06	0.995337	0.600282	11.8491	16848.6	762747	0.191737	0.183403
166	43.9459	57506.5	1.93267e+06	0.995297	0.601947	11.9224	17448.5	827553	0.193311	0.184583
167	43.4631	57018.6	1.87983e+06	0.995312	0.601302	11.9919	17188.5	798538	0.19379	0.185127
168	43.1845	56908.2	1.85362e+06	0.995321	0.599845	11.9011	17061.6	780764	0.192891	0.184318
169	43.7075	56490.5	1.80873e+06	0.995336	0.600499	11.8554	16899.1	759801	0.193269	0.184864
170	44.3288	58095.3	1994779	0.995284	0.602606	11.944	17772.3	859609	0.194388	0.185447
171	44.1453	56510.8	1.80284e+06	0.99534	0.603321	12.1035	16988.1	757254	0.195124	0.186628
172	44.4767	56394.3	1.79316e+06	0.995343	0.602697	11.9634	16572.4	735998	0.190728	0.182307
173	44.3042	56104.1	1.76885e+06	0.99535	0.601529	11.9931	16371.1	718434	0.190319	0.18213
174	44.2152	55523.6	1.69475e+06	0.995371	0.602999	11.9825	16220.3	686682	0.191743	0.183689
175	44.2321	55395.3	1.68149e+06	0.995375	0.601963	11.9627	16121.1	675929	0.191986	0.183737
176	44.485	55347.5	1.68209e+06	0.995376	0.602784	12.0305	16165.6	678423	0.192413	0.184192
177	43.9889	55283	1.67254e+06	0.995377	0.601522	12.1124	16127.1	673161	0.192642	0.184285
178	43.9102	55172.2	1.69459e+06	0.995359	0.600611	12.1225	16087.3	671886	0.193193	0.184528
179	44.586	57410.4	1.92756e+06	0.995293	0.601279	12.3097	17345	802195	0.194171	0.185322
180	44.9204	55071.8	1.64879e+06	0.995386	0.605518	12.3052	16060.6	659928	0.193297	0.185265
181	44.782	54929.5	1.6375e+06	0.995392	0.605518	12.3506	16194.5	663838	0.19546	0.187322
182	45.0205	55137.9	1.65476e+06	0.995386	0.604369	12.3542	16116.3	665733	0.193613	0.185481
183	44.2406	55387.5	1.68044e+06	0.995382	0.602961	12.2926	16297.6	683108	0.194357	0.186286
184	44.3974	55352.8	1.67752e+06	0.995381	0.602974	12.2541	16226	678646	0.193557	0.18553
185	44.2679	55233.9	1.673e+06	0.995382	0.602895	12.3267	16263.1	679797	0.194926	0.186681
186	44.1256	55181.5	1.65857e+06	0.995386	0.601706	12.2152	16170.2	668570	0.194344	0.186032
187	44.1307	54829.2	1.62792e+06	0.995393	0.603318	12.2069	16105	658180	0.194966	0.186878
188	44.0826	54813.4	1.62842e+06	0.995393	0.601259	12.275	16032	655317	0.194176	0.186026
189	44.3573	54931.8	1.63531e+06	0.995393	0.602211	12.2899	16151.5	662684	0.194787	0.18663
190	44.2283	54963.4	1.63478e+06	0.995392	0.600716	12.3189	15973	653727	0.19253	0.184468
191	44.2937	55541.5	1.70708e+06	0.995373	0.602082	12.1713	16351	695623	0.193474	0.185197
192	44.3944	56263	1.77864e+06	0.995351	0.603391	12.3524	16997.8	745189	0.197198	0.188736
193	43.967	54987.6	1.63942e+06	0.995388	0.604274	12.2443	16322.4	667733	0.19757	0.189276
194	44.5427	55021.7	1.64261e+06	0.995387	0.603681	12.4797	16333	668920	0.197114	0.188954
195	44.2171	54896.9	1.63585e+06	0.99539	0.604487	12.2759	16205	662909	0.196201	0.187953
196	44.9183	54823.5	1.62299e+06	0.995395	0.603492	12.5846	16201.9	656988	0.196473	0.188335
197	44.3178	54867.9	1.62823e+06	0.995393	0.603278	12.3319	16141.3	657001	0.195817	0.187587
198	44.7716	54781.4	1.6206e+06	0.995396	0.604551	12.6175	16281.4	659701	0.197711	0.189475
199	44.7083	54881.2	1.63531e+06	0.995391	0.603909	12.3953	16200.6	661732	0.196361	0.18799
200	44.5204	54987.6	1.64039e+06	0.995389	0.604019	12.4438	16328	669334	0.197173	0.188922
201	44.3503	54988.4	1.64254e+06	0.995388	0.603041	12.5638	16456.9	674683	0.199107	0.190646
202	44.5449	54863.2	1.62807e+06	0.995392	0.602696	12.5955	16335.2	664111	0.198252	0.189955
203	44.2637	55048	1.64684e+06	0.995387	0.601333	12.3857	16333	672067	0.196909	0.188627
204	44.2844	55085.6	1.65355e+06	0.995386	0.603192	12.3486	16610.2	687988	0.199644	0.19131
205	44.601	54979.9	1.64469e+06	0.995386	0.602612	12.6011	16520.6	676514	0.199804	0.191444
206	44.1836	54959.1	1.63943e+06	0.995389	0.603163	12.5867	16458.2	675126	0.198769	0.190554
207	44.5009	54818.4	1.62507e+06	0.995393	0.601801	12.8417	16508.1	670172	0.200699	0.192409
208	44.9903	55057.6	1.65731e+06	0.995388	0.603804	12.63	16547.8	686441	0.19911	0.190748
209	44.2732	55233.4	1.66825e+06	0.995383	0.602794	12.5213	16658.9	691823	0.19965	0.191401
210	44.6635	55191.9	1.66891e+06	0.995383	0.603092	12.6347	16603.6	691336	0.199138	0.190767
211	44.7175	55071.8	1.65615e+06	0.995387	0.603336	12.8108	16723.9	691700	0.201402	0.192947
212	44.6867	54789.7	1.63409e+06	0.995389	0.603687	12.4873	16487.5	674957	0.199699	0.191468
213	43.8145	55129.4	1.65153e+06	0.995385	0.600508	12.4938	16715.2	688668	0.200937	0.192581
214	44.7343	55028.5	1.64536e+06	0.995387	0.601622	12.7321	16586	680550	0.19987	0.19144
215	44.7063	54838.2	1.62859e+06	0.995392	0.601634	12.6063	16422.5	669418	0.199124	0.190765
216	44.421	54866.2	1.63006e+06	0.995391	0.601526	12.7601	16523.9	673506	0.200282	0.191908
217	44.8441	56331.1	1.78917e+06	0.995343	0.601973	12.7581	17447.1	767675	0.202066	0.193362
218	44.9035	55822	1.73075e+06	0.995363	0.604352	12.9819	17342.1	743299	0.204098	0.195531
219	44.2008	55051.1	1.6479e+06	0.995388	0.604983	12.8176	16772.8	688835	0.202584	0.194135
220	44.2768	55116.5	1.65129e+06	0.995386	0.605464	12.7577	16740.7	687429	0.201777	0.193485
221	44.6679	55167.5	1.66901e+06	0.995379	0.604815	12.8017	16768.9	696440	0.20147	0.192956
222	45.058	54940	1.64259e+06	0.995388	0.605481	12.7186	16579.4	679978	0.200318	0.191956
223	44.7676	55120.3	1.65934e+06	0.995383	0.605192	12.708	16648.2	689186	0.200194	0.191817
224	45.212	55074.2	1.65973e+06	0.995383	0.604681	12.7531	16632.2	688813	0.200071	0.191597
225	44.5147	55135.9	1.65935e+06	0.995384	0.604325	12.5494	16666.3	690168	0.200066	0.191605
226	44.4912	55498.5	1.70521e+06	0.995375	0.605109	12.5323	16970.4	721259	0.20103	0.192612
227	44.0433	55348.7	1.69225e+06	0.995373	0.604261	12.4123	16855.2	708703	0.201223	0.192685
228	44.3541	55097.9	1.6597e+06	0.995381	0.604287	12.7506	16842.6	697940	0.202271	0.193894
229	44.2997	54942.8	1.64074e+06	0.995388	0.603567	12.6779	16786.3	689230	0.202675	0.1941
230	43.6726	55033.4	1.65275e+06	0.995384	0.603035	12.6049	16772.9	691134	0.202189	0.193625
231	44.4891	55053.8	1.65255e+06	0.995384	0.602865	12.5838	16694.4	689746	0.200609	0.192238
232	44.3546	54880.8	1.64153e+06	0.995388	0.603164	12.5926	16792.5	691264	0.202737	0.194211
233	43.9604	55043.2	1.65753e+06	0.995382	0.602023	12.576	16845.6	700029	0.202249	0.193698
234	44.1581	55023.7	1.65211e+06	0.995384	0.601987	12.6017	16756.1	693125	0.20167	0.193058
235	44.3007	54916.5	1.64376e+06	0.995385	0.601519	12.5759	16756.9	690403	0.202134	0.193419
236	44.05	55193	1.67005e+06	0.99538	0.601739	12.3934	16880.2	704589	0.201963	0.193228
237	44.1662	54923.9	1.64112e+06	0.995386	0.602634	12.4124	16620.2	683119	0.200451	0.191909
238	44.2807	55161.5	1.6663e+06	0.995382	0.602338	12.4505	16834.9	701766	0.201239	0.192783
239	43.4371	55025.9	1.6451e+06	0.995384	0.600058	12.3206	16695.8	686362	0.200773	0.192219
240	44.012	56423.1	1.7965e+06	0.99534	0.600879	12.4399	17547.4	778061	0.20192	0.192925
241	43.3281	55887.9	1.73774e+06	0.99536	0.602668	12.2339	17328	744234	0.203305	0.194448
242	44.0491	55266.5	1.67395e+06	0.99538	0.604358	12.4794	17143	714019	0.204916	0.196206
243	43.4764	54891.8	1.64318e+06	0.995385	0.603026	12.261	16821.7	692291	0.203382	0.194689
244	43.4028	54910.2	1.63851e+06	0.995387	0.601665	12.2807	16758.7	687423	0.202232	0.193569
245	43.2199	55024.9	1.65213e+06	0.995382	0.600194	12.4038	16902.8	698867	0.20321	0.194533
246	43.2851	54894.9	1.63574e+06	0.995388	0.60125	12.4275	16919.2	692679	0.204096	0.195407
247	43.5678	55105.6	1.66461e+06	0.99538	0.602299	12.4413	17000	708131	0.203474	0.194677
248	42.8371	55466.1	1.7065e+06	0.995373	0.601428	12.159	17117.6	730540	0.202736	0.193953
249	43.6456	55232.8	1.67975e+06	0.995378	0.602263	12.5	17106.5	719693	0.204233	0.19538
250	43.8376	55240.4	1.68143e+06	0.995378	0.602496	12.1402	16791.5	706931	0.200078	0.191404
251	43.3974	54955.4	1.64613e+06	0.995383	0.600354	12.1592	16491.3	679459	0.198867	0.190309
252	43.0047	55354.9	1.6974e+06	0.995375	0.599908	11.9568	16644.2	707557	0.197456	0.189147
253	43.6158	55105.2	1.66574e+06	0.995379	0.60028	12.0898	16564.8	692845	0.197974	0.189567
254	43.6649	55031.7	1.65786e+06	0.995383	0.600377	12.1796	16624.5	691841	0.199197	0.190585
255	43.2394	54798.8	1.63835e+06	0.995387	0.600452	12.1884	16534.9	681465	0.199404	0.190849
256	43.2654	54834	1.6434e+06	0.995386	0.600363	12.0392	16542.9	684743	0.198889	0.190363
257	43.2139	54976	1.64715e+06	0.995383	0.598349	11.9784	16460.3	680589	0.197537	0.189011
258	43.6184	54781.8	1.63299e+06	0.995388	0.598904	12.0365	16311.4	669458	0.19669	0.188245
259	43.5476	54830	1.64011e+06	0.995387	0.599678	11.9726	16367.5	677085	0.196804	0.188429
260	43.6768	54891.7	1.64264e+06	0.995384	0.599847	12.0721	16380.9	676322	0.196936	0.188376
261	43.7931	55104.4	1.67073e+06	0.995381	0.600614	12.0133	16571.4	697124	0.197606	0.189003
262	42.9768	55244.9	1.68445e+06	0.995374	0.598827	11.9309	16574.9	698949	0.197185	0.188479
263	43.3406	54758.8	1.6342e+06	0.995388	0.599661	11.8767	16355.8	673463	0.197179	0.188715
264	42.9807	54712.3	1.62779e+06	0.995388	0.598601	11.8999	16290.5	667474	0.197213	0.188631
265	43.168	54835.5	1.64225e+06	0.995383	0.599994	11.814	16282.4	672263	0.196131	0.18775
266	43.1329	54878	1.6433e+06	0.995384	0.599558	11.9063	16353.2	675503	0.196868	0.188282
267	43.1156	54863.3	1.64349e+06	0.995384	0.599186	11.9253	16483.8	681370	0.198291	0.189591
268	43.0903	54793.9	1.63752e+06	0.995385	0.599551	11.9418	16445	678159	0.198248	0.189686
269	43.1665	54881.6	1.64954e+06	0.995381	0.597666	12.1151	16520.4	686909	0.19865	0.189997
270	43.4612	54727.9	1.62862e+06	0.995389	0.598726	12.0906	16359.1	672369	0.197663	0.189117
271	43.1277	54894.9	1.64802e+06	0.995382	0.598485	11.9364	16529.6	687242	0.198617	0.190011
272	42.6849	55031	1.66447e+06	0.995376	0.597676	11.775	16578.6	695175	0.198212	0.189517
273	43.559	54873	1.64307e+06	0.995384	0.598477	12.0739	16395	678809	0.197121	0.188616
274	42.7884	55046.1	1.66585e+06	0.995376	0.597361	11.8431	16465.4	690865	0.196966	0.188318
275	43.4696	54809.1	1.64227e+06	0.995384	0.598546	12.0302	16373.7	679411	0.196625	0.188115
276	43.4057	55004.4	1.65939e+06	0.99538	0.597521	11.8703	16407	688911	0.195929	0.187538
277	43.6725	55072.8	1.66638e+06	0.995378	0.598996	11.9306	16565.6	696671	0.197397	0.188758
278	43.4893	55000.7	1.65586e+06	0.99538	0.598163	12.0404	16445.6	685033	0.19702	0.188431
279	43.5776	55070	1.67128e+06	0.995375	0.599273	12.0431	16626.9	700132	0.198473	0.189682
280	43.4697	54901.1	1.65458e+06	0.995379	0.599034	11.9978	16487.9	687982	0.197923	0.189274
281	43.3147	54795.4	1.63404e+06	0.995388	0.597836	12.0929	16364.6	674866	0.197471	0.188844
282	43.4849	55118.8	1.67266e+06	0.995382	0.599698	12.0366	16569.6	698487	0.19729	0.188711
283	43.1014	56094.4	1.77549e+06	0.995343	0.5977	12.0638	17337.5	761702	0.201115	0.191982
284	43.7194	55712.1	1.74426e+06	0.995351	0.601554	12.2512	17221.4	744627	0.20201	0.192975
285	43.2963	55133.1	1.68246e+06	0.99537	0.600897	12.2332	16853.2	709632	0.201718	0.192868
286	43.2735	55073.7	1.66853e+06	0.995376	0.600695	12.4367	17063	713492	0.204563	0.195775
287	43.7545	55109.3	1.68866e+06	0.995364	0.6015	12.4871	17018.9	715040	0.204169	0.19522
288	43.6477	55195.4	1.68913e+06	0.99537	0.601441	12.3891	17062.7	719230	0.204175	0.195305
289	43.2845	55220.5	1.69037e+06	0.995369	0.601128	12.1078	16966.9	715554	0.202641	0.194004
290	42.9847	54900.7	1.65117e+06	0.995379	0.600332	12.1135	16729.3	692566	0.201867	0.193166
291	43.0591	55025.2	1.65953e+06	0.995379	0.599902	12.0956	16651	693006	0.200118	0.19139
292	43.637	55032.7	1.66476e+06	0.995377	0.600735	12.2654	16746.2	698899	0.20104	0.192457
293	43.1589	54815.7	1.64483e+06	0.995381	0.600534	12.1386	16701.2	690848	0.201787	0.19291
294	43.4772	54701.7	1.63138e+06	0.995386	0.601539	12.1724	16653.3	685049	0.201574	0.192948
295	43.1573	54911.1	1.65219e+06	0.995381	0.600704	12.0385	16652.4	690157	0.200696	0.191991
296	43.357	55161.9	1.67366e+06	0.995376	0.599481	12.1872	16766.2	705010	0.200299	0.191577
297	43.6067	54840.5	1.64515e+06	0.995382	0.600522	12.2455	16761	694483	0.202138	0.193369
298	42.9603	54927.7	1.65869e+06	0.995376	0.600254	11.9645	16645.5	694665	0.200203	0.191442
299	43.3015	54884	1.64864e+06	0.995378	0.599303	12.1844	16691.9	691033	0.201064	0.192356
300	43.3906	54750	1.64025e+06	0.995382	0.601778	12.0274	16693.4	688285	0.20215	0.193347
301	43.4817	54747.8	1.63716e+06	0.995383	0.601073	12.11	16653.6	686269	0.201575	0.192688
302	43.2921	54739.2	1.63644e+06	0.995383	0.599516	12.3233	16803.7	691892	0.203771	0.194666
303	43.4187	54772.9	1.63814e+06	0.995383	0.601075	12.5033	17179.3	708966	0.207579	0.198589
304	44.2511	54542.3	1.61983e+06	0.995389	0.60239	12.849	17122.4	698694	0.208186	0.199258
305	43.5187	54898.8	1.65851e+06	0.99538	0.601604	12.8692	17545	731554	0.211392	0.201985
306	44.1166	55068.8	1.67242e+06	0.995375	0.600861	13.1279	17739.4	743420	0.212443	0.202975
307	43.5499	54872.4	1.65275e+06	0.99538	0.600557	12.8285	17465.7	724763	0.2107	0.201326
308	43.4351	55085.7	1.67786e+06	0.995373	0.60105	12.8533	17693.3	745262	0.211574	0.202281
309	43.1516	54698.4	1.63238e+06	0.995382	0.599139	12.6694	17360.8	713639	0.210479	0.201364
310	42.9104	54720.8	1.63916e+06	0.99538	0.599131	12.6564	17433.5	719552	0.210906	0.201608
311	43.3903	54910.4	1.65518e+06	0.99538	0.599056	12.8438	17443.4	725456	0.209903	0.200752
312	43.2205	54920.7	1.65862e+06	0.995378	0.599556	12.7789	17411.2	725364	0.20961	0.20026
313	43.2494	54798.8	1.6435e+06	0.99538	0.599888	12.7254	17410.4	722314	0.209874	0.200652
314	43.1247	55232.6	1.69124e+06	0.995369	0.598996	12.8425	17716.4	752196	0.211089	0.201572
315	42.9813	54931.9	1.65797e+06	0.995379	0.598267	12.6108	17388.8	727236	0.208858	0.199677
316	43.4531	54572.4	1.62814e+06	0.995384	0.599582	12.6961	17227.9	710217	0.208736	0.199487
317	43.0342	54536.9	1.62132e+06	0.995385	0.59885	12.588	17090.8	699687	0.207883	0.198511
318	43.2388	54592.8	1.62631e+06	0.995385	0.599726	12.4603	17017.1	700152	0.206	0.196917
319	43.0904	54679.4	1.64222e+06	0.995379	0.598733	12.4886	17135.9	713103	0.206504	0.19738
320	43.1595	54734	1.64045e+06	0.995382	0.598235	12.517	17195.2	716144	0.206795	0.19777
321	43.4793	54911.7	1.66407e+06	0.99538	0.599721	12.4853	17070.1	718997	0.204404	0.195358
322	43.2264	54853.7	1.65674e+06	0.995377	0.59859	12.4492	16940	708002	0.20354	0.194488
323	43.0725	54572	1.62474e+06	0.995383	0.596971	12.5054	16814.3	690930	0.203787	0.194747
324	43.0342	54623.1	1.62918e+06	0.995382	0.59641	12.4669	16855.1	695896	0.20374	0.194695
325	43.1274	54699.9	1.64152e+06	0.995377	0.596824	12.2746	16734.2	695175	0.201977	0.19279
326	43.4801	54873	1.65775e+06	0.995377	0.597206	12.3505	16925.2	708735	0.203115	0.193921
327	43.4263	54693.3	1.63927e+06	0.995377	0.597531	12.399	16777.1	696021	0.202545	0.193346
328	43.405	55006.8	1.67145e+06	0.99537	0.598382	12.3695	16853.4	708368	0.201779	0.192625
329	43.3487	54824.2	1.65482e+06	0.995374	0.599234	12.4208	16876.2	707981	0.202594	0.193526
330	43.9351	54687	1.6388e+06	0.995381	0.599251	12.37	16709.3	694792	0.201419	0.192352
331	43.6475	54456.3	1.61779e+06	0.995385	0.59815	12.433	16529.6	678375	0.201092	0.192239
332	42.7152	54574.9	1.63427e+06	0.99538	0.597072	12.3104	16711	692295	0.202582	0.193335
333	42.7333	54736.9	1.64466e+06	0.995381	0.596955	12.1898	16650.5	691191	0.201062	0.192071
334	43.3909	54673.7	1.63723e+06	0.995383	0.59695	12.4226	16757.7	695081	0.202814	0.193768
335	43.343	54551.1	1.62464e+06	0.995383	0.597201	12.4923	16679.6	685253	0.202574	0.193574
336	43.3059	54638.6	1.63468e+06	0.995379	0.59771	12.3466	16786.6	694804	0.203202	0.194208
337	43.2566	54693.1	1.63488e+06	0.99538	0.597908	12.4536	16839.4	694616	0.203845	0.194657
338	43.7951	54769.4	1.64382e+06	0.995378	0.598403	12.6222	17023.2	709146	0.204811	0.195662
339	43.3428	54484.8	1.61543e+06	0.995387	0.598664	12.6151	16835.3	688905	0.204629	0.19563
340	43.2856	54562.4	1.62767e+06	0.995382	0.599034	12.5407	16901.8	695826	0.205009	0.195849
341	43.3488	54607.9	1.63176e+06	0.995382	0.598699	12.393	16908.1	699273	0.204298	0.195238
342	43.3418	54852.2	1.65612e+06	0.995374	0.596949	12.6408	17135.2	718343	0.205605	0.196313
343	42.8873	54714.5	1.63709e+06	0.995379	0.597496	12.4871	16834.9	695426	0.203479	0.194324
344	43.1883	54628.4	1.6307e+06	0.995382	0.59895	12.3295	16645.8	686812	0.201299	0.192264
345	43.0725	54853.8	1.65968e+06	0.995373	0.598629	12.1808	16691.6	702088	0.200151	0.1912
346	43.2009	54638.1	1.62838e+06	0.995381	0.597505	12.0893	16423.7	674913	0.198943	0.190134
347	43.7982	54636.4	1.63825e+06	0.995379	0.598821	12.0485	16337.7	677629	0.19762	0.188648
348	43.1035	54608.2	1.63115e+06	0.995383	0.598004	11.9641	16301.4	674989	0.19699	0.188279
349	42.9861	54664.9	1.63176e+06	0.995381	0.596876	11.9845	16406.8	674983	0.198615	0.189544
350	43.2687	54640.3	1.63238e+06	0.995382	0.597955	12.0758	16308.2	673379	0.197063	0.188369
351	43.1099	54807.7	1.64883e+06	0.995377	0.595736	11.83	16234.8	675096	0.195464	0.186809
352	43.2104	54765.9	1.64973e+06	0.995378	0.597186	11.9036	16437.4	685634	0.197925	0.189027
353	42.6206	54562.7	1.62441e+06	0.995385	0.597305	11.8461	16293.1	669840	0.197313	0.188575
354	42.5619	54618.3	1.63347e+06	0.995382	0.597202	11.7739	16252.1	672539	0.196549	0.187807
355	43.0247	54515.6	1.62476e+06	0.995386	0.597835	11.8411	16132.3	666062	0.195479	0.186742
356	43.2652	54402.2	1.61942e+06	0.995386	0.598393	11.7137	16038.8	662105	0.194606	0.18605
357	43.2647	54745.3	1.65351e+06	0.995378	0.598319	11.6659	16116.6	674203	0.193747	0.185101
358	42.9046	54698	1.64654e+06	0.995379	0.59654	11.8339	16302.8	678945	0.19647	0.187593
359	43.1623	54518.4	1.62652e+06	0.995382	0.596534	11.7984	16046.5	661079	0.194203	0.185522
360	42.8971	54551.2	1.6258e+06	0.995383	0.59568	11.7833	16135.5	664409	0.195007	0.18636
361	43.238	54725.8	1.6494e+06	0.995379	0.597507	11.6952	16164.8	675885	0.194355	0.185595
362	43.5774	54445.8	1.61117e+06	0.995387	0.597933	11.855	16073.6	655913	0.195675	0.186897
363	43.0776	54717.7	1.64541e+06	0.995379	0.596871	11.7902	16365	679614	0.197087	0.188376
364	42.6729	54486.9	1.61435e+06	0.995385	0.597888	11.7503	16221	661484	0.196779	0.187855
365	43.289	54505.8	1.62441e+06	0.995383	0.597892	11.9162	16202.5	666345	0.19643	0.187662
366	43.0096	54545.7	1.63032e+06	0.995381	0.597956	11.8503	16407.9	676650	0.198435	0.189511
367	43.0323	54490.4	1.63718e+06	0.99538	0.597446	11.9661	16548	688886	0.200304	0.191208
368	42.7381	56445.5	1.8384e+06	0.995314	0.596365	12.0204	17834.7	811676	0.203447	0.193894
369	42.4709	54911	1.67192e+06	0.995366	0.597538	11.9132	16807.7	706450	0.201568	0.192523
370	42.8411	54690.2	1.64772e+06	0.995375	0.598791	12.1187	16689.6	694666	0.201539	0.192566
371	42.6559	55679.5	1.74228e+06	0.995348	0.598362	12.0061	17351.5	751434	0.203989	0.194766
372	43.0544	55259.1	1.70447e+06	0.995363	0.600343	12.2144	17273.4	739516	0.205281	0.196118
373	42.8758	55056.6	1.69129e+06	0.995364	0.600174	12.1108	17021.4	729192	0.203062	0.194255
374	43.1207	54985.6	1.68149e+06	0.995365	0.601275	12.193	17083.9	725884	0.204084	0.194846
375	43.0994	55023.8	1.67869e+06	0.995365	0.600797	12.0936	17021	719857	0.203264	0.194234
376	42.7113	55559.6	1.72694e+06	0.995352	0.600805	11.8818	17259	746381	0.202366	0.193349
377	42.7082	56243.3	1.80938e+06	0.995326	0.597141	11.8923	17588.1	795711	0.200923	0.191682
378	42.3331	55295.9	1.70744e+06	0.995355	0.595957	11.9013	17088.8	736015	0.201285	0.192126
379	42.1129	55582.6	1.73977e+06	0.995349	0.597295	11.6569	17118.3	745683	0.200414	0.191153
380	42.5218	55322.3	1.70634e+06	0.995359	0.596629	11.7877	17106.6	736172	0.201482	0.192345
381	42.1959	55002.5	1.67565e+06	0.995364	0.59532	11.7925	16981	718118	0.202385	0.193019
382	42.4649	56770.8	1.87031e+06	0.995303	0.596223	11.7949	18009.6	831663	0.203455	0.193566
383	42.6825	54977.8	1.67464e+06	0.995364	0.597266	11.9703	17136.5	723997	0.204553	0.195184
384	42.8307	54891.3	1.66417e+06	0.995368	0.596729	12.1244	17174.9	721382	0.205679	0.196264
385	42.7088	54760	1.65219e+06	0.995372	0.596296	12.1764	17294.4	722909	0.207939	0.19838
386	43.1035	54599.3	1.63383e+06	0.995378	0.598046	12.1804	17124	708235	0.206778	0.197473
387	42.8747	54507.5	1.62563e+06	0.995381	0.596979	12.151	17092.1	705365	0.206886	0.197454
388	42.6484	56665.2	1.85423e+06	0.995309	0.595693	12.181	18182.5	829099	0.206778	0.196801
389	42.7013	54723.1	1.65327e+06	0.995371	0.598072	12.0899	17069	710988	0.205885	0.196402
390	43.2233	54610.4	1.63481e+06	0.995377	0.598559	12.3021	17031.3	702959	0.206262	0.196827
391	42.8595	54691.7	1.65002e+06	0.995372	0.597882	12.122	17138.2	717030	0.206338	0.196972
392	43.098	54408.3	1.61706e+06	0.995384	0.598027	12.3259	17037.8	699121	0.207018	0.197556
393	42.8087	54769.6	1.65545e+06	0.995373	0.596403	12.3252	17340.4	725301	0.208181	0.198813
394	43.1056	54947.4	1.67113e+06	0.995368	0.596295	12.2474	17219.9	722657	0.206078	0.196457
395	43.4817	54563.9	1.63885e+06	0.995376	0.596648	12.3613	17197.2	715824	0.207422	0.197955
396	43.0402	54457.6	1.63394e+06	0.995377	0.597923	12.2881	17207.3	714272	0.208141	0.198673
397	42.2641	54587.1	1.63915e+06	0.995375	0.594755	12.0637	17173.4	713360	0.207297	0.197675
398	42.9286	55285.5	1.70732e+06	0.995354	0.595688	12.3348	17679.4	757434	0.208864	0.199158
399	42.3697	55217.1	1.70535e+06	0.995355	0.596793	12.0766	17669.8	759212	0.20904	0.199411
400	42.2034	54699	1.6447e+06	0.995374	0.59634	12.2083	17407.7	722246	0.209965	0.200382
401	43.0973	54618.9	1.63374e+06	0.995378	0.59715	12.4759	17263.3	713249	0.20859	0.199296
402	42.8568	54640.1	1.64282e+06	0.995374	0.598106	12.1806	17168.9	713837	0.207346	0.197872
403	43.055	54636.2	1.64247e+06	0.995375	0.597762	12.2041	17094.7	711573	0.206075	0.196865
404	42.2423	54621.7	1.63049e+06	0.995378	0.595785	12.0443	16947.4	699461	0.204544	0.195233
405	43.157	54510.4	1.63203e+06	0.995379	0.597653	12.0989	16906.3	701762	0.204081	0.194749
406	43.0091	54517	1.63586e+06	0.995376	0.596638	12.1436	16956.7	705159	0.20476	0.195443
407	42.7199	54473.5	1.62979e+06	0.99538	0.596221	12.2531	17077.6	709116	0.206556	0.197039
408	42.4861	54623.2	1.63456e+06	0.995379	0.595461	12.1023	17010.5	705976	0.205007	0.195588
409	43.1718	54613.1	1.6334e+06	0.995379	0.59609	12.2376	17080.6	707281	0.206031	0.196445
410	43.153	54519.8	1.63002e+06	0.995379	0.595626	12.2088	16863.2	698637	0.203914	0.19457
411	43.0971	55003.7	1.69178e+06	0.995364	0.595484	12.1255	17351.1	743766	0.206601	0.196833
412	42.7459	54575.8	1.6426e+06	0.995378	0.595089	12.1086	16864	703247	0.203488	0.194106
413	42.9381	54454.3	1.62869e+06	0.995379	0.594479	11.9454	16670.6	693208	0.201222	0.192081
414	42.2165	54454	1.62991e+06	0.995378	0.593424	11.8156	16662.2	691155	0.201339	0.192058
415	41.9975	54525.3	1.63395e+06	0.995376	0.59355	11.6306	16646.7	691581	0.200613	0.19134
416	42.8408	54346.2	1.62107e+06	0.99538	0.593942	11.9474	16597	684520	0.201245	0.191872
417	42.6736	54266	1.61914e+06	0.995381	0.595553	11.8776	16568.9	685719	0.200771	0.191448
418	43.0513	54363.3	1.62033e+06	0.995383	0.594823	11.9377	16612.4	687118	0.200745	0.191427
419	42.9216	54608	1.65141e+06	0.995372	0.594355	11.912	16759.7	707244	0.200693	0.19151
420	42.5513	57419	1.95272e+06	0.995276	0.592831	11.8942	18495.3	890348	0.20353	0.19331
421	42.7683	54767.3	1.66188e+06	0.995371	0.596281	11.975	16968.9	715169	0.203441	0.193995
422	42.6768	54809.7	1.66608e+06	0.995374	0.596985	11.9795	17088.1	725838	0.203989	0.194735
423	42.7386	54477.1	1.62902e+06	0.995382	0.595284	12.1112	16865.8	701161	0.203694	0.194222
424	42.778	54564.9	1.63707e+06	0.995379	0.594326	12.1081	16941.9	702607	0.204766	0.195088
425	42.3833	54814.4	1.67727e+06	0.995367	0.592714	12.133	17264.9	737865	0.206214	0.196748
426	42.9423	54579.2	1.64194e+06	0.995374	0.595007	12.2848	17160.4	715106	0.207033	0.197187
427	42.415	54389.6	1.62268e+06	0.995382	0.594408	12.1762	17019.3	705210	0.206146	0.196581
428	43.372	54297.1	1.61216e+06	0.995386	0.594755	12.3601	16969.6	697876	0.205722	0.196473
429	42.7974	54459.5	1.62949e+06	0.995378	0.593323	12.4385	17262.8	715618	0.208703	0.199061
430	42.5274	54381.2	1.62083e+06	0.995382	0.593433	12.5757	17393.9	719315	0.210476	0.200752
431	42.1762	54423.8	1.62506e+06	0.99538	0.592318	12.4538	17450.9	722502	0.211316	0.201386
432	42.7694	54479.9	1.62931e+06	0.995384	0.592434	12.64	17585.9	729527	0.212406	0.202655
433	42.7073	54617.9	1.64663e+06	0.995376	0.592041	12.6758	17676.7	740900	0.212292	0.202357
434	42.4171	54594.3	1.64494e+06	0.995376	0.592064	12.4607	17540.9	734048	0.211099	0.200938
435	42.2866	54467.9	1.63514e+06	0.995383	0.592452	12.3677	17444.5	729911	0.209943	0.200347
436	41.973	54376.6	1.62094e+06	0.995382	0.590381	12.4875	17440.3	724719	0.210608	0.201007
437	42.1778	54549.9	1.64055e+06	0.995378	0.592494	12.2677	17565.5	739481	0.210338	0.20059
438	42.4063	54265	1.61198e+06	0.995384	0.590964	12.2536	17123.3	707936	0.207431	0.197645
439	42.535	54032.7	1.58783e+06	0.995392	0.590993	12.4109	17139.6	699442	0.20903	0.199286
440	42.8388	54210.6	1.60972e+06	0.995385	0.59109	12.375	17113.8	707353	0.207461	0.197726
441	42.0072	54270.9	1.60885e+06	0.995384	0.59018	12.1292	16967.3	697349	0.205821	0.196224
442	42.4492	54189.7	1.59806e+06	0.995389	0.5904	12.2474	16918.4	692845	0.205142	0.19569
443	42.2047	54146.6	1602234	0.995388	0.590209	12.2968	17128.5	704705	0.207934	0.198305
444	42.1153	54452	1.63176e+06	0.99538	0.58951	12.3693	17433	727100	0.209716	0.199965
445	41.8125	54449.7	1.63005e+06	0.995381	0.58846	12.1046	17145.1	714153	0.206659	0.196884
446	41.8229	54204.4	1.60724e+06	0.995385	0.589118	12.2211	17042	700885	0.207032	0.197236
447	42.5136	54306.5	1.6371e+06	0.995375	0.590057	12.3399	17291.2	730687	0.20846	0.1987
448	41.9239	54574	1.65162e+06	0.995375	0.590039	12.416	17918.4	756345	0.214494	0.204431
449	42.3488	54364	1.62721e+06	0.995383	0.590233	12.4618	17487.6	728475	0.210596	0.20074
450	42.6511	54547.8	1.64707e+06	0.995377	0.590232	12.6833	17995	756313	0.215466	0.205316
451	41.7071	54704.2	1.66228e+06	0.99537	0.587219	12.3223	17946.1	759992	0.213827	0.203866
452	41.7414	54395.5	1.62363e+06	0.99538	0.587517	12.3879	17628.6	731060	0.212353	0.202213
453	42.2748	54551.2	1.64117e+06	0.995381	0.587717	12.8093	18137.3	761140	0.217397	0.207149
454	41.7468	54566.7	1.64351e+06	0.995375	0.587661	12.4479	17787.9	743475	0.213448	0.20332
455	42.5632	54159.7	1.60616e+06	0.995385	0.591091	12.4675	17555.7	722122	0.212569	0.202589
456	42.0125	54736.6	1.66269e+06	0.995368	0.589344	12.2153	17652.7	745910	0.210185	0.20032
457	42.5031	55233	1.71067e+06	0.995353	0.590425	11.9943	17562.5	758214	0.206192	0.196287
458	42.3442	54337.3	1.61459e+06	0.995385	0.592756	12.1778	17238.1	711231	0.208154	0.198503
459	42.8655	54367.7	1.61847e+06	0.995383	0.593437	12.3568	17344.8	716280	0.209154	0.199535
460	41.9736	54246.4	1.61122e+06	0.995385	0.591767	12.2623	17451.6	719908	0.211053	0.20132
461	42.426	54167.4	1.60431e+06	0.995386	0.592967	12.5203	17664.1	724035	0.214618	0.204796
462	42.0654	54310.6	1.61554e+06	0.995382	0.592114	12.3716	17607.5	724558	0.213258	0.203405
463	42.4793	54399.4	1.62433e+06	0.99538	0.593928	12.4155	17626.7	729326	0.212467	0.20276
464	42.9018	54365.9	1.6294e+06	0.995377	0.59235	12.7334	17577.4	730402	0.212529	0.202581
465	42.3226	54322.4	1.61684e+06	0.995382	0.593285	12.3282	17530.3	722961	0.212286	0.20236
466	42.1761	54320.8	1.61397e+06	0.995382	0.592727	12.2863	17505.8	720229	0.2123	0.202338
467	42.2917	54363.9	1.62047e+06	0.99538	0.592267	12.434	17550.7	724396	0.212484	0.202467
468	42.2343	54515	1.64445e+06	0.995373	0.592039	12.2693	17578.3	740385	0.210398	0.200666
469	42.2505	54399.8	1.6271e+06	0.995378	0.592807	12.3844	17572.1	727705	0.212251	0.20235
470	42.0819	54568.2	1.64154e+06	0.995373	0.593116	11.8941	17393.3	729279	0.208453	0.198728
471	41.6688	54395.9	1.62186e+06	0.995382	0.592658	12.0268	17452.4	723094	0.210343	0.20058
472	42.4381	54434.6	1.63086e+06	0.995381	0.5934	12.5172	17796	739289	0.214332	0.204446
473	42.4801	54384.1	1.62659e+06	0.995383	0.5926	12.4054	17402.1	721381	0.210354	0.200566
474	41.8763	54243.8	1.60858e+06	0.995384	0.591677	12.2328	17249.8	707871	0.209392	0.199697
475	43.0147	54288.5	1.61333e+06	0.995383	0.592059	12.6193	17481.1	719728	0.211811	0.202028
476	42.6421	54187.6	1.60284e+06	0.995387	0.592496	12.5813	17545.4	717946	0.213233	0.203448
477	42.674	54382.3	1.62993e+06	0.995382	0.591079	12.8649	18015.3	750328	0.217128	0.206911
478	42.4663	54684	1.6692e+06	0.99537	0.591544	12.3382	17917.5	767186	0.212674	0.202761
479	42.2221	54236.8	1.61948e+06	0.995382	0.591979	12.3967	17716.2	736065	0.213747	0.203793
480	42.8144	54369.2	1.63589e+06	0.995376	0.592008	12.5574	17642.3	738813	0.212155	0.202155
481	42.481	54260.9	1.60847e+06	0.995384	0.591119	12.5542	17747.3	727529	0.214646	0.204481
482	42.6493	54145.7	1.60077e+06	0.995387	0.590541	12.822	17669.4	723988	0.214293	0.204272
483	42.8497	54274.9	1.62458e+06	0.995381	0.590807	12.7155	17736.4	740417	0.213556	0.203451
484	43.0107	54293	1.62674e+06	0.995382	0.592443	12.8245	18050.9	751555	0.217175	0.206941
485	42.6916	54417.5	1.63333e+06	0.995381	0.590746	12.5539	17841.5	746002	0.213828	0.203835
486	42.5331	54144	1.60766e+06	0.995384	0.590268	12.8826	17777.3	733375	0.215338	0.205213
487	42.449	54384.5	1.63389e+06	0.995377	0.589458	12.9186	18075.4	752944	0.217395	0.207051
488	42.93	54359.8	1.62659e+06	0.995382	0.591427	12.6182	17634.3	734909	0.211585	0.201547
489	42.7169	54128.4	1.60672e+06	0.995384	0.590989	12.535	17503.8	722853	0.211514	0.201455
490	42.8372	54203.1	1.61306e+06	0.995382	0.590923	12.6726	17685.1	733633	0.213187	0.20304
491	42.0476	54128.6	1.60555e+06	0.995385	0.589741	12.3274	17617.6	726665	0.213089	0.202886
492	41.5935	54525	1.64892e+06	0.995373	0.59026	12.5061	18244.8	769980	0.218131	0.207758
493	42.4721	54509.9	1.64112e+06	0.995374	0.590048	12.8152	18006.2	754290	0.215667	0.205435
494	42.8827	54187.9	1.61058e+06	0.995381	0.589782	12.9228	17903.3	737721	0.216778	0.206166
495	42.0998	54060.9	1.59975e+06	0.995385	0.589585	12.6345	17628.2	725658	0.213797	0.203715
496	41.9918	54035.3	1.58811e+06	0.995388	0.589281	12.5888	17534.8	714034	0.213087	0.202965
497	42.4832	54160.4	1.60215e+06	0.995385	0.590546	12.6776	17793.9	730279	0.215206	0.204914
498	42.1027	53989.6	1.58006e+06	0.995392	0.589424	12.576	17391.3	704046	0.212316	0.202277
499	42.1272	53934.9	1.57688e+06	0.995391	0.58841	12.5932	17290.8	699150	0.211489	0.201289
500	42.662	54092.2	1.59813e+06	0.995385	0.590062	12.4214	17207.8	705298	0.208874	0.19897
501	42.2333	54340.5	1.6285e+06	0.995375	0.587935	12.3465	17498.5	730760	0.210226	0.200166
502	42.6558	53985.5	1.58638e+06	0.995389	0.588547	12.5667	17178.8	699717	0.209201	0.199314
503	42.4306	54222.8	1.62242e+06	0.995378	0.589037	12.4002	17459.2	724429	0.210976	0.200787
504	42.7364	54242.4	1.62471e+06	0.995379	0.589265	12.4453	17524.5	731910	0.21085	0.200709
505	42.4043	54208.4	1.60858e+06	0.995382	0.588172	12.499	17608.8	725123	0.212768	0.202465
506	42.3964	56261	1.82514e+06	0.995312	0.587696	12.5239	18836.5	858849	0.213956	0.203068
507	42.6328	54625.2	1.65674e+06	0.995366	0.592382	12.6071	17872.3	754268	0.21358	0.203421
508	42.5096	54210.2	1.60944e+06	0.995381	0.591427	12.7499	17628.2	723995	0.214114	0.203996
509	43.0292	54310.2	1.61617e+06	0.99538	0.592077	12.7142	17507.8	721392	0.212138	0.202184
510	43.1737	54118.9	1.60613e+06	0.995382	0.592883	12.7962	17466	717262	0.212873	0.202827
511	43.1987	54139.7	1.60499e+06	0.995382	0.593857	12.642	17373.4	712473	0.211469	0.201549
512	42.7268	54190	1.60637e+06	0.995383	0.591617	12.624	17332.5	711060	0.210949	0.200956
513	42.6709	54145.2	1.60159e+06	0.995383	0.592807	12.7275	17519.1	714044	0.213699	0.203584
514	42.9665	54259.9	1.61617e+06	0.995381	0.593088	12.5426	17326.5	717580	0.209887	0.200067
515	43.1736	53953.4	1.58079e+06	0.99539	0.59334	12.672	17096.6	689568	0.209713	0.199823
516	42.6794	54121	1.6e+06	0.995385	0.594136	12.2395	16963.8	694737	0.206338	0.196641
517	42.9182	53946.4	1.57686e+06	0.995392	0.593517	12.4291	16918.6	680818	0.207615	0.19793
518	43.0159	54139.6	1.60725e+06	0.995382	0.592902	12.5801	17254.2	710038	0.209908	0.199941
519	42.6088	54037.6	1.5887e+06	0.995389	0.591713	12.244	17139.7	698872	0.209007	0.199297
520	42.2567	53907.1	1.58573e+06	0.995389	0.591624	12.1777	17145.7	698773	0.209852	0.20003
521	41.9416	54314.9	1.62751e+06	0.995378	0.590649	12.6469	17768.2	738004	0.215263	0.20483
522	42.6181	54410.2	1.63148e+06	0.995379	0.591692	12.6743	17608.8	731406	0.212428	0.202281
523	43.0602	54150.3	1.61521e+06	0.99538	0.591164	12.7998	17561.4	724707	0.213404	0.203323
524	43.0683	54118.8	1.604e+06	0.995384	0.591639	12.6787	17633.1	724227	0.213853	0.203939
525	42.6543	54073.5	1.59816e+06	0.995385	0.589684	12.7911	17625.4	719088	0.214804	0.204623
526	42.5713	54152.5	1.60616e+06	0.995381	0.589898	12.7484	17551.7	719179	0.213233	0.203333
527	42.2435	53908.8	1.58549e+06	0.99539	0.591057	12.6406	17438.9	709405	0.213413	0.20361
528	42.9477	54213.2	1.61888e+06	0.995378	0.592153	12.5916	17577.2	728468	0.212809	0.202887
529	42.4855	54490.2	1.65241e+06	0.995368	0.590686	12.7346	17965.8	757829	0.215759	0.205596
530	42.6815	54474.1	1.64025e+06	0.995372	0.590806	12.6547	17726.9	741805	0.213067	0.202984
531	42.348	54293.8	1.62577e+06	0.995375	0.590083	12.5367	17550	730455	0.211643	0.201721
532	42.377	54276.8	1.62867e+06	0.995376	0.590428	12.6027	17745.5	742139	0.213774	0.203643
533	42.5043	54211.3	1.61798e+06	0.995379	0.590231	12.9157	17899.5	740635	0.216475	0.206211
534	43.4683	54065.1	1.60168e+06	0.995384	0.590599	13.2873	17840.7	733343	0.216862	0.206674
535	43.1649	53976.5	1.59139e+06	0.995388	0.591866	13.0439	17570	717636	0.214153	0.204085
536	42.9609	54264.4	1.62281e+06	0.995377	0.590646	13.1951	17996.1	747570	0.217485	0.206988
537	42.5304	54133.7	1.61744e+06	0.995379	0.592495	12.8935	17821.1	742864	0.215902	0.205766
538	42.5024	54179	1.61062e+06	0.995381	0.592477	12.9714	18023.9	743163	0.218448	0.208127
539	42.7079	54207.3	1.61294e+06	0.99538	0.591672	13.0481	17996.1	741614	0.21814	0.207912
540	42.6148	54093.8	1.59527e+06	0.995386	0.591105	13.1002	17912.6	729781	0.218019	0.207684
541	43.373	54186.4	1.61765e+06	0.995378	0.591329	13.2356	17997.7	745356	0.218081	0.207795
542	43.2494	54012.4	1.59425e+06	0.995387	0.592002	12.9611	17944.7	732609	0.218847	0.208691
543	42.5366	54050.3	1.60113e+06	0.995384	0.59162	12.8136	17930.8	733972	0.218375	0.208126
544	42.9076	54034.9	1.59326e+06	0.995386	0.590723	13.1959	17905.2	728826	0.218415	0.208123
545	42.9734	54081.3	1.59681e+06	0.995385	0.590953	13.2042	18080.4	737493	0.220389	0.209951
546	43.3269	54159.9	1.61295e+06	0.99538	0.592364	13.5094	18283.4	754153	0.222263	0.211701
547	43.1372	54267.5	1.62157e+06	0.995381	0.592162	13.3595	18363.8	759568	0.222378	0.211819
548	43.338	54613.4	1.65545e+06	0.995371	0.591042	13.3579	18413.5	776576	0.220217	0.209774
549	43.4915	54232.1	1.62281e+06	0.995377	0.592523	13.6717	18325.6	759255	0.222389	0.211684
550	44.2854	54097.2	1.60699e+06	0.995383	0.593671	13.7411	18142.1	747227	0.220706	0.210469
551	43.6122	54035.2	1.59211e+06	0.995388	0.593553	13.6532	18222.1	740808	0.222611	0.212235
552	43.4195	54155.4	1.62276e+06	0.995379	0.592769	13.2321	18195.6	760988	0.220548	0.210078
553	42.8962	54307.5	1.64599e+06	0.995369	0.592471	13.2892	18286	775223	0.220631	0.210081
554	43.4647	54223.7	1.62626e+06	0.995375	0.593134	13.5079	18387.8	766785	0.222565	0.212118
555	43.1517	54471.3	1.64748e+06	0.995373	0.592882	13.2053	18324.1	769212	0.219921	0.209549
556	43.1504	54367.2	1.6515e+06	0.995372	0.592179	13.3042	18158.8	770669	0.218355	0.207972
557	43.1163	54235.5	1.63795e+06	0.995372	0.592262	13.3135	18154.9	765930	0.219535	0.208864
558	43.342	54091.1	1.61392e+06	0.99538	0.591995	13.4428	18199.4	754953	0.221236	0.210535
559	43.0029	54293.2	1.62883e+06	0.995377	0.592443	13.3057	18351.4	765404	0.22184	0.21121
560	42.7133	54302.6	1.63023e+06	0.995377	0.591416	13.1604	18072.6	754594	0.218535	0.208069
561	43.36	53811.2	1.57465e+06	0.995393	0.59224	13.2242	17823.2	721833	0.218729	0.208479
562	42.9143	54013.9	1.59976e+06	0.995384	0.592682	13.088	18131.1	744551	0.220883	0.210349
563	43.2554	53993	1.59697e+06	0.995384	0.592372	13.302	18087.6	739670	0.220913	0.210435
564	43.1276	54006.2	1.60866e+06	0.995381	0.593249	13.1521	17982.4	747370	0.219062	0.208584
565	42.8215	54289.4	1.63457e+06	0.995374	0.590758	13.1412	18177.6	762547	0.219634	0.208892
566	43.0581	54231.7	1.62699e+06	0.995379	0.592849	12.9519	18112.3	756842	0.218765	0.208176
567	43.4953	53955.6	1.59598e+06	0.995387	0.592561	13.1553	17939.8	737896	0.218518	0.208194
568	43.1289	53794.6	1.583e+06	0.995392	0.592733	13.0407	17730.7	726428	0.216963	0.206796
569	43.4573	53990.4	1.60133e+06	0.995384	0.594328	13.2165	17966.2	740989	0.218677	0.208322
570	43.0828	54101.3	1.60898e+06	0.99538	0.593085	12.9276	17848.7	738329	0.217029	0.206468
571	42.7927	54258.5	1.62668e+06	0.99538	0.591835	12.6523	17838.7	744988	0.215503	0.204933
572	42.6039	54105.6	1.61138e+06	0.995384	0.591921	12.6785	17856.9	742253	0.216192	0.205918
573	42.7149	53851.6	1.59146e+06	0.995388	0.592757	12.685	17670.9	728413	0.215211	0.205028
574	42.8016	53889.2	1.59583e+06	0.995384	0.591476	12.5705	17498.6	722548	0.213327	0.203083
575	42.6289	53722.4	1.57204e+06	0.99539	0.592027	12.7042	17405.7	705122	0.21397	0.203808
576	42.6063	53802.3	1.5812e+06	0.99539	0.59045	12.6555	17565	718551	0.214338	0.204009
577	42.3143	53659.3	1.56279e+06	0.995396	0.590691	12.5747	17418.2	703555	0.213945	0.203681
578	42.4358	53741.4	1.57348e+06	0.995391	0.591028	12.4718	17434.1	708003	0.213512	0.203216
579	42.509	53851	1.59251e+06	0.995385	0.591266	12.4394	17440.5	717551	0.212551	0.202127
580	42.4462	53808.3	1.58618e+06	0.995388	0.591087	12.4583	17320	709962	0.211664	0.20143
581	42.3498	54027.6	1.61633e+06	0.995379	0.590976	12.4849	17642.3	738580	0.213745	0.20326
582	42.4659	53745.9	1.57705e+06	0.995392	0.590573	12.561	17385.7	708919	0.212637	0.202462
583	42.4919	53712.9	1.57184e+06	0.995393	0.591045	12.4406	17208.6	697913	0.210943	0.200687
584	42.5905	53913.6	1.59118e+06	0.995386	0.59117	12.4128	17494	718788	0.213369	0.202908
585	42.5074	53904.2	1.59065e+06	0.995388	0.592028	12.2617	17308.1	709172	0.210999	0.200767
586	42.8662	55192.6	1.73141e+06	0.995341	0.593126	12.4026	17982.8	789364	0.210713	0.200153
587	42.9518	54485	1.6402e+06	0.995369	0.595231	12.5417	17510.2	729867	0.211052	0.200891
588	43.2209	54347.9	1.63909e+06	0.995367	0.596677	12.64	17565.2	741151	0.21187	0.201848
589	43.1573	54611.4	1.67292e+06	0.995356	0.59579	12.5584	17688.5	759704	0.211208	0.200998
590	42.9348	54054.3	1.60583e+06	0.995379	0.593384	12.7635	17388.9	719039	0.211992	0.201631
591	42.1648	54124.8	1.61501e+06	0.995377	0.593448	12.6003	17718.5	737650	0.215015	0.204681
592	42.5502	54588.8	1.66537e+06	0.995362	0.59339	12.3446	17858.6	761627	0.212875	0.202508
593	43.0445	54901.8	1.71887e+06	0.995346	0.591755	12.5905	18223.8	815118	0.214075	0.203491
594	43.2303	54380.5	1.6602e+06	0.995364	0.59284	12.4855	17606	761046	0.210343	0.199871
595	43.2064	54042.5	1.61299e+06	0.995377	0.592592	12.7057	17376.6	725675	0.210318	0.200016
596	43.2018	54107.2	1.61379e+06	0.995377	0.592098	12.7216	17439.4	722826	0.211023	0.200809
597	42.6496	55271.4	1.73447e+06	0.995337	0.591629	12.5817	18208.8	798115	0.213141	0.202286
598	43.0019	53995.7	1.6033e+06	0.995379	0.593348	12.6367	17441.6	718448	0.212164	0.202103
599	42.7043	54089.9	1.61384e+06	0.995376	0.592353	12.3947	17416	723292	0.210886	0.200657
600	43.2251	53796.1	1.58129e+06	0.995388	0.592507	12.6736	17344	708989	0.212004	0.201905
601	43.3405	53908.5	1.591e+06	0.995385	0.592223	12.8328	17577.9	720588	0.213967	0.203715
602	43.3585	54401	1.65701e+06	0.995367	0.592587	12.7252	17652.1	754126	0.210914	0.200502
603	43.2983	56402.3	1.86349e+06	0.995301	0.592421	12.6015	18589.7	866872	0.20961	0.198907
604	44.0222	53998.5	1.60623e+06	0.995381	0.596178	13.1048	17503.5	723866	0.213386	0.203217
605	44.1615	54043.6	1.61293e+06	0.995377	0.596858	13.1155	17592.3	731164	0.213852	0.203693
606	43.72	54028	1.60165e+06	0.99538	0.596693	12.8351	17418.5	714760	0.21271	0.202654
607	43.9556	53808.1	1.57891e+06	0.995389	0.59681	12.6244	17064.4	691673	0.2093	0.199424
608	43.6985	54005.4	1.59797e+06	0.995383	0.596036	12.6986	17193	704087	0.209742	0.199718
609	43.982	53974	1.59824e+06	0.995383	0.596522	12.8162	17173.6	704530	0.209473	0.19964
610	44.2429	53893.6	1.59178e+06	0.995386	0.597107	12.936	17203.8	703781	0.210274	0.200402
611	43.8568	54256.4	1.63396e+06	0.995372	0.596641	12.838	17255.2	723616	0.208512	0.198287
612	43.818	54291	1.63402e+06	0.995373	0.59612	12.5688	17218.6	722667	0.207676	0.197673
613	43.9864	53878.3	1.59619e+06	0.995384	0.596246	12.4017	16908.9	696332	0.206415	0.196643
614	43.5727	54020.8	1.617e+06	0.99538	0.597127	12.326	17145.9	714102	0.208167	0.198238
615	43.495	53869.4	1.59282e+06	0.995388	0.595459	12.5775	16938	694795	0.206843	0.197119
616	43.5019	53868.7	1.59858e+06	0.995386	0.596743	12.492	17052.8	703689	0.20828	0.198304
617	43.6183	53941	1.59908e+06	0.995386	0.595335	12.2856	16758.1	690758	0.203871	0.194257
618	43.6143	53793.3	1.59166e+06	0.995386	0.594537	12.2188	16666.2	686467	0.203711	0.193825
619	44.0591	53762.9	1.5834e+06	0.995388	0.594717	12.3899	16685.6	681536	0.204534	0.194672
620	43.8553	54056.7	1.6077e+06	0.995382	0.593772	12.5183	16900.8	696860	0.205586	0.195782
621	43.8082	53764.9	1.57925e+06	0.995391	0.594395	12.363	16482.8	669988	0.202549	0.192838
622	43.8998	53882.4	1.59243e+06	0.995386	0.594892	12.2511	16463.5	678655	0.200474	0.190987
623	44.1899	53759.3	1.5854e+06	0.995387	0.596105	12.4189	16498.1	674770	0.201964	0.192346
624	43.4291	53796.2	1.58627e+06	0.995386	0.594663	12.2306	16475.1	673841	0.201511	0.191954
625	43.8018	53846.8	1.5974e+06	0.995384	0.595575	12.2314	16664.9	690606	0.203076	0.193266
626	43.7782	53822	1.58753e+06	0.995389	0.59361	12.6113	16823.3	688335	0.205671	0.195747
627	43.849	53788.9	1.58281e+06	0.995392	0.59327	12.6248	16910	690232	0.206844	0.197062
628	43.7431	53706.5	1.57163e+06	0.995392	0.592937	12.3927	16664.2	675493	0.204509	0.194761
629	43.9551	53737.1	1.57744e+06	0.99539	0.594507	12.3066	16704.6	680487	0.204672	0.194826
630	44.023	53725.1	1.58163e+06	0.995389	0.594657	12.629	16700.2	682203	0.204545	0.194803
631	44.2675	53728	1.58162e+06	0.995387	0.593553	12.665	16632.7	678339	0.204071	0.194274
632	44.4958	53840.4	1.59382e+06	0.995389	0.5953	12.6232	16707.1	688166	0.20422	0.194334
633	44.5403	53923.9	1.60621e+06	0.995383	0.594906	12.5315	16705.3	694135	0.202907	0.193256
634	44.245	53687	1.57992e+06	0.995388	0.59471	12.5217	16422.7	672253	0.201184	0.191708
635	44.2284	53774.4	1.58312e+06	0.995387	0.594792	12.5863	16786.2	686739	0.205682	0.195733
636	44.5955	53795.9	1.58691e+06	0.995386	0.595952	12.6298	16698.6	686311	0.203709	0.194076
637	44.1991	53959.3	1.61331e+06	0.995379	0.594457	12.6905	16963.5	706883	0.206405	0.196488
638	44.0295	53875.1	1.60173e+06	0.995384	0.594559	12.4348	16702.2	692271	0.203219	0.193421
639	43.8461	53647.7	1.57191e+06	0.995392	0.594378	12.4765	16585.2	674764	0.203582	0.193651
640	43.763	53702.8	1.57598e+06	0.99539	0.594918	12.2429	16552.5	673067	0.203028	0.193341
641	43.7414	53716.4	1.58108e+06	0.995389	0.593776	12.2098	16338.9	669990	0.199961	0.190157
642	43.8265	53665	1.57341e+06	0.99539	0.593601	12.2678	16254.5	661364	0.199629	0.190047
643	43.795	54951.5	1.70316e+06	0.995349	0.593789	12.2227	16944	729639	0.200837	0.190859
644	43.5842	53936	1.5986e+06	0.995382	0.596069	12.1992	16552.4	679184	0.202283	0.192587
645	43.7143	53837.8	1.58887e+06	0.995386	0.597315	12.4054	16568.1	676199	0.202715	0.193092
646	44.3375	53979.3	1.60071e+06	0.995381	0.595771	12.4931	16567.6	681473	0.201971	0.192298
647	43.8854	54003.3	1.60769e+06	0.995379	0.596713	12.3586	16545	683687	0.20167	0.192082
648	44.7842	54090.6	1.62426e+06	0.995372	0.59734	12.6252	16655.8	695468	0.201955	0.192504
649	44.0169	54061.1	1.61458e+06	0.995377	0.595498	12.6592	16830.9	697281	0.204438	0.194719
650	43.9746	53884.9	1.59154e+06	0.995385	0.59478	12.7769	16714.5	682606	0.204405	0.194749
651	44.1637	53810.7	1.58551e+06	0.995389	0.59524	12.5351	16494.8	673002	0.201794	0.192279
652	44.6858	54306.2	1.64719e+06	0.995369	0.594312	12.6879	16805.3	709255	0.202524	0.192885
653	44.7814	53858.8	1.58848e+06	0.995386	0.595886	12.8159	16861	689485	0.206121	0.196312
654	44.6368	54016.2	1.60581e+06	0.995385	0.598015	12.6129	16995.8	701482	0.206455	0.196955
655	44.8919	53830.9	1.58882e+06	0.995387	0.598002	12.8191	16833.9	686239	0.205933	0.196226
656	44.1323	53791.7	1.58185e+06	0.99539	0.596624	12.6207	16704.3	679555	0.204518	0.194956
657	44.4578	53728.7	1.5822e+06	0.995391	0.596712	12.6085	16613.8	678053	0.203562	0.194063
658	44.232	53690	1.57002e+06	0.995394	0.596326	12.2988	16349.7	658855	0.201113	0.191758
659	43.9874	53703.5	1.58061e+06	0.99539	0.597615	12.4347	16516	671580	0.202884	0.193371
660	44.1228	53810.2	1.58502e+06	0.995388	0.59686	12.6553	16712.2	680354	0.2048	0.195119
661	43.8363	53819.1	1.5815e+06	0.995389	0.595298	12.6968	16784.2	680956	0.205824	0.196091
662	44.072	53786.9	1.5836e+06	0.995388	0.596292	12.7312	16778	681860	0.206062	0.196392
663	44.2629	53774	1.58599e+06	0.995387	0.596254	12.8885	16800.7	684129	0.206204	0.196465
664	44.3911	53812.7	1.58433e+06	0.995391	0.597779	12.7064	16783.2	686402	0.205166	0.195512
665	44.8925	53962.9	1.61603e+06	0.995378	0.598379	13.0168	16924.4	703418	0.206231	0.196496
666	44.8574	54035.9	1.61154e+06	0.995378	0.598613	12.7372	16723.6	688152	0.204127	0.194402
667	44.1108	53919.5	1.59891e+06	0.995382	0.596246	12.7079	16731.2	684172	0.205128	0.195424
668	44.2833	53814.7	1.58701e+06	0.995388	0.598142	12.7449	16727.5	680984	0.205504	0.195733
669	44.8517	53747.8	1.57992e+06	0.995391	0.598344	12.7244	16643.9	675980	0.204595	0.195232
670	44.7218	53806	1.58069e+06	0.995389	0.597844	12.8111	16731	676467	0.205879	0.196273
671	44.8384	53711.9	1.57105e+06	0.995392	0.598979	12.8093	16564.2	666501	0.204273	0.194939
672	44.3871	53872.4	1.59479e+06	0.995386	0.597751	12.7797	16766.8	684219	0.20589	0.19628
673	44.6018	53919.3	1.59409e+06	0.995387	0.597931	12.908	16938.8	689752	0.207457	0.197715
674	44.1625	53790.6	1.582e+06	0.995389	0.597527	12.6871	16853.8	686084	0.206552	0.197031
675	44.6171	53634	1.56274e+06	0.995396	0.598413	12.9803	16955.2	680255	0.209221	0.199615
676	44.4985	53595.7	1.55726e+06	0.995398	0.597877	12.9561	16887.7	675270	0.208888	0.199095
677	44.1582	53644.4	1.56837e+06	0.995393	0.597558	12.9754	17106.2	689402	0.211097	0.201295
678	43.9776	53628.1	1.56331e+06	0.995394	0.596161	12.8207	16985.5	680494	0.209849	0.200108
679	44.397	53434.7	1.54053e+06	0.995403	0.595864	13.1924	16964.3	672877	0.211087	0.201311
680	44.3926	53486	1.55885e+06	0.995399	0.597678	13.0171	16814.2	678133	0.208055	0.198452
681	44.5456	53629.5	1.57848e+06	0.995391	0.597785	12.794	16761.3	686403	0.20685	0.197236
682	44.202	53610.4	1.55823e+06	0.995397	0.596805	12.7985	16775.2	671668	0.207304	0.197745
683	44.1689	53440.4	1.54077e+06	0.995404	0.597051	12.9686	16759.3	663517	0.208478	0.198833
684	44.0606	53794.1	1.57916e+06	0.995392	0.596583	12.8956	16912.7	682963	0.208429	0.198541
685	44.6028	53689.2	1.57453e+06	0.995396	0.59691	12.7793	16777.8	679609	0.206604	0.196985
686	44.482	53386.8	1.53932e+06	0.995404	0.597077	12.762	16510.7	653490	0.205589	0.196116
687	44.2005	53461	1.54725e+06	0.995403	0.597661	12.7018	16583	660266	0.205651	0.196183
688	43.7526	53485.3	1.5474e+06	0.995402	0.595403	12.9494	16732.1	665888	0.207786	0.198126
689	44.0044	53571.3	1.55641e+06	0.995398	0.596138	12.9523	16907.7	674814	0.209103	0.199469
690	44.4273	53472.1	1.54725e+06	0.995402	0.597612	13.1526	16964	676414	0.210271	0.200459
691	44.1697	53365.7	1.53348e+06	0.995405	0.596365	13.1176	16880.6	664535	0.210505	0.200698
692	44.228	53579.4	1.55959e+06	0.995398	0.597374	13.0536	17091.2	685015	0.21121	0.201442
693	44.1741	55805.4	1.7864e+06	0.995326	0.597831	12.9703	18356.4	818470	0.212066	0.201735
694	44.7916	53318.7	1.53139e+06	0.995408	0.598549	13.2176	16875.5	664641	0.211101	0.201635
695	44.9279	53276.7	1.53119e+06	0.995407	0.599854	13.1105	16683.3	656144	0.208922	0.199513
696	45.4673	53455.8	1.54822e+06	0.995401	0.599764	13.3279	16756.6	664538	0.208818	0.199219
697	44.5632	53773.9	1.57364e+06	0.995396	0.598451	13.232	17155.2	689913	0.211913	0.202084
698	45.0179	53652.9	1.56364e+06	0.995397	0.59934	13.3803	17039	679320	0.211382	0.201747
699	45.4554	53333.7	1.53566e+06	0.995406	0.59992	13.327	16946.8	668212	0.211929	0.202263
700	44.6707	53450.9	1.53864e+06	0.995404	0.597841	13.272	16962.9	669017	0.211505	0.201917
701	44.7173	53390.7	1.53694e+06	0.995406	0.599338	13.1606	16856.1	665989	0.210437	0.200892
702	44.7559	53332.3	1.53124e+06	0.995408	0.599287	13.2398	16978.9	668212	0.212371	0.202575
703	44.4465	53315.8	1.5295e+06	0.995408	0.597951	13.119	16769.8	659543	0.209843	0.200305
704	44.6588	53250.8	1.52361e+06	0.99541	0.598026	13.2562	16853.2	660810	0.211034	0.201407
705	44.6845	53396.7	1.53666e+06	0.995404	0.598494	13.3911	17053.5	670010	0.213229	0.203406
706	44.8396	53162.5	1.51286e+06	0.995413	0.599201	13.6107	17099.3	664034	0.21508	0.205355
707	44.9911	53241	1.52652e+06	0.995408	0.599543	13.4999	17208.8	673253	0.215932	0.205975
708	44.6656	53213.4	1.51665e+06	0.995412	0.598682	13.6071	17322.1	674352	0.217666	0.207757
709	44.9708	53309.9	1.52945e+06	0.995406	0.59906	13.5339	17158.7	673047	0.214867	0.205129
710	44.833	53229.8	1.52252e+06	0.99541	0.598279	13.3861	16970.7	663581	0.212721	0.203094
711	45.1491	53370.8	1.54238e+06	0.995406	0.598149	13.3179	16895.8	668338	0.211412	0.20161
712	44.9102	53241.6	1.5297e+06	0.99541	0.598428	13.6133	17298.2	680202	0.216587	0.206653
713	44.7898	53057.5	1.50753e+06	0.995415	0.59934	13.5231	17143	665378	0.215986	0.206164
714	44.4633	53355.1	1.54115e+06	0.995406	0.599352	12.9745	16958.1	671237	0.211679	0.201919
715	44.5337	53211.1	1.51864e+06	0.99541	0.5982	13.1438	16847.1	656934	0.211575	0.201778
716	44.3308	53483.9	1.55342e+06	0.995403	0.597089	13.4517	17510.4	699648	0.217571	0.207469
717	44.5275	53152.7	1.51724e+06	0.995412	0.59805	13.4677	17272.4	674139	0.216795	0.206895
718	45.1816	53348.8	1.54447e+06	0.995407	0.600947	13.0816	16984.1	674832	0.211482	0.201689
719	44.1722	53417.8	1.54755e+06	0.995406	0.598055	13.3541	17334.7	690856	0.215604	0.205658
720	44.3158	53228.4	1.52234e+06	0.995409	0.597347	13.3172	17146.9	671832	0.214813	0.205109
721	44.4037	53172.4	1.51168e+06	0.995413	0.597912	13.5669	17203.4	668689	0.21648	0.206615
722	44.4833	53056.3	1.50928e+06	0.995413	0.596636	13.525	17068.8	662743	0.215648	0.20551
723	44.1409	53026.5	1.50683e+06	0.995415	0.5977	13.2331	17040.2	663256	0.214887	0.205016
724	44.6512	53002.5	1.50165e+06	0.995417	0.597882	13.3831	17063.1	661543	0.215267	0.205562
725	43.8867	53037.1	1.50297e+06	0.995415	0.596179	13.4679	17188.6	664915	0.217376	0.207195
726	43.9885	53040.8	1.50566e+06	0.995414	0.597425	13.5214	17249.7	668461	0.217973	0.207976
727	44.1107	53085.2	1.5043e+06	0.995414	0.596112	13.4585	17242.7	666324	0.217634	0.207666
728	43.7173	53359.5	1.53502e+06	0.995407	0.595178	13.0165	16969.8	667004	0.212718	0.202732
729	44.5877	53262.8	1.53138e+06	0.99541	0.597628	13.6054	17607.5	694408	0.220529	0.210253
730	44.3552	53099.7	1.51651e+06	0.99541	0.596368	13.6125	17373.9	679450	0.218795	0.208647
731	44.327	53012.6	1.50237e+06	0.995414	0.597624	13.6003	17363	670378	0.219698	0.209658
732	44.4156	53215.8	1.52756e+06	0.99541	0.598241	13.1473	16997.3	667124	0.213243	0.203446
733	44.1089	52954.3	1.49997e+06	0.995415	0.597485	13.2321	16835.1	650054	0.213246	0.203333
734	44.9931	52865.1	1.4884e+06	0.995419	0.597087	13.5546	16853	646281	0.214353	0.204398
735	44.8415	52916.7	1.49711e+06	0.995416	0.596483	13.4877	17034.6	657956	0.216107	0.206122
736	44.2399	53138.2	1.52526e+06	0.995411	0.596293	13.5064	17420.6	685619	0.219129	0.20912
737	44.3348	52957.3	1.49933e+06	0.995417	0.595924	13.5006	17128	662179	0.216957	0.20714
738	44.8515	52986.2	1.50098e+06	0.995416	0.596211	13.7259	17335.1	668769	0.219588	0.209439
739	45.1389	52994	1.5068e+06	0.995414	0.595973	13.8411	17452.2	677164	0.220276	0.210171
740	44.4546	53096.2	1.5158e+06	0.995414	0.594076	13.5171	17215.2	670916	0.216794	0.206802
741	44.1825	53246.7	1.5326e+06	0.995409	0.594904	13.5926	17461.2	687648	0.218837	0.208701
742	44.7741	53016.6	1.50111e+06	0.995416	0.594126	13.8186	17368.4	671163	0.219587	0.209319
743	44.448	52866.3	1.49175e+06	0.995419	0.594541	13.7178	17317.6	667047	0.21945	0.20954
744	43.4465	53175.9	1.52584e+06	0.995409	0.592363	13.2687	17175.5	673782	0.215945	0.205807
745	45.0635	53244.1	1.52528e+06	0.99541	0.593307	13.928	17604.3	690309	0.220747	0.210748
746	44.2507	53185.2	1.52405e+06	0.99541	0.593012	13.4148	17142.6	671111	0.215458	0.205349
747	43.9998	53361.1	1.53427e+06	0.995407	0.592521	13.6267	17615.9	692902	0.219913	0.209745
748	44.5189	52895.7	1.49065e+06	0.995419	0.592551	13.8635	17347	665861	0.21995	0.209843
749	44.55	52908.7	1.49207e+06	0.995419	0.592761	13.8266	17390.7	668451	0.220381	0.210305
750	44.453	52867.1	1.49011e+06	0.99542	0.592833	13.7946	17334.5	666082	0.219622	0.20956
751	44.4428	52913.8	1.49273e+06	0.995418	0.592706	13.914	17446.3	670577	0.221111	0.210961
752	44.3824	52984.2	1.50305e+06	0.995415	0.592344	13.7771	17431.3	675250	0.220203	0.210078
753	44.1272	52973.6	1.50117e+06	0.995415	0.591683	13.7734	17453.7	673919	0.221123	0.210687
754	44.3604	53110.4	1.51434e+06	0.995413	0.591957	13.6197	17224.3	671207	0.216976	0.207097
755	44.5162	53139.8	1.5197e+06	0.995412	0.593281	13.7108	17542.6	686997	0.220346	0.210082
756	44.2743	52838.3	1.48957e+06	0.995419	0.591986	13.6958	17336.3	666691	0.219882	0.209729
757	44.0558	52836.2	1.48506e+06	0.995421	0.591163	13.9052	17484	669565	0.221851	0.211696
758	44.1006	52881.4	1.49092e+06	0.99542	0.59283	13.7976	17598	678191	0.222369	0.212176
759	43.8719	52933.8	1.49727e+06	0.995417	0.591473	13.6646	17497.8	677089	0.221232	0.211067
760	44.6262	52930.2	1.49229e+06	0.995418	0.591652	13.9442	17575.6	676589	0.222238	0.211972
761	44.5774	52825.1	1.48627e+06	0.995421	0.593168	13.9779	17573.3	674851	0.22265	0.212251
762	43.8323	52815.4	1.48685e+06	0.99542	0.59065	13.9091	17576.1	675790	0.223076	0.212753
763	44.1603	52901.3	1.49084e+06	0.995418	0.592132	13.8917	17630.5	677664	0.22311	0.212811
764	43.7097	52884.3	1.49274e+06	0.995417	0.591958	13.656	17508	674510	0.221413	0.211299
765	43.3579	53096.4	1.516e+06	0.995412	0.589804	13.4558	17449.7	683102	0.218973	0.208847
766	44.0998	53149.7	1.51769e+06	0.995412	0.591095	13.6743	17647.8	689834	0.22131	0.210848
767	44.061	52833	1.4862e+06	0.995421	0.591026	13.5795	17390.3	668777	0.220031	0.209904
768	44.073	53103.9	1.51692e+06	0.995413	0.591499	13.5016	17281.2	676156	0.216864	0.206772
769	43.7777	53127.2	1.52033e+06	0.995412	0.590571	13.5945	17581.4	690459	0.220319	0.210143
770	44.4152	52939	1.49711e+06	0.995417	0.59138	13.7099	17539.5	679452	0.221152	0.210953
771	44.34	52815.6	1.48616e+06	0.99542	0.591112	13.8592	17464.2	671906	0.221123	0.210939
772	43.581	52827.8	1.48879e+06	0.99542	0.59098	13.6223	17507.3	674924	0.22126	0.211126
773	44.1132	53620.8	1.56106e+06	0.995396	0.592586	13.6032	17835.8	711993	0.220103	0.209634
774	44.2307	53853.8	1.58275e+06	0.995389	0.592729	13.7122	18012.4	727201	0.220903	0.210444
775	44.2243	52984.9	1.49916e+06	0.995416	0.594719	13.5929	17450.3	673655	0.220646	0.210471
776	44.4049	53096	1.51392e+06	0.995411	0.595564	13.657	17561.7	684647	0.220904	0.210614
777	44.1108	52982.4	1.50586e+06	0.995413	0.594504	13.7341	17428.8	677097	0.220042	0.209869
778	44.8625	52862.9	1.49394e+06	0.995417	0.59503	13.9593	17448.9	672346	0.221317	0.211178
779	43.9581	53058.6	1.51429e+06	0.995414	0.594383	13.5614	17468.4	681863	0.220075	0.209984
780	43.8887	52958.2	1.50171e+06	0.995418	0.594502	13.59	17416.7	674731	0.220135	0.209984
781	43.9528	52782.1	1.48625e+06	0.995421	0.594614	13.6039	17269.9	662829	0.219781	0.209538
782	44.9523	52823.5	1.48528e+06	0.995421	0.595452	13.8031	17228.2	661399	0.218841	0.208766
783	44.549	52862	1.49163e+06	0.995418	0.59362	13.6199	17089.2	658169	0.216912	0.206978
784	44.373	52833.9	1.4897e+06	0.995419	0.593903	13.5341	17172.7	661437	0.21777	0.207877
785	44.4449	52822.6	1.48964e+06	0.995418	0.595122	13.6796	17222.4	661324	0.218683	0.208524
786	44.7252	52988.6	1.50787e+06	0.995416	0.595611	13.7073	17282.5	672388	0.218242	0.207923
787	44.1371	53069.3	1.51415e+06	0.995413	0.595608	13.4143	17284.2	674164	0.217468	0.207581
788	44.4451	52848.7	1.4877e+06	0.995419	0.595317	13.6232	17173.5	658162	0.218024	0.207973
789	44.232	52892.7	1.49297e+06	0.995417	0.594185	13.3764	17015.8	655547	0.215318	0.205494
790	44.6054	53118.3	1.51527e+06	0.995413	0.594296	13.4254	17181.7	669798	0.216023	0.205971
791	44.5129	53152.8	1.51764e+06	0.995412	0.594069	13.6415	17357.5	676270	0.218174	0.208167
792	44.1569	52915	1.49236e+06	0.995418	0.593938	13.4464	17205.1	662526	0.217762	0.207665
793	44.6063	52787.9	1.48538e+06	0.995421	0.594744	13.6518	17165.7	659125	0.217733	0.207698
794	44.367	52816.1	1.48821e+06	0.995419	0.595155	13.4866	17171.3	660297	0.217654	0.207682
795	43.7013	52927.9	1.49563e+06	0.995416	0.59367	13.471	17253.1	665656	0.218306	0.208114
796	44.2651	52873.2	1.49103e+06	0.995418	0.593947	13.7106	17270.3	664793	0.218854	0.208723
797	44.2068	52821.9	1.48802e+06	0.995419	0.594206	13.5758	17324.2	666701	0.219542	0.209435
798	44.6081	52751.2	1.47911e+06	0.995423	0.594306	13.6335	17244.3	658829	0.218907	0.208945
