# Supplementary material for: StayGold variants for molecular fusion and membrane-targeting applications
Source: Nat Methods. 2023 Nov 30;21(4):648–56. doi: 10.1038/s41592-023-02085-6 (PMC11009113; doi:10.1038/s41592-023-02085-6)
Supplement: Supplementary file 22 — Numerical source data. [file 41592_2023_2085_MOESM22_ESM.xlsm]

## Sheet: 10W
10W/cm2	mSG	Frame	Time (sec)	1st	2nd	3rd	BG	1st - BG	2nd - BG	3rd - BG	% 1st	% 2nd	% 3rd	average		mSG2	Frame	Time (sec)	1st	2nd	3rd	BG	1st - BG	2nd - BG	3rd - BG	% 1st	% 2nd	% 3rd	average		mEGFP	Frame	Time (sec)	1st	2nd	3rd	BG	1st - BG	2nd - BG	3rd - BG	% 1st	% 2nd	% 3rd	average		mNG	Frame	Time (sec)	1st
		0	0	1201.61	1070.84	1169.93	37.8153	1163.79	1033.03	1132.11	100	100	100	100			0	0	729.013	950.023	1032.93	37.8153	691.198	912.208	995.119	100	100	100	100			0	0	1446.02	1193.46	1341.34	37.8153	1408.21	1155.65	1303.52	100	100	100	100			0	0	1064.19
		1	0.333333	1168.39	1033.74	1153.37	36.7802	1131.61	996.96	1116.58	97.2342	96.5084	98.6282	97.457			1	0.333333	692.225	972.395	1014.15	36.7802	655.445	935.615	977.368	94.8274	102.566	98.2162	98.5365			1	0.333333	1263.67	1058.08	1189.39	36.7802	1226.89	1021.3	1152.61	87.1243	88.3752	88.4228	87.9741			1	0.333333	1034.28
		2	0.666667	1164.17	1031.12	1166.19	36.8635	1127.31	994.254	1129.32	96.8648	96.2465	99.7535	97.6216			2	0.666667	694.31	907.657	997.706	36.8635	657.446	870.793	960.842	95.117	95.46	96.5556	95.7109			2	0.666667	1177.36	1038.92	1153.25	36.8635	1140.49	1002.06	1116.39	80.9889	86.7098	85.644	84.4476			2	0.666667	1042.14
		3	1	1075.41	1028.21	1121.12	37.3628	1038.05	990.851	1083.76	89.1955	95.9171	95.7287	93.6138			3	1	668.486	966.828	1006.07	37.3628	631.123	929.465	968.705	91.3086	101.892	97.3457	96.8487			3	1	1203.26	1056.45	1144.84	37.3628	1165.9	1019.08	1107.48	82.7933	88.1831	84.9604	85.3123			3	1	1029.01
		4	1.33333	1124.82	1028.42	1106.97	37.4571	1087.36	990.967	1069.51	93.4322	95.9283	94.4705	94.6103			4	1.33333	647.884	903.771	970.569	37.4571	610.427	866.314	933.112	88.3144	94.9689	93.7689	92.3507			4	1.33333	1173.31	1048.78	1167.68	37.4571	1135.85	1011.32	1130.23	80.6591	87.5113	86.7056	84.9587			4	1.33333	1033.51
		5	1.66667	1132.14	1026.03	1144.15	37.0328	1095.11	988.997	1107.12	94.0983	95.7376	97.7922	95.8761			5	1.66667	643.867	922.186	984.284	37.0328	606.834	885.153	947.251	87.7946	97.0342	95.1898	93.3395			5	1.66667	1246.94	1033.81	1145.79	37.0328	1209.91	996.78	1108.76	85.9182	86.2531	85.0588	85.7434			5	1.66667	1022.37
		6	2	1076.27	1031.37	1144.94	37.5037	1038.77	993.866	1107.44	89.2569	96.209	97.8202	94.4287			6	2	656.549	940.759	972.229	37.5037	619.045	903.255	934.725	89.5613	99.0186	93.931	94.1703			6	2	1203.28	1055.82	1162.71	37.5037	1165.78	1018.31	1125.2	82.7847	88.1164	86.3201	85.7404			6	2	1028.15
		7	2.33333	1150.15	1022.65	1150.29	37.6632	1112.49	984.987	1112.63	95.5916	95.3494	98.2789	96.4066			7	2.33333	694.097	896.607	1009.79	37.6632	656.434	858.944	972.132	94.9705	94.161	97.69	95.6072			7	2.33333	1218.06	1013.47	1177.48	37.6632	1180.4	975.803	1139.81	83.8229	84.4379	87.4411	85.234			7	2.33333	1026.91
		8	2.66667	1089.13	1023.73	1136.29	37.2174	1051.92	986.508	1099.07	90.3869	95.4966	97.0815	94.3217			8	2.66667	732.368	907.894	989.135	37.2174	695.151	870.677	951.918	100.572	95.4472	95.6587	97.2259			8	2.66667	1182.67	1052.23	1156.33	37.2174	1145.45	1015.01	1119.11	81.3413	87.8304	85.853	85.0083			8	2.66667	1029.36
		9	3	1089.95	1026.32	1144.04	37.5347	1052.42	988.786	1106.51	90.4298	95.7172	97.7382	94.6284			9	3	755.704	906.24	979.2	37.5347	718.169	868.705	941.665	103.902	95.2311	94.6284	97.9206			9	3	1250.03	1030.64	1166.68	37.5347	1212.49	993.107	1129.14	86.1017	85.9353	86.6224	86.2198			9	3	1029.01
		10	3.33333	1150.62	1028.31	1149.75	37.7412	1112.88	990.569	1112.01	95.6255	95.8898	98.2239	96.5797			10	3.33333	764.224	1017.72	988.998	37.7412	726.483	979.981	951.257	105.105	107.43	95.5923	102.709			10	3.33333	1163.73	1042.09	1147.58	37.7412	1125.99	1004.35	1109.84	79.9588	86.9079	85.1417	84.0028			10	3.33333	1020.14
		11	3.66667	1077.16	1023.41	1144.44	38.0262	1039.13	985.389	1106.41	89.2882	95.3883	97.7296	94.1354			11	3.66667	753.364	904.083	987.994	38.0262	715.338	866.057	949.968	103.492	94.9407	95.4628	97.9653			11	3.66667	1187.6	1036.68	1160.29	38.0262	1149.57	998.657	1122.27	81.6337	86.4155	86.0949	84.7147			11	3.66667	1025.08
		12	4	1126.39	1031.97	1128.5	37.3005	1089.09	994.673	1091.2	93.5807	96.2871	96.3858	95.4179			12	4	716.658	887.354	982.828	37.3005	679.357	850.053	945.527	98.287	93.1864	95.0166	95.4966			12	4	1226.98	1026.19	1138.11	37.3005	1189.68	988.893	1100.81	84.4815	85.5706	84.4491	84.8338			12	4	1025.58
		13	4.33333	1098.22	1024.89	1120.08	37.5523	1060.66	987.337	1082.52	91.1385	95.5769	95.6197	94.1117			13	4.33333	701.826	963.467	1001.85	37.5523	664.274	925.915	964.297	96.1047	101.503	96.9027	98.17			13	4.33333	1203.49	1033.39	1163.04	37.5523	1165.94	995.843	1125.49	82.7961	86.172	86.342	85.1034			13	4.33333	1026.19
		14	4.66667	1122.63	1027.89	1141.05	37.4123	1085.22	990.483	1103.64	93.2485	95.8814	97.4847	95.5382			14	4.66667	696.893	1005.51	988.264	37.4123	659.481	968.097	950.852	95.4113	106.127	95.5516	99.0299			14	4.66667	1209.9	1042.5	1132.64	37.4123	1172.49	1005.09	1095.23	83.2609	86.9719	84.0205	84.7511			14	4.66667	1020
		15	5	1119.02	1030.44	1107.1	37.2576	1081.76	993.18	1069.84	92.9514	96.1426	94.4995	94.5311			15	5	735.291	902.264	1001.39	37.2576	698.033	865.006	964.128	100.989	94.8256	96.8858	97.5668			15	5	1191.36	1037.96	1137.05	37.2576	1154.1	1000.7	1099.79	81.9553	86.5924	84.3704	84.306			15	5	1018.71
		16	5.33333	1127.14	1024.51	1179.72	37.0727	1090.07	987.441	1142.65	93.6649	95.587	100.93	96.7274			16	5.33333	743.586	943.763	1022.98	37.0727	706.513	906.69	985.91	102.216	99.3952	99.0746	100.229			16	5.33333	1199.19	1034.62	1146.96	37.0727	1162.12	997.547	1109.89	82.5245	86.3195	85.1454	84.6631			16	5.33333	1016.61
		17	5.66667	1128.96	1028.15	1158.29	37.7401	1091.22	990.409	1120.55	93.7645	95.8743	98.9787	96.2058			17	5.66667	736.676	914.62	1007.18	37.7401	698.936	876.88	969.437	101.12	96.1272	97.4192	98.222			17	5.66667	1210.35	1023.88	1143.87	37.7401	1172.6	986.142	1106.12	83.2693	85.3325	84.8566	84.4861			17	5.66667	1013.4
		18	6	1112.65	1033.47	1182.78	36.7112	1075.94	996.756	1146.06	92.4507	96.4887	101.232	96.7239			18	6	693.598	1000.97	1012.55	36.7112	656.887	964.262	975.843	95.036	105.706	98.063	99.6018			18	6	1197.05	1029.04	1154.45	36.7112	1160.34	992.333	1117.74	82.3986	85.8683	85.7476	84.6715			18	6	1013.38
		19	6.33333	1138.69	1024.54	1165.87	37.4866	1101.2	987.055	1128.38	94.6217	95.5497	99.6701	96.6138			19	6.33333	721.17	931.373	1014.7	37.4866	683.683	893.886	977.209	98.9129	97.9915	98.2003	98.3682			19	6.33333	1164.92	1034.45	1161.26	37.4866	1127.43	996.962	1123.77	80.0617	86.2689	86.2102	84.1802			19	6.33333	1021.07
		20	6.66667	1120.65	1036.55	1190.5	37.2013	1083.45	999.353	1153.3	93.0963	96.7401	101.871	97.2358			20	6.66667	669.192	943.511	1021.43	37.2013	631.991	906.31	984.226	91.4341	99.3534	98.9054	96.5643			20	6.66667	1217.16	1026.21	1139.94	37.2013	1179.96	989.012	1102.74	83.7916	85.5809	84.597	84.6565			20	6.66667	1013.77
		21	7	1100.67	1034.14	1172.08	36.9266	1063.74	997.217	1135.16	91.403	96.5334	100.269	96.0683			21	7	631.192	956.647	1016.91	36.9266	594.265	919.72	979.985	85.9762	100.824	98.4792	95.093			21	7	1181.03	1029.23	1144.32	36.9266	1144.1	992.3	1107.39	81.245	85.8655	84.9539	84.0215			21	7	1015.42
		22	7.33333	1120.49	1034.54	1164.19	36.9217	1083.57	997.619	1127.27	93.1063	96.5723	99.5724	96.417			22	7.33333	633.466	946.114	1020.31	36.9217	596.544	909.192	983.384	86.3059	99.6694	98.8208	94.932			22	7.33333	1169.37	1022.09	1128.99	36.9217	1132.45	985.165	1092.07	80.4178	85.248	83.7782	83.148			22	7.33333	1013.03
		23	7.66667	1120.3	1027.47	1167.1	37.0214	1083.28	990.451	1130.08	93.0815	95.8783	99.8201	96.26			23	7.66667	659.217	947.572	1028.68	37.0214	622.196	910.551	991.658	90.017	99.8183	99.6522	96.4959			23	7.66667	1214.03	1026.58	1154.54	37.0214	1177.01	989.556	1117.52	83.5819	85.6279	85.7305	84.9801			23	7.66667	1018.71
		24	8	1102.35	1032.27	1174.05	37.674	1064.68	994.597	1136.37	91.4835	96.2797	100.376	96.0464			24	8	685.858	948.867	1037.24	37.674	648.184	911.193	999.565	93.7769	99.8888	100.447	98.0375			24	8	1222.9	1018.55	1152.46	37.674	1185.23	980.875	1114.78	84.1656	84.8768	85.5208	84.8544			24	8	1011.14
		25	8.33333	1130.39	1042.66	1195.67	37.7737	1092.62	1004.88	1157.9	93.8844	97.2753	102.277	97.8124			25	8.33333	705.257	965.826	1025.89	37.7737	667.483	928.052	988.113	96.5691	101.737	99.296	99.2007			25	8.33333	1194.75	1016.11	1134.84	37.7737	1156.98	978.334	1097.06	82.1594	84.6569	84.1615	83.6593			25	8.33333	1014.25
		26	8.66667	1091.81	1054.99	1206.52	37.4801	1054.33	1017.51	1169.03	90.5939	98.4981	103.261	97.4511			26	8.66667	728.145	962.783	1040.26	37.4801	690.665	925.303	1002.78	99.9229	101.436	100.77	100.709			26	8.66667	1183.23	1022.52	1139.08	37.4801	1145.75	985.038	1101.6	81.3623	85.237	84.5096	83.703			26	8.66667	1009.25
		27	9	1129.18	1044.44	1174.99	37.3611	1091.82	1007.08	1137.63	93.8158	97.4881	100.487	97.2635			27	9	729.089	973.635	1020.53	37.3611	691.728	936.274	983.166	100.077	102.638	98.7989	100.505			27	9	1193.35	1016.15	1156.26	37.3611	1155.98	978.789	1118.9	82.0891	84.6963	85.8369	84.2074			27	9	1012.43
		28	9.33333	1119.91	1051.8	1185.63	37.4657	1082.44	1014.34	1148.17	93.0099	98.1904	101.418	97.5394			28	9.33333	716.522	982.694	1028.07	37.4657	679.056	945.228	990.603	98.2434	103.62	99.5462	100.47			28	9.33333	1149.12	1021.2	1135.07	37.4657	1111.65	983.738	1097.6	78.9411	85.1246	84.2029	82.7562			28	9.33333	1008.41
		29	9.66667	1110.67	1048.57	1203.63	37.4802	1073.19	1011.09	1166.15	92.2147	97.8759	103.007	97.6991			29	9.66667	706.569	1003.16	1028.15	37.4802	669.089	965.681	990.674	96.8014	105.862	99.5533	100.739			29	9.66667	1152.92	1009.75	1151.98	37.4802	1115.44	972.273	1114.5	79.2102	84.1324	85.4991	82.9472			29	9.66667	1002.26
		30	10	1114.42	1049.68	1212.91	37.3087	1077.11	1012.37	1175.6	92.5516	98.0003	103.841	98.1311			30	10	697.755	988.452	1039.16	37.3087	660.446	951.143	1001.85	95.551	104.268	100.677	100.165			30	10	1156.78	995.837	1175.1	37.3087	1119.47	958.528	1137.79	79.4961	82.9431	87.2858	83.2417			30	10	1005.29
		31	10.3333	1098.3	1058.94	1202.72	36.9665	1061.33	1021.97	1165.75	91.1958	98.9294	102.971	97.6988			31	10.3333	704.837	1017.56	1030.38	36.9665	667.871	980.595	993.419	96.6251	107.497	99.8291	101.317			31	10.3333	1176.6	1012.62	1143.38	36.9665	1139.64	975.653	1106.41	80.9281	84.4249	84.8787	83.4106			31	10.3333	1007.95
		32	10.6667	1106.47	1063.44	1210.16	37.5503	1068.92	1025.89	1172.61	91.8479	99.3089	103.577	98.2447			32	10.6667	747.304	1013.49	1033.76	37.5503	709.754	975.944	996.208	102.685	106.987	100.109	103.26			32	10.6667	1193.79	1016.21	1131.93	37.5503	1156.24	978.655	1094.38	82.1074	84.6847	83.9553	83.5825			32	10.6667	1008.76
		33	11	1116.93	1048.95	1204.77	36.8828	1080.04	1012.07	1167.88	92.8037	97.9707	103.16	97.978			33	11	762.421	1002.21	1040.13	36.8828	725.538	965.325	1003.24	104.968	105.823	100.817	103.869			33	11	1168.93	989.203	1174.08	36.8828	1132.04	952.32	1137.2	80.389	82.4059	87.2402	83.345			33	11	1002.69
		34	11.3333	1107.28	1060.32	1204.56	36.5303	1070.75	1023.79	1168.03	92.0049	99.1058	103.172	98.0944			34	11.3333	796.028	1012.34	1036.53	36.5303	759.498	975.806	1000	109.881	106.972	100.491	105.781			34	11.3333	1197.99	1001.55	1159.79	36.5303	1161.46	965.021	1123.26	82.4778	83.5049	86.1712	84.0513			34	11.3333	993.312
		35	11.6667	1131.59	1059.56	1201.73	36.6827	1094.91	1022.88	1165.05	94.0812	99.0171	102.909	98.6692			35	11.6667	796.578	1037.25	1027.9	36.6827	759.895	1000.57	991.221	109.939	109.686	99.6083	106.411			35	11.6667	1179.19	996.892	1166.67	36.6827	1142.51	960.209	1129.99	81.1319	83.0886	86.6873	83.6359			35	11.6667	999.452
		36	12	1102.31	1063.21	1209.12	36.1215	1066.19	1027.09	1173	91.6135	99.4249	103.612	98.2166			36	12	775.053	1038.67	1034.46	36.1215	738.932	1002.55	998.341	106.906	109.904	100.324	105.711			36	12	1167.2	996.744	1170.19	36.1215	1131.08	960.623	1134.07	80.3208	83.1243	87.0003	83.4818			36	12	987.802
		37	12.3333	1107.5	1062.6	1206.14	36.9582	1070.55	1025.65	1169.19	91.9876	99.2853	103.275	98.1825			37	12.3333	769.333	1045.6	1042.66	36.9582	732.375	1008.65	1005.71	105.957	110.572	101.064	105.864			37	12.3333	1178.14	990.117	1162.48	36.9582	1141.18	953.159	1125.53	81.0376	82.4785	86.345	83.287			37	12.3333	996.86
		38	12.6667	1108.81	1064.79	1200.47	37.4158	1071.39	1027.38	1163.06	92.0603	99.4529	102.733	98.0822			38	12.6667	715.607	1036.82	1037.6	37.4158	678.191	999.406	1000.19	98.1183	109.559	100.509	102.729			38	12.6667	1165.35	996.668	1165.88	37.4158	1127.93	959.252	1128.47	80.0971	83.0057	86.5705	83.2245			38	12.6667	990.723
		39	13	1102.43	1065.97	1213.93	36.8376	1065.59	1029.13	1177.09	91.562	99.6224	103.973	98.3858			39	13	712.09	1055.69	1043.03	36.8376	675.252	1018.85	1006.19	97.6931	111.691	101.112	103.499			39	13	1192.81	986.672	1156.88	36.8376	1155.97	949.834	1120.04	82.0881	82.1908	85.924	83.401			39	13	993.324
		40	13.3333	1107.75	1083.18	1202.47	36.659	1071.09	1046.52	1165.81	92.0348	101.306	102.976	98.7724			40	13.3333	677.829	1055.43	1037.92	36.659	641.17	1018.77	1001.26	92.7622	111.682	100.617	101.687			40	13.3333	1182.33	975.37	1158.35	36.659	1145.67	938.711	1121.69	81.3565	81.2283	86.0507	82.8785			40	13.3333	982.924
		41	13.6667	1100.38	1067.78	1199.3	37.5284	1062.85	1030.25	1161.77	91.3261	99.7313	102.62	97.8923			41	13.6667	678.247	1062.49	1036.32	37.5284	640.719	1024.96	998.788	92.6969	112.36	100.369	101.809			41	13.6667	1180.69	989.799	1140.81	37.5284	1143.16	952.271	1103.28	81.1784	82.4016	84.6382	82.7394			41	13.6667	973.271
		42	14	1095.24	1080.75	1200.74	36.7641	1058.47	1043.99	1163.98	90.9501	101.061	102.815	98.2752			42	14	709.175	1053.45	1032.09	36.7641	672.411	1016.68	995.324	97.282	111.453	100.021	102.919			42	14	1170.93	987.667	1148.96	36.7641	1134.17	950.903	1112.19	80.5398	82.2833	85.322	82.715			42	14	973.254
		43	14.3333	1098.92	1074.24	1192.34	37.4712	1061.45	1036.77	1154.87	91.2063	100.362	102.01	97.8594			43	14.3333	714.342	1053.99	1033.62	37.4712	676.871	1016.52	996.15	97.9272	111.436	100.104	103.155			43	14.3333	1150.19	985.984	1150.37	37.4712	1112.72	948.513	1112.9	79.0169	82.0764	85.376	82.1564			43	14.3333	979.928
		44	14.6667	1103.25	1089.14	1197.01	37.3516	1065.9	1051.79	1159.66	91.5882	101.816	102.433	98.6123			44	14.6667	732.476	1057.81	1028.69	37.3516	695.124	1020.46	991.337	100.568	111.867	99.62	104.018			44	14.6667	1165.56	985.789	1148.62	37.3516	1128.2	948.437	1111.27	80.1163	82.0699	85.2513	82.4792			44	14.6667	982.924
		45	15	1100.16	1093.78	1191.92	36.948	1063.21	1056.83	1154.98	91.3571	102.304	102.019	98.5603			45	15	744.938	1060.51	1037.37	36.948	707.99	1023.56	1000.42	102.429	112.207	100.533	105.056			45	15	1134.85	973.71	1138.12	36.948	1097.9	936.762	1101.17	77.9641	81.0596	84.4765	81.1668			45	15	972.089
		46	15.3333	1092.57	1080.09	1196.1	36.8478	1055.72	1043.24	1159.25	90.7134	100.988	102.397	98.0329			46	15.3333	710.876	1059.95	1029.97	36.8478	674.028	1023.11	993.127	97.516	112.157	99.7999	103.158			46	15.3333	1139.88	966.912	1149.56	36.8478	1103.03	930.064	1112.71	78.3289	80.48	85.3617	81.3902			46	15.3333	968.745
		47	15.6667	1109.19	1089.97	1207.65	37.2861	1071.91	1052.69	1170.37	92.1047	101.903	103.379	99.1288			47	15.6667	697.708	1058.9	1031.54	37.2861	660.422	1021.61	994.256	95.5475	111.993	99.9133	102.485			47	15.6667	1148.81	964.083	1146.62	37.2861	1111.52	926.797	1109.34	78.9315	80.1973	85.1032	81.4107			47	15.6667	961.348
		48	16	1097.33	1082.66	1165.82	37.0476	1060.28	1045.61	1128.77	91.1054	101.218	99.7044	97.3427			48	16	643.838	1044.54	1033.32	37.0476	606.79	1007.49	996.273	87.7883	110.445	100.116	99.4497			48	16	1166.93	970.801	1142.22	37.0476	1129.88	933.753	1105.18	80.2352	80.7993	84.7838	81.9394			48	16	960.185
		49	16.3333	1094.64	1084.89	1179.93	37.9789	1056.66	1046.92	1141.95	90.7943	101.344	100.869	97.6691			49	16.3333	649.772	1054.24	1022.42	37.9789	611.793	1016.26	984.438	88.512	111.407	98.9267	99.6153			49	16.3333	1154.18	975.699	1140.56	37.9789	1116.2	937.72	1102.58	79.2641	81.1425	84.5845	81.6637			49	16.3333	972.217
		50	16.6667	1105.31	1079.81	1186.92	36.9154	1068.4	1042.89	1150	91.803	100.955	101.58	98.1127			50	16.6667	654.014	1047.6	1028.73	36.9154	617.099	1010.68	991.815	89.2796	110.795	99.668	99.9142			50	16.6667	1154.53	971.35	1141.61	36.9154	1117.62	934.435	1104.69	79.3644	80.8582	84.7467	81.6564			50	16.6667	961.844
		51	17	1116.01	1076.97	1190.28	36.9228	1079.08	1040.05	1153.36	92.7211	100.679	101.876	98.4256			51	17	663.156	1057.37	1031.02	36.9228	626.233	1020.44	994.092	90.6012	111.865	99.8968	100.788			51	17	1148.2	969.223	1151.12	36.9228	1111.28	932.3	1114.2	78.9144	80.6735	85.4762	81.6881			51	17	961.494
		52	17.3333	1096.78	1088.36	1195.74	36.917	1059.86	1051.44	1158.82	91.0693	101.782	102.359	98.4036			52	17.3333	729.486	1050.31	994.71	36.917	692.569	1013.39	957.793	100.198	111.092	96.2491	102.513			52	17.3333	1149.1	971.212	1141.5	36.917	1112.18	934.295	1104.58	78.9785	80.8461	84.7381	81.5209			52	17.3333	941.541
		53	17.6667	1096.21	1075.83	1168.04	37.1814	1059.03	1038.64	1130.86	90.9984	100.544	99.8891	97.1437			53	17.6667	713.365	1054.2	1030.12	37.1814	676.184	1017.02	992.936	97.8278	111.49	99.7806	103.033			53	17.6667	1136.56	975.817	1148.26	37.1814	1099.38	938.636	1111.08	78.0694	81.2217	85.2368	81.5093			53	17.6667	960.475
		54	18	1097.86	1085.55	1174.18	37.1811	1060.68	1048.36	1137	91.1398	101.484	100.431	97.6851			54	18	757.148	1058.71	1028.35	37.1811	719.967	1021.53	991.168	104.162	111.984	99.603	105.25			54	18	1125.61	963.68	1140.08	37.1811	1088.43	926.499	1102.9	77.2918	80.1715	84.6089	80.6908			54	18	962.239
		55	18.3333	1095.61	1083.94	1184.27	37.279	1058.33	1046.66	1146.99	90.9379	101.319	101.314	97.857			55	18.3333	774.013	1060.19	1024.13	37.279	736.734	1022.91	986.848	106.588	112.136	99.1689	105.964			55	18.3333	1161.74	953.65	1144.93	37.279	1124.46	916.371	1107.65	79.8506	79.2951	84.974	81.3732			55	18.3333	964.912
		56	18.6667	1096.79	1089.19	1160.81	37.3356	1059.45	1051.85	1123.47	91.0345	101.822	99.2368	97.3645			56	18.6667	759.392	1068.76	1024.05	37.3356	722.056	1031.43	986.717	104.465	113.069	99.1557	105.563			56	18.6667	1113.94	968.478	1143.59	37.3356	1076.6	931.142	1106.25	76.4519	80.5733	84.8665	80.6306			56	18.6667	962.701
		57	19	1099.03	1079.99	1161.86	37.4385	1061.59	1042.55	1124.42	91.2179	100.922	99.3205	97.1535			57	19	757.399	1063.45	1023.1	37.4385	719.96	1026.01	985.663	104.161	112.476	99.0498	105.229			57	19	1130.47	959.143	1140.3	37.4385	1093.03	921.704	1102.87	77.6185	79.7567	84.6065	80.6606			57	19	944.755
		58	19.3333	1104.27	1083.25	1216.83	37.019	1067.25	1046.23	1179.81	91.7041	101.278	104.213	99.0651			58	19.3333	714.677	1060.43	1001.11	37.019	677.658	1023.41	964.086	98.0411	112.191	96.8815	102.371			58	19.3333	1140.46	949.379	1134.52	37.019	1103.44	912.36	1097.5	78.358	78.9481	84.195	80.5004			58	19.3333	943.068
		59	19.6667	1106.78	1071.15	1196.69	36.7704	1070.01	1034.38	1159.92	91.9412	100.13	102.456	98.1758			59	19.6667	709.017	1064.28	1024.87	36.7704	672.247	1027.5	988.103	97.2582	112.639	99.2949	103.064			59	19.6667	1112.37	959.681	1130.44	36.7704	1075.6	922.911	1093.67	76.3805	79.861	83.9008	80.0475			59	19.6667	943.116
		60	20	1108.54	1079.76	1167.36	37.6229	1070.92	1042.14	1129.74	92.0193	100.882	99.7898	97.5637			60	20	722.369	1064.16	1021.13	37.6229	684.746	1026.53	983.511	99.0666	112.533	98.8335	103.478			60	20	1115.3	953.633	1118.57	37.6229	1077.68	916.01	1080.95	76.5283	79.2639	82.9253	79.5725			60	20	941.233
		61	20.3333	1104.22	1069.01	1174.44	36.988	1067.23	1032.02	1137.45	91.703	99.9022	100.472	97.3589			61	20.3333	732.227	1054.18	997.305	36.988	695.239	1017.19	960.317	100.585	111.509	96.5028	102.865			61	20.3333	1134.08	954.118	1119.52	36.988	1097.09	917.13	1082.53	77.9067	79.3608	83.0467	80.1047			61	20.3333	935.79
		62	20.6667	1105.01	1080.09	1192.17	37.1056	1067.91	1042.99	1155.07	91.761	100.964	102.027	98.2507			62	20.6667	784.139	1058.64	1013.32	37.1056	747.033	1021.54	976.216	108.078	111.985	98.1005	106.055			62	20.6667	1132.12	954.873	1126.97	37.1056	1095.01	917.767	1089.86	77.7592	79.416	83.6091	80.2614			62	20.6667	936.883
		63	21	1096.63	1080.6	1153.38	37.6814	1058.95	1042.92	1115.7	90.9914	100.958	98.5502	96.8331			63	21	766.977	1052.37	1027.55	37.6814	729.296	1014.69	989.865	105.512	111.234	99.472	105.406			63	21	1128.12	949.776	1118.99	37.6814	1090.44	912.095	1081.3	77.4349	78.9251	82.9525	79.7708			63	21	934.673
		64	21.3333	1097.56	1076.33	1166.7	36.8379	1060.72	1039.49	1129.86	91.1437	100.625	99.8011	97.19			64	21.3333	792.676	1055.47	1003.24	36.8379	755.838	1018.63	966.401	109.352	111.667	97.1142	106.044			64	21.3333	1119.89	941.102	1117.24	36.8379	1083.05	904.264	1080.4	76.9098	78.2475	82.883	79.3467			64	21.3333	929.442
		65	21.6667	1094.3	1076.16	1140.42	36.9549	1057.35	1039.21	1103.47	90.8537	100.598	97.4698	96.3072			65	21.6667	787.083	1053.62	1012.44	36.9549	750.128	1016.67	975.487	108.526	111.451	98.0272	106.001			65	21.6667	1106.5	946.726	1116.94	36.9549	1069.55	909.771	1079.99	75.9509	78.724	82.8516	79.1755			65	21.6667	933.409
		66	22	1111.35	1076.55	1190.03	37.6206	1073.73	1038.93	1152.41	92.2608	100.571	101.793	98.2081			66	22	776.564	1048.54	999.315	37.6206	738.943	1010.92	961.694	106.908	110.821	96.6412	104.79			66	22	1100.88	941.579	1118.83	37.6206	1063.26	903.958	1081.21	75.5044	78.2211	82.945	78.8901			66	22	935.412
		67	22.3333	1113.18	1081.65	1141.84	37.7645	1075.42	1043.88	1104.07	92.4061	101.051	97.5229	96.9933			67	22.3333	770.962	1066.27	998.061	37.7645	733.197	1028.5	960.296	106.076	112.749	96.5007	105.109			67	22.3333	1130.08	934.284	1118.29	37.7645	1092.31	896.519	1080.53	77.5676	77.5774	82.8927	79.3459			67	22.3333	928.72
		68	22.6667	1112.54	1081.03	1164.29	37.3061	1075.23	1043.72	1126.98	92.3903	101.035	99.5464	97.6573			68	22.6667	728.782	1055.75	1003.29	37.3061	691.476	1018.45	965.985	100.04	111.646	97.0723	102.92			68	22.6667	1108.77	933.87	1092.35	37.3061	1071.46	896.564	1055.05	76.0868	77.5812	80.9381	78.202			68	22.6667	924.029
		69	23	1115.38	1088.93	1157.7	36.9669	1078.41	1051.96	1120.74	92.6637	101.833	98.9949	97.8304			69	23	719.222	1035.12	996.999	36.9669	682.255	998.153	960.032	98.7062	109.422	96.4741	101.534			69	23	1114.53	936.652	1116.54	36.9669	1077.57	899.685	1079.57	76.5205	77.8513	82.8194	79.0637			69	23	922.964
		70	23.3333	1107.7	1088.8	1162.11	37.3114	1070.38	1051.49	1124.8	91.9737	101.787	99.3536	97.7049			70	23.3333	672.138	1046.09	991.448	37.3114	634.827	1008.78	954.137	91.8444	110.587	95.8817	99.4375			70	23.3333	1094.64	933.655	1107.75	37.3114	1057.32	896.344	1070.44	75.083	77.5621	82.1192	78.2548			70	23.3333	924.557
		71	23.6667	1112.31	1093.61	1142.32	37.222	1075.08	1056.39	1105.1	92.3775	102.262	97.6138	97.4177			71	23.6667	667.631	1024.52	1006.79	37.222	630.409	987.295	969.568	91.2053	108.231	97.4324	98.9564			71	23.6667	1085.3	929.885	1099.99	37.222	1048.08	892.663	1062.77	74.4262	77.2437	81.5304	77.7334			71	23.6667	918.596
		72	24	1120.23	1092.91	1146.95	37.6301	1082.6	1055.28	1109.32	93.0234	102.154	97.9863	97.7211			72	24	665.33	1036.1	980.327	37.6301	627.7	998.472	942.697	90.8134	109.457	94.7321	98.334			72	24	1099.64	932.944	1108.21	37.6301	1062.01	895.314	1070.58	75.4159	77.473	82.1294	78.3395			72	24	913.909
		73	24.3333	1112.61	1087.18	1127.6	37.2108	1075.4	1049.97	1090.39	92.4047	101.64	96.3145	96.7864			73	24.3333	669.769	1071.49	991.242	37.2108	632.558	1034.28	954.031	91.5162	113.382	95.8711	100.257			73	24.3333	1080.46	928.063	1093.38	37.2108	1043.25	890.852	1056.17	74.0833	77.087	81.0239	77.398			73	24.3333	910.006
		74	24.6667	1132.88	1088.23	1147.77	37.4488	1095.43	1050.78	1110.33	94.1255	101.719	98.0753	97.9732			74	24.6667	692.966	1001.48	989.936	37.4488	655.517	964.029	952.487	94.8379	105.681	95.7159	98.7449			74	24.6667	1086.75	913.203	1087.07	37.4488	1049.3	875.754	1049.63	74.5132	75.7805	80.5222	76.9386			74	24.6667	908.02
		75	25	1121.04	1088.44	1120.5	37.5512	1083.48	1050.89	1082.95	93.0994	101.729	95.657	96.8285			75	25	707.889	1023.36	970.79	37.5512	670.338	985.806	933.239	96.9821	108.068	93.7817	99.6106			75	25	1094.86	919.078	1081.71	37.5512	1057.31	881.527	1044.16	75.0821	76.28	80.1032	77.1551			75	25	901.605
		76	25.3333	1133.39	1093.59	1130.36	37.4606	1095.93	1056.13	1092.9	94.1684	102.236	96.5364	97.6469			76	25.3333	713.704	991.253	993.078	37.4606	676.243	953.792	955.617	97.8365	104.559	96.0305	99.4752			76	25.3333	1106.24	915.752	1069.44	37.4606	1068.78	878.291	1031.98	75.8966	76.0001	79.1682	77.0216			76	25.3333	897.883
		77	25.6667	1107.81	1091.23	1164.55	37.4857	1070.32	1053.74	1127.06	91.9683	102.005	99.5539	97.8425			77	25.6667	706.432	1013.26	971.816	37.4857	668.946	975.772	934.33	96.7807	106.968	93.8913	99.2134			77	25.6667	1082.55	917.181	1083.93	37.4857	1045.06	879.695	1046.44	74.2122	76.1215	80.2779	76.8705			77	25.6667	905.569
		78	26	1105.57	1097.65	1119.14	37.2321	1068.34	1060.42	1081.91	91.7981	102.652	95.5651	96.6717			78	26	692.018	1026.1	982.614	37.2321	654.786	988.865	945.382	94.7321	108.403	95.0019	99.3792			78	26	1095.16	914.119	1093.14	37.2321	1057.93	876.887	1055.91	75.1262	75.8785	81.0046	77.3364			78	26	894.281
		79	26.3333	1109.21	1090.95	1120.02	37.3408	1071.87	1053.61	1082.68	92.1012	101.992	95.6335	96.5755			79	26.3333	679.507	1018.86	971.443	37.3408	642.166	981.519	934.102	92.9063	107.598	93.8684	98.1243			79	26.3333	1083.68	912.221	1074.49	37.3408	1046.34	874.88	1037.15	74.3028	75.7049	79.5655	76.5244			79	26.3333	888.028
		80	26.6667	1114.3	1097.03	1114.75	36.7477	1077.55	1060.29	1078	92.5894	102.639	95.2199	96.8159			80	26.6667	660.929	1021.79	964.537	36.7477	624.181	985.047	927.789	90.3043	107.985	93.234	97.1744			80	26.6667	1093.75	908.779	1066.62	36.7477	1057.01	872.031	1029.87	75.0603	75.4584	79.0065	76.5084			80	26.6667	885.339
		81	27	1114.26	1096.82	1108.53	36.6303	1077.63	1060.19	1071.9	92.5965	102.629	94.6809	96.6355			81	27	651.891	1039.61	969.5	36.6303	615.261	1002.98	932.87	89.0137	109.951	93.7446	97.5697			81	27	1052.83	909.315	1069.51	36.6303	1016.2	872.685	1032.88	72.1623	75.5149	79.2376	75.6383			81	27	874.262
		82	27.3333	1124.78	1091.66	1137.28	36.933	1087.85	1054.73	1100.35	93.4744	102.101	97.1943	97.5898			82	27.3333	675.641	980.57	982.742	36.933	638.708	943.637	945.809	92.406	103.445	95.0448	96.9654			82	27.3333	1087.5	907.56	1058.85	36.933	1050.57	870.627	1021.92	74.6034	75.3368	78.3969	76.1124			82	27.3333	872.962
		83	27.6667	1142.52	1090.34	1116.8	37.4795	1105.04	1052.86	1079.32	94.9516	101.92	95.3364	97.4026			83	27.6667	700.994	1009.35	971.289	37.4795	663.514	971.866	933.809	95.9949	106.54	93.839	98.7913			83	27.6667	1076.25	913.102	1068.44	37.4795	1038.77	875.622	1030.96	73.7651	75.7691	79.0904	76.2082			83	27.6667	873.169
		84	28	1135.79	1094.29	1114.86	37.203	1098.58	1057.08	1077.66	94.3966	102.329	95.1896	97.3049			84	28	703.263	995.866	960.578	37.203	666.06	958.663	923.375	96.3632	105.093	92.7904	98.0821			84	28	1053.12	904.153	1054.48	37.203	1015.91	866.95	1017.28	72.1422	75.0187	78.0406	75.0672			84	28	866.242
		85	28.3333	1134.07	1097.59	1143.26	37.1214	1096.95	1060.47	1106.14	94.2565	102.656	97.7056	98.206			85	28.3333	735.799	992.229	969.697	37.1214	698.678	955.108	932.576	101.082	104.703	93.715	99.8333			85	28.3333	1039.9	903.219	1077.05	37.1214	1002.78	866.098	1039.93	71.2095	74.9449	79.7783	75.3109			85	28.3333	866.537
		86	28.6667	1134.46	1085.57	1100.79	37.634	1096.83	1047.93	1063.16	94.2461	101.443	93.9089	96.5325			86	28.6667	766.682	996.192	957.115	37.634	729.048	958.558	919.481	105.476	105.081	92.3991	100.985			86	28.6667	1051.89	900.134	1057.98	37.634	1014.25	862.5	1020.35	72.0244	74.6336	78.276	74.978			86	28.6667	854.178
		87	29	1124.98	1091.48	1097.78	36.6252	1088.36	1054.85	1061.15	93.5179	102.113	93.7321	96.4543			87	29	770.68	992.284	969.077	36.6252	734.055	955.659	932.452	106.2	104.763	93.7026	101.555			87	29	1065.46	894.552	1050.59	36.6252	1028.84	857.927	1013.97	73.0602	74.2379	77.7867	75.0283			87	29	844.395
		88	29.3333	1144.88	1086.43	1139.8	36.9057	1107.98	1049.53	1102.89	95.2038	101.597	97.419	98.0733			88	29.3333	781.813	970.472	958.929	36.9057	744.907	933.566	922.023	107.771	102.341	92.6546	100.922			88	29.3333	1031.07	900.485	1046.35	36.9057	994.159	863.579	1009.44	70.5975	74.727	77.4397	74.2547			88	29.3333	847.747
		89	29.6667	1117.76	1089.25	1109.46	36.7887	1080.97	1052.46	1072.67	92.8837	101.881	94.7495	96.5048			89	29.6667	746.521	969.327	952.174	36.7887	709.732	932.538	915.385	102.682	102.229	91.9875	98.9659			89	29.6667	1055.38	894.211	1052.19	36.7887	1018.59	857.422	1015.4	72.3323	74.1942	77.8966	74.8077			89	29.6667	851.948
		90	30	1137.55	1093.53	1119.06	37.0582	1100.49	1056.48	1082	94.5609	102.27	95.5732	97.468			90	30	744.504	967.393	962.928	37.0582	707.446	930.335	925.87	102.351	101.987	93.0411	99.1263			90	30	1039.68	892.545	1023.77	37.0582	1002.62	855.487	986.709	71.1984	74.0267	75.6956	73.6402			90	30	842.996
		91	30.3333	1189.69	1088.57	1113.79	37.2931	1152.4	1051.28	1076.49	99.0207	101.766	95.0871	98.6247			91	30.3333	715.035	977.268	961.463	37.2931	677.742	939.975	924.17	98.0533	103.044	92.8703	97.9892			91	30.3333	1060.19	890.236	1064.29	37.2931	1022.89	852.943	1027	72.6379	73.8066	78.7863	75.077			91	30.3333	839.441
		92	30.6667	1134.27	1093.11	1137.6	37.5708	1096.7	1055.54	1100.03	94.2349	102.179	97.1657	97.8598			92	30.6667	705.843	968.391	955.289	37.5708	668.272	930.82	917.718	96.6832	102.04	92.222	96.9819			92	30.6667	1070	896.985	1058.83	37.5708	1032.43	859.414	1021.26	73.3151	74.3666	78.346	75.3426			92	30.6667	837.287
		93	31	1105.51	1091.14	1121.49	36.1764	1069.33	1054.97	1085.32	91.8833	102.124	95.8665	96.6245			93	31	720.605	977.732	959.378	36.1764	684.429	941.556	923.202	99.0207	103.217	92.773	98.337			93	31	1028.2	889.196	1016.75	36.1764	992.023	853.02	980.574	70.4458	73.8132	75.2249	73.1613			93	31	841.562
		94	31.3333	1198.49	1089.09	1116.93	37.2416	1161.25	1051.85	1079.69	99.7814	101.822	95.3695	98.9909			94	31.3333	724.439	957.557	961.318	37.2416	687.197	920.315	924.076	99.4213	100.889	92.8609	97.7237			94	31.3333	1024.91	899.125	1043.37	37.2416	987.669	861.883	1006.13	70.1366	74.5802	77.1851	73.9673			94	31.3333	831.27
		95	31.6667	1118.63	1086.25	1182.45	37.0219	1081.61	1049.23	1145.43	92.9384	101.568	101.176	98.5608			95	31.6667	761.157	948.26	960.689	37.0219	724.135	911.238	923.667	104.765	99.8937	92.8198	99.1596			95	31.6667	1066.31	883.794	1031.36	37.0219	1029.29	846.772	994.335	73.0919	73.2726	76.2806	74.2151			95	31.6667	836.98
		96	32	1172.93	1098.97	1121.37	37.4136	1135.52	1061.56	1083.95	97.5705	102.762	95.7457	98.6927			96	32	752.291	953.537	961.488	37.4136	714.877	916.123	924.074	103.426	100.429	92.8607	98.9053			96	32	1024.76	897.032	1044.93	37.4136	987.35	859.618	1007.52	70.114	74.3842	77.2922	73.9301			96	32	831.003
		97	32.3333	1149.63	1097.82	1124.17	37.9892	1111.64	1059.83	1086.18	95.5188	102.595	95.943	98.0189			97	32.3333	784.633	953.091	955.466	37.9892	746.644	915.102	917.477	108.022	100.317	92.1977	100.179			97	32.3333	1047.31	883.683	1039.19	37.9892	1009.32	845.694	1001.2	71.6742	73.1793	76.8072	73.8869			97	32.3333	817.034
		98	32.6667	1191.44	1097.05	1123.72	36.8844	1154.56	1060.16	1086.83	99.2066	102.627	96.0003	99.2779			98	32.6667	786.476	948.384	967.025	36.8844	749.592	911.5	930.141	108.448	99.9224	93.4703	100.614			98	32.6667	1063.2	884.474	1018.51	36.8844	1026.32	847.59	981.63	72.8813	73.3434	75.3059	73.8435			98	32.6667	817.744
		99	33	1237.27	1095.27	1110.61	37.9279	1199.34	1057.34	1072.69	103.055	102.353	94.7507	100.053			99	33	777.888	946.438	954.068	37.9279	739.96	908.51	916.14	107.055	99.5947	92.0634	99.5709			99	33	1009.13	889.087	1043.1	37.9279	971.204	851.159	1005.17	68.9674	73.6523	77.1117	73.2438			99	33	835.184
		100	33.3333	1118.51	1088.88	1113.04	37.2145	1081.3	1051.67	1075.83	92.9114	101.804	95.028	96.5812			100	33.3333	762.44	934.253	957.863	37.2145	725.226	897.039	920.649	104.923	98.3371	92.5165	98.5922			100	33.3333	1063.44	881.136	1021.23	37.2145	1026.23	843.922	984.013	72.8747	73.026	75.4887	73.7965			100	33.3333	809.485
		101	33.6667	1238.72	1105.76	1113.52	37.6938	1201.03	1068.07	1075.83	103.199	103.392	95.028	100.54			101	33.6667	699.014	946.969	953.537	37.6938	661.32	909.275	915.843	95.6774	99.6785	92.0336	95.7965			101	33.6667	1020.26	874.052	1012.16	37.6938	982.562	836.358	974.465	69.774	72.3715	74.7563	72.3006			101	33.6667	806.269
		102	34	1120.21	1106.4	1121.23	36.8038	1083.41	1069.6	1084.43	93.0926	103.54	95.7877	97.4735			102	34	687.971	930.614	956.438	36.8038	651.167	893.81	919.634	94.2085	97.9832	92.4145	94.8687			102	34	1042.7	888.132	1048.68	36.8038	1005.89	851.328	1011.88	71.4308	73.6669	77.6264	74.2413			102	34	798.424
		103	34.3333	1227.72	1112.98	1119.67	37.0005	1190.72	1075.98	1082.67	102.313	104.157	95.6326	100.701			103	34.3333	666.897	944.748	956.464	37.0005	629.897	907.748	919.464	91.1312	99.5111	92.3974	94.3465			103	34.3333	1063.2	890.956	1013.59	37.0005	1026.2	853.956	976.585	72.8727	73.8942	74.9189	73.8953			103	34.3333	806.377
		104	34.6667	1195.32	1098.12	1109.92	36.8595	1158.46	1061.26	1073.06	99.5417	102.733	94.7834	99.0194			104	34.6667	677.978	946.468	951.537	36.8595	641.118	909.608	914.677	92.7547	99.7151	91.9164	94.7954			104	34.6667	1010.48	875.65	1016.36	36.8595	973.615	838.79	979.503	69.1386	72.582	75.1428	72.2878			104	34.6667	824.697
		105	35	1195.7	1092.68	1114.63	36.7991	1158.9	1055.88	1077.83	99.5797	102.212	95.2054	98.999			105	35	664.23	943.478	955.772	36.7991	627.431	906.679	918.973	90.7744	99.3939	92.3481	94.1721			105	35	1056.99	888.741	1029.1	36.7991	1020.19	851.942	992.296	72.4458	73.72	76.1242	74.0966			105	35	803.623
		106	35.3333	1206.84	1098.56	1134	37.0568	1169.79	1061.5	1096.95	100.515	102.756	96.8936	100.055			106	35.3333	661.222	942.685	956.224	37.0568	624.165	905.628	919.167	90.302	99.2787	92.3676	93.9828			106	35.3333	1057.45	882.632	1019.34	37.0568	1020.39	845.575	982.28	72.4601	73.1691	75.3558	73.6617			106	35.3333	804.319
		107	35.6667	1197.37	1109.17	1115.68	37.7174	1159.65	1071.45	1077.97	99.6443	103.72	95.217	99.527			107	35.6667	675.003	935.483	951.258	37.7174	637.286	897.766	913.541	92.2002	98.4168	91.8022	94.1397			107	35.6667	1035.71	868.888	1005.95	37.7174	997.997	831.171	968.228	70.87	71.9226	74.2778	72.3568			107	35.6667	816.06
		108	36	1214.6	1099.32	1123.49	37.086	1177.52	1062.23	1086.41	101.179	102.827	95.9626	99.9895			108	36	677.318	943.317	953.87	37.086	640.232	906.231	916.784	92.6265	99.3448	92.1281	94.6998			108	36	1043.58	878.66	1020.34	37.086	1006.49	841.574	983.256	71.4735	72.8228	75.4307	73.2423			108	36	807.975
		109	36.3333	1175.02	1109.55	1122.65	37.0553	1137.97	1072.49	1085.6	97.7807	103.82	95.8911	99.164			109	36.3333	705.699	940.612	946.951	37.0553	668.644	903.557	909.896	96.737	99.0516	91.4359	95.7415			109	36.3333	1041.18	866.49	1015.3	37.0553	1004.13	829.435	978.249	71.3054	71.7724	75.0465	72.7081			109	36.3333	808.576
		110	36.6667	1153.64	1109.86	1126.41	37.2637	1116.38	1072.6	1089.15	95.926	103.83	96.2049	98.6537			110	36.6667	697.647	938.021	953.854	37.2637	660.383	900.757	916.59	95.5419	98.7448	92.1086	95.4651			110	36.6667	1026.46	876.691	995.74	37.2637	989.192	839.427	958.476	70.2448	72.6371	73.5297	72.1372			110	36.6667	784.763
		111	37	1179.64	1096.99	1116.43	37.7413	1141.9	1059.25	1078.69	98.119	102.538	95.2809	98.646			111	37	709.116	941.017	958.67	37.7413	671.375	903.276	920.929	97.1321	99.0208	92.5446	96.2325			111	37	1024.95	870.862	1000.4	37.7413	987.214	833.121	962.66	70.1043	72.0914	73.8506	72.0154			111	37	785.669
		112	37.3333	1200.99	1090.61	1123.66	37.0265	1163.96	1053.59	1086.64	100.015	101.99	95.9829	99.3292			112	37.3333	701.194	945.822	962.491	37.0265	664.167	908.795	925.464	96.0894	99.6259	93.0004	96.2386			112	37.3333	1021.05	868.277	989.029	37.0265	984.026	831.25	952.002	69.8779	71.9295	73.0331	71.6135			112	37.3333	797.784
		113	37.6667	1190.73	1110.56	1106.02	37.5172	1153.22	1073.04	1068.5	99.0913	103.874	94.381	99.1153			113	37.6667	672.793	942.623	961.325	37.5172	635.276	905.106	923.808	91.9094	99.2215	92.8339	94.6549			113	37.6667	995.72	856.375	990.641	37.5172	958.203	818.858	953.124	68.0441	70.8572	73.1191	70.6735			113	37.6667	786.932
		114	38	1204.93	1084.6	1107.97	36.9892	1167.95	1047.61	1070.98	100.357	101.412	94.5997	98.7895			114	38	683.736	943.409	958.363	36.9892	646.747	906.42	921.374	93.569	99.3655	92.5893	95.1746			114	38	1021.55	862.144	987.883	36.9892	984.557	825.155	950.894	69.9156	71.4021	72.948	71.4219			114	38	779.444
		115	38.3333	1212.82	1099.44	1128.58	37.4756	1175.35	1061.97	1091.1	100.993	102.802	96.3775	100.057			115	38.3333	656.67	939.065	967.198	37.4756	619.194	901.589	929.722	89.5828	98.836	93.4283	93.949			115	38.3333	1018.66	869.211	986.453	37.4756	981.181	831.735	948.977	69.6759	71.9715	72.801	71.4828			115	38.3333	778.293
		116	38.6667	1169.39	1098.15	1103.5	37.4642	1131.93	1060.68	1066.04	97.262	102.677	94.1635	98.0342			116	38.6667	661.954	937.141	957.106	37.4642	624.49	899.677	919.642	90.3489	98.6263	92.4153	93.7968			116	38.6667	998.821	852.022	996.935	37.4642	961.357	814.558	959.471	68.2681	70.4851	73.606	70.7864			116	38.6667	795.016
		117	39	1180.63	1084.13	1126.89	37.258	1143.37	1046.88	1089.64	98.2451	101.34	96.2479	98.6111			117	39	663.214	931.641	963.108	37.258	625.956	894.383	925.85	90.5611	98.046	93.0392	93.8821			117	39	1010.58	860.42	969.75	37.258	973.324	823.162	932.492	69.1179	71.2296	71.5363	70.628			117	39	791.989
		118	39.3333	1191.73	1099.45	1131.16	36.9556	1154.78	1062.49	1094.21	99.2252	102.852	96.6518	99.5764			118	39.3333	668.084	936.345	955.411	36.9556	631.128	899.389	918.455	91.3094	98.5948	92.2961	94.0668			118	39.3333	1016.45	866.65	977.834	36.9556	979.495	829.694	940.878	69.5562	71.7949	72.1797	71.1769			118	39.3333	791.907
		119	39.6667	1192.64	1092.29	1119.5	36.7943	1155.85	1055.5	1082.71	99.3173	102.175	95.6357	99.0427			119	39.6667	713.185	927.71	964.169	36.7943	676.391	890.916	927.375	97.8578	97.6659	93.1924	96.2387			119	39.6667	1028.63	853.445	967.27	36.7943	991.832	816.651	930.476	70.4322	70.6662	71.3816	70.8267			119	39.6667	786.061
		120	40	1170.7	1092.95	1121.43	37.3869	1133.32	1055.56	1084.05	97.3811	102.181	95.7541	98.4389			120	40	728.463	929.399	968.351	37.3869	691.076	892.012	930.964	99.9824	97.7861	93.5531	97.1072			120	40	995.729	848.963	957.643	37.3869	958.342	811.576	920.256	68.054	70.2271	70.5976	69.6262			120	40	774.885
		121	40.3333	1223.63	1095.28	1119.21	36.8458	1186.79	1058.43	1082.37	101.976	102.459	95.6056	100.013			121	40.3333	761.156	928.958	977.084	36.8458	724.31	892.112	940.238	104.791	97.797	94.485	99.0242			121	40.3333	1023.63	857.075	980.097	36.8458	986.789	820.229	943.251	70.0741	70.9758	72.3617	71.1372			121	40.3333	780.131
		122	40.6667	1145.47	1097.19	1132.35	37.1345	1108.33	1060.06	1095.21	95.2344	102.617	96.7402	98.1971			122	40.6667	767.508	936.545	968.152	37.1345	730.374	899.411	931.018	105.668	98.5971	93.5584	99.2745			122	40.6667	1009.55	845.698	951.933	37.1345	972.418	808.564	914.799	69.0536	69.9664	70.1789	69.733			122	40.6667	763.969
		123	41	1216.05	1075.21	1110.8	36.9568	1179.09	1038.25	1073.84	101.315	100.505	94.8527	98.8909			123	41	770.421	933.495	973.967	36.9568	733.464	896.538	937.01	106.115	98.2822	94.1606	99.5193			123	41	978.92	854.156	963.118	36.9568	941.963	817.199	926.161	66.8909	70.7136	71.0506	69.5517			123	41	764.632
		124	41.3333	1221.91	1087.22	1132.44	37.4979	1184.41	1049.72	1094.95	101.772	101.616	96.7169	100.035			124	41.3333	773.142	951.681	967.727	37.4979	735.644	914.183	930.229	106.43	100.217	93.4792	100.042			124	41.3333	1003.21	858.278	952.931	37.4979	965.71	820.78	915.433	68.5772	71.0235	70.2276	69.9428			124	41.3333	777.06
		125	41.6667	1141.69	1086.17	1092.52	37.0571	1104.63	1049.11	1055.46	94.9166	101.557	93.2291	96.5675			125	41.6667	753.043	928.86	972.175	37.0571	715.986	891.803	935.118	103.586	97.7631	93.9705	98.44			125	41.6667	1000.41	840.989	950.339	37.0571	963.358	803.932	913.282	68.4102	69.5656	70.0626	69.3461			125	41.6667	774.536
		126	42	1231.52	1081.09	1109.09	37.0588	1194.46	1044.03	1072.03	102.635	101.065	94.6927	99.4644			126	42	753.414	962.003	973.881	37.0588	716.355	924.944	936.822	103.64	101.396	94.1417	99.7259			126	42	1002.99	844.833	974.192	37.0588	965.932	807.774	937.133	68.593	69.8981	71.8924	70.1278			126	42	762.69
		127	42.3333	1182.56	1071.84	1126.81	36.9322	1145.63	1034.9	1089.88	98.439	100.181	96.2691	98.2965			127	42.3333	727.508	959.533	968.475	36.9322	690.576	922.601	931.543	99.91	101.139	93.6112	98.2202			127	42.3333	1000.91	834.981	950.97	36.9322	963.974	798.049	914.038	68.4539	69.0565	70.1206	69.2104			127	42.3333	753.192
		128	42.6667	1222.5	1077.79	1106.04	37.0718	1185.43	1040.72	1068.96	101.859	100.744	94.4218	99.0083			128	42.6667	720.981	968.305	968.776	37.0718	683.909	931.233	931.704	98.9455	102.086	93.6274	98.2195			128	42.6667	968.778	843.813	943.166	37.0718	931.706	806.741	906.094	66.1626	69.8087	69.5112	68.4941			128	42.6667	752.842
		129	43	1182.89	1079.87	1142.49	37.3222	1145.56	1042.54	1105.17	98.4337	100.921	97.6199	98.9916			129	43	696.733	952.595	963.201	37.3222	659.411	915.273	925.879	95.4012	100.336	93.042	96.2597			129	43	995.08	847.383	952.465	37.3222	957.758	810.061	915.143	68.0125	70.0959	70.2054	69.4379			129	43	750.366
		130	43.3333	1206.43	1089.63	1129.51	37.3911	1169.04	1052.24	1092.12	100.451	101.86	96.4672	99.5926			130	43.3333	705.784	987.737	977.787	37.3911	668.393	950.346	940.396	96.7007	104.181	94.5009	98.4608			130	43.3333	995.763	843.044	938.883	37.3911	958.372	805.653	901.492	68.0561	69.7145	69.1581	68.9763			130	43.3333	742.494
		131	43.6667	1208.88	1083.78	1138.76	35.9025	1172.97	1047.88	1102.86	100.789	101.437	97.4159	99.8807			131	43.6667	711.365	960.003	978.322	35.9025	675.462	924.1	942.419	97.7235	101.304	94.7042	97.9105			131	43.6667	992.461	831.174	953.423	35.9025	956.558	795.271	917.52	67.9274	68.8162	70.3878	69.0438			131	43.6667	748.616
		132	44	1214.99	1045.17	1123.53	36.8711	1178.12	1008.3	1086.66	101.231	97.6066	95.9848	98.2741			132	44	743.487	986.766	991.809	36.8711	706.616	949.895	954.938	102.231	104.131	95.9622	100.775			132	44	989.873	837.908	939.193	36.8711	953.002	801.037	902.322	67.6748	69.3151	69.2218	68.7372			132	44	748.77
		133	44.3333	1197.85	1060.14	1142.03	36.8052	1161.05	1023.34	1105.23	99.7641	99.062	97.6252	98.8171			133	44.3333	753.812	985.492	988.87	36.8052	717.007	948.687	952.065	103.734	103.999	95.6735	101.135			133	44.3333	991.599	846.766	937.096	36.8052	954.794	809.961	900.291	67.8021	70.0873	69.066	68.9851			133	44.3333	742.449
		134	44.6667	1209.19	1050.31	1128.2	37.0114	1172.18	1013.3	1091.19	100.721	98.0901	96.3852	98.3986			134	44.6667	763.135	978.157	975.109	37.0114	726.124	941.146	938.098	105.053	103.172	94.2699	100.832			134	44.6667	990.563	840.135	944.209	37.0114	953.552	803.124	907.198	67.7138	69.4957	69.5958	68.9351			134	44.6667	739.923
		135	45	1209.77	1105.09	1104.61	36.5483	1173.23	1068.54	1068.06	100.81	103.437	94.3422	99.53			135	45	760.207	955.656	980.636	36.5483	723.659	919.108	944.088	104.696	100.756	94.8719	100.108			135	45	982.011	830.374	936.404	36.5483	945.463	793.826	899.856	67.1394	68.6911	69.0326	68.2877			135	45	744.157
		136	45.3333	1207.86	1085.46	1182.69	36.5393	1171.32	1048.92	1146.15	100.647	101.538	101.24	101.142			136	45.3333	733.57	966.703	991.893	36.5393	697.031	930.164	955.354	100.844	101.968	96.004	99.6054			136	45.3333	955.513	836.778	932.509	36.5393	918.974	800.239	895.97	65.2584	69.246	68.7345	67.7463			136	45.3333	734.273
		137	45.6667	1196.95	1081.73	1092.64	36.9716	1159.98	1044.76	1055.67	99.6724	101.135	93.2476	98.0184			137	45.6667	738.713	958.964	979.156	36.9716	701.741	921.992	942.184	101.525	101.073	94.6806	99.0929			137	45.6667	983.722	834.784	947.635	36.9716	946.75	797.812	910.663	67.2309	69.0361	69.8617	68.7096			137	45.6667	731.462
		138	46	1210.33	1088.98	1195.48	36.5397	1173.79	1052.45	1158.94	100.859	101.88	102.37	101.703			138	46	710.258	974.684	986.414	36.5397	673.718	938.144	949.874	97.4711	102.843	95.4534	98.5893			138	46	985.429	838.554	932.027	36.5397	948.889	802.014	895.487	67.3828	69.3997	68.6975	68.4933			138	46	729.708
		139	46.3333	1210.31	1081.26	1134.8	36.5922	1173.72	1044.67	1098.21	100.853	101.127	97.005	99.6617			139	46.3333	698.414	992.956	986.392	36.5922	661.822	956.364	949.8	95.75	104.841	95.4459	98.6788			139	46.3333	961.666	831.168	924.087	36.5922	925.074	794.576	887.495	65.6916	68.756	68.0843	67.5106			139	46.3333	726.734
		140	46.6667	1201.63	1081.2	1147.58	36.7308	1164.9	1044.47	1110.85	100.095	101.108	98.1218	99.7748			140	46.6667	673.894	973.212	987.676	36.7308	637.163	936.481	950.945	92.1825	102.661	95.561	96.8015			140	46.6667	969.794	835.652	921.263	36.7308	933.063	798.921	884.532	66.2589	69.132	67.8571	67.7493			140	46.6667	725.93
		141	47	1210.44	1076.62	1136	37.1731	1173.27	1039.45	1098.82	100.814	100.621	97.0594	99.4982			141	47	645.7	971.315	993.028	37.1731	608.527	934.142	955.855	88.0395	102.405	96.0544	95.4994			141	47	977.354	828.51	926.027	37.1731	940.181	791.337	888.854	66.7644	68.4757	68.1886	67.8096			141	47	723.824
		142	47.3333	1196.94	1075.9	1140.93	36.8727	1160.07	1039.03	1104.06	99.68	100.581	97.5221	99.2611			142	47.3333	631.235	977.091	996.144	36.8727	594.362	940.218	959.271	85.9902	103.071	96.3977	95.1528			142	47.3333	968.419	827.346	930.159	36.8727	931.546	790.473	893.286	66.1512	68.401	68.5286	67.6936			142	47.3333	725.153
		143	47.6667	1217.34	1073.37	1153.68	36.6396	1180.7	1036.73	1117.04	101.452	100.358	98.6683	100.16			143	47.6667	639.432	999.087	987.778	36.6396	602.792	962.447	951.138	87.2098	105.507	95.5804	96.0992			143	47.6667	968.255	829.028	934.218	36.6396	931.615	792.388	897.578	66.1561	68.5667	68.8579	67.8602			143	47.6667	725.268
		144	48	1187.42	1068.94	1117.73	36.438	1150.98	1032.5	1081.3	98.8991	99.9491	95.5112	98.1198			144	48	652.732	984.606	1010.58	36.438	616.294	948.168	974.142	89.1632	103.942	97.892	96.9991			144	48	949.742	825.948	914.147	36.438	913.304	789.51	877.709	64.8558	68.3176	67.3336	66.8357			144	48	724.806
		145	48.3333	1181.47	1074.22	1169.85	37.0656	1144.4	1037.15	1132.78	98.3338	100.399	100.059	99.5973			145	48.3333	653.921	1009.11	1002.3	37.0656	616.855	972.045	965.23	89.2444	106.56	96.9965	97.6002			145	48.3333	968.932	824.798	911.164	37.0656	931.866	787.732	874.098	66.1739	68.1638	67.0566	67.1315			145	48.3333	717.134
		146	48.6667	1204.97	1073.83	1111.74	37.6572	1167.31	1036.17	1074.08	100.302	100.304	94.8738	98.4934			146	48.6667	687.604	1005.48	1000.55	37.6572	649.947	967.818	962.891	94.032	106.096	96.7614	98.9632			146	48.6667	966.51	824.577	932.971	37.6572	928.853	786.92	895.314	65.9599	68.0935	68.6842	67.5792			146	48.6667	712.418
		147	49	1156.55	1077.66	1180.02	36.7211	1119.83	1040.93	1143.29	96.2224	100.765	100.988	99.3251			147	49	705.484	998.942	1007.3	36.7211	668.763	962.221	970.576	96.7542	105.483	97.5337	99.9235			147	49	970.648	818.723	930.179	36.7211	933.927	782.002	893.458	66.3203	67.668	68.5418	67.51			147	49	728.498
		148	49.3333	1191.89	1075.46	1158.39	36.4114	1155.47	1039.05	1121.98	99.2852	100.583	99.1046	99.6576			148	49.3333	714.26	1004.5	1004.05	36.4114	677.849	968.089	967.636	98.0687	106.126	97.2382	100.478			148	49.3333	961.334	819.419	900.595	36.4114	924.923	783.008	864.184	65.6808	67.755	66.296	66.5773			148	49.3333	726.443
		149	49.6667	1128.5	1068.93	1163.61	37.2463	1091.26	1031.68	1126.36	93.7671	99.8695	99.4918	97.7095			149	49.6667	711.07	1006.9	1003.67	37.2463	673.824	969.653	966.421	97.4864	106.297	97.1161	100.3			149	49.6667	943.51	812.259	910.62	37.2463	906.264	775.013	873.374	64.3558	67.0632	67.001	66.14			149	49.6667	708.093
		150	50	1128.85	1072.59	1180.71	37.0542	1091.79	1035.53	1143.66	93.8133	100.242	101.02	98.3584			150	50	701.775	1017.39	1004.82	37.0542	664.721	980.339	967.769	96.1694	107.469	97.2516	100.297			150	50	954.219	822.788	917.467	37.0542	917.165	785.734	880.413	65.1299	67.9909	67.541	66.8873			150	50	718.685
		151	50.3333	1215.74	1071.75	1123.11	37.4056	1178.34	1034.35	1085.7	101.25	100.128	95.9003	99.0925			151	50.3333	682.143	1014.4	1007.47	37.4056	644.737	976.997	970.065	93.2783	107.103	97.4824	99.2877			151	50.3333	954.054	804.392	906.401	37.4056	916.648	766.986	868.995	65.0933	66.3686	66.6652	66.0424			151	50.3333	705.996
		152	50.6667	1205.07	1071.58	1174.97	37.7418	1167.33	1033.84	1137.23	100.304	100.078	100.452	100.278			152	50.6667	665.503	1012.78	1007.41	37.7418	627.761	975.041	969.666	90.8222	106.888	97.4423	98.3842			152	50.6667	944.698	803.127	899.932	37.7418	906.956	765.385	862.19	64.405	66.2301	66.1431	65.5927			152	50.6667	708.491
		153	51	1202.24	1071.8	1131.98	37.5511	1164.69	1034.25	1094.43	100.077	100.118	96.6716	98.9555			153	51	665.1	1025.43	1000.46	37.5511	627.549	987.876	962.911	90.7915	108.295	96.7634	98.6167			153	51	943.013	805.15	907.812	37.5511	905.462	767.599	870.261	64.2989	66.4216	66.7622	65.8276			153	51	705.145
		154	51.3333	1216.29	1077.63	1164.44	37.189	1179.1	1040.44	1127.25	101.315	100.717	99.57	100.534			154	51.3333	647.313	1008.38	1006.13	37.189	610.124	971.196	968.944	88.2705	106.467	97.3697	97.3689			154	51.3333	943.405	808.325	898.38	37.189	906.216	771.136	861.191	64.3524	66.7277	66.0664	65.7155			154	51.3333	699.93
		155	51.6667	1136.32	1079.56	1166.76	37.7979	1098.52	1041.76	1128.96	94.3913	100.846	99.7214	98.3194			155	51.6667	664.356	1015.32	1005.66	37.7979	626.558	977.518	967.862	90.6482	107.16	97.261	98.3562			155	51.6667	945.552	807.915	893.831	37.7979	907.754	770.117	856.033	64.4617	66.6395	65.6707	65.5907			155	51.6667	688.141
		156	52	1101.26	1080.62	1178.55	37.1261	1064.14	1043.49	1141.42	91.437	101.013	100.822	97.7574			156	52	669.546	1035.61	1002.21	37.1261	632.42	998.487	965.081	91.4962	109.458	96.9815	99.312			156	52	944.455	793.016	899.522	37.1261	907.329	755.89	862.396	64.4315	65.4084	66.1589	65.3329			156	52	693.565
		157	52.3333	1136.34	1084.65	1151.61	36.973	1099.37	1047.68	1114.64	94.4644	101.418	98.4561	98.1128			157	52.3333	714.765	1032.32	1003.67	36.973	677.792	995.347	966.702	98.0605	109.114	97.1444	101.44			157	52.3333	930.753	798.337	904.357	36.973	893.78	761.364	867.384	63.4693	65.8821	66.5415	65.2977			157	52.3333	689.774
		158	52.6667	1146.74	1079.53	1156.35	37.7262	1109.02	1041.81	1118.62	95.2934	100.85	98.8084	98.3172			158	52.6667	757.552	1040.52	1003.66	37.7262	719.826	1002.79	965.935	104.142	109.93	97.0673	103.713			158	52.6667	938.925	796.157	922.191	37.7262	901.199	758.431	884.465	63.9962	65.6283	67.8519	65.8255			158	52.6667	694.057
		159	53	1111.58	1077.73	1165.06	36.8903	1074.69	1040.84	1128.17	92.3435	100.756	99.6517	97.5838			159	53	762.461	1040.03	1004.18	36.8903	725.571	1003.14	967.292	104.973	109.969	97.2037	104.048			159	53	937.691	792.222	892.581	36.8903	900.801	755.332	855.691	63.9679	65.3601	65.6445	64.9908			159	53	694.888
		160	53.3333	1080.27	1080.1	1158.42	36.7321	1043.54	1043.37	1121.69	89.6671	101.001	99.0793	96.5824			160	53.3333	788.972	1012.41	1001.71	36.7321	752.24	975.678	964.974	108.831	106.958	96.9707	104.253			160	53.3333	936.779	796.39	890.009	36.7321	900.047	759.658	853.277	63.9144	65.7345	65.4593	65.036			160	53.3333	705.948
		161	53.6667	1117.67	1077.67	1153.19	36.8986	1080.77	1040.77	1116.29	92.8662	100.749	98.602	97.4058			161	53.6667	781.213	1040.45	999.41	36.8986	744.314	1003.55	962.511	107.685	110.013	96.7233	104.807			161	53.6667	932.848	790.937	896.69	36.8986	895.949	754.038	859.791	63.6234	65.2482	65.9591	64.9436			161	53.6667	690.11
		162	54	1092.96	1080.59	1085.63	36.5803	1056.38	1044.01	1049.05	90.7706	101.063	92.6628	94.8321			162	54	772.479	1022.19	1007.25	36.5803	735.899	985.613	970.667	106.467	108.047	97.5428	104.019			162	54	928.813	788.851	899.689	36.5803	892.233	752.271	863.109	63.3595	65.0953	66.2136	64.8894			162	54	694.709
		163	54.3333	1010.33	1070.13	1138.62	36.6218	973.708	1033.51	1102	83.6667	100.046	97.3401	93.6843			163	54.3333	748.72	1039.79	979.769	36.6218	712.098	1003.17	943.147	103.024	109.971	94.7774	102.591			163	54.3333	924.64	789.077	886.02	36.6218	888.018	752.455	849.398	63.0602	65.1112	65.1618	64.4444			163	54.3333	680.996
		164	54.6667	1156.4	1073.98	1146.79	36.4226	1119.97	1037.56	1110.37	96.2347	100.438	98.0792	98.2508			164	54.6667	713.254	1023.54	998.774	36.4226	676.831	987.118	962.351	97.9215	108.212	96.7072	100.947			164	54.6667	917.377	788.415	893.842	36.4226	880.954	751.992	857.419	62.5586	65.0712	65.7771	64.4689			164	54.6667	695.541
		165	55	1150.33	1075.6	1163.7	37.1866	1113.14	1038.41	1126.51	95.6479	100.521	99.5049	98.558			165	55	673.239	1036.24	995.044	37.1866	636.052	999.051	957.857	92.0218	109.52	96.2556	99.2658			165	55	926.059	788.315	882.047	37.1866	888.872	751.128	844.86	63.1208	64.9964	64.8136	64.3103			165	55	695.274
		166	55.3333	1174.24	1071.54	1132.7	36.58	1137.66	1034.96	1096.12	97.7542	100.187	96.8207	98.2538			166	55.3333	691.109	1023.25	993.11	36.58	654.529	986.675	956.53	94.6949	108.163	96.1222	99.6602			166	55.3333	922.102	780.611	879.299	36.58	885.522	744.031	842.719	62.8829	64.3823	64.6494	63.9715			166	55.3333	677.448
		167	55.6667	1081.2	1076.53	1166.06	37.9971	1043.2	1038.53	1128.06	89.6381	100.532	99.6423	96.6043			167	55.6667	661.647	1044.64	984.655	37.9971	623.65	1006.64	946.658	90.2274	110.352	95.1301	98.5699			167	55.6667	925.601	779.829	881.715	37.9971	887.604	741.832	843.718	63.0308	64.192	64.726	63.9829			167	55.6667	673.247
		168	56	1189.29	1076.68	1160.31	37.0661	1152.23	1039.61	1123.24	99.006	100.637	99.2163	99.6199			168	56	664.803	1044.05	968.494	37.0661	627.737	1006.98	931.428	90.8187	110.389	93.5997	98.2693			168	56	920.833	774.764	874.818	37.0661	883.767	737.698	837.752	62.7583	63.8343	64.2683	63.6203			168	56	673.908
		169	56.3333	1101.97	1072.88	1123.16	36.9282	1065.04	1035.95	1086.23	91.5143	100.283	95.9469	95.9148			169	56.3333	674.838	1039.79	989.471	36.9282	637.91	1002.86	952.543	92.2905	109.938	95.7215	99.3167			169	56.3333	918.984	779.869	887.129	36.9282	882.056	742.941	850.201	62.6368	64.2879	65.2233	64.0493			169	56.3333	680.477
		170	56.6667	1163	1072.57	1138.23	36.6312	1126.37	1035.94	1101.6	96.7842	100.282	97.3044	98.1234			170	56.6667	675.184	1033.27	980.017	36.6312	638.553	996.64	943.386	92.3835	109.256	94.8013	98.8136			170	56.6667	921.784	772.025	874.686	36.6312	885.153	735.394	838.055	62.8567	63.6349	64.2915	63.5944			170	56.6667	671.668
		171	57	1088.44	1073.97	1156.5	36.6678	1051.77	1037.3	1119.84	90.3744	100.414	98.9154	96.5678			171	57	699.275	1029.29	971.73	36.6678	662.607	992.619	935.062	95.8636	108.815	93.9649	99.5479			171	57	918.547	774.792	878.77	36.6678	881.879	738.124	842.102	62.6242	63.8712	64.602	63.6991			171	57	670.452
		172	57.3333	1179.25	1070.86	1140.35	36.2136	1143.03	1034.65	1104.14	98.2162	100.157	97.529	98.6339			172	57.3333	701.769	1028.39	974.379	36.2136	665.555	992.176	938.165	96.2902	108.767	94.2767	99.7778			172	57.3333	915.764	769.765	873.881	36.2136	879.55	733.551	837.667	62.4589	63.4755	64.2618	63.3987			172	57.3333	666.612
		173	57.6667	1145.08	1074.51	1151.6	37.2542	1107.82	1037.25	1114.35	95.1908	100.409	98.4306	98.0102			173	57.6667	725.746	1030.15	984.016	37.2542	688.492	992.894	946.762	99.6085	108.845	95.1406	101.198			173	57.6667	911.17	772.901	872.796	37.2542	873.916	735.647	835.542	62.0587	63.6568	64.0988	63.2714			173	57.6667	666.653
		174	58	1124.77	1065.97	1144.55	36.5512	1088.22	1029.42	1108	93.5059	99.651	97.8696	97.0088			174	58	720.893	1023.94	965.76	36.5512	684.342	987.393	929.209	99.0081	108.242	93.3767	100.209			174	58	899.355	760.221	874.091	36.5512	862.804	723.67	837.54	61.2696	62.6204	64.252	62.714			174	58	662.286
		175	58.3333	1191.62	1072.29	1172.78	36.3232	1155.3	1035.96	1136.46	99.2699	100.284	100.384	99.9792			175	58.3333	720.198	1025.79	960.952	36.3232	683.875	989.467	924.629	98.9405	108.469	92.9164	100.109			175	58.3333	904.59	761.647	884.511	36.3232	868.267	725.324	848.188	61.6576	62.7635	65.0689	63.1633			175	58.3333	658.682
		176	58.6667	1005.95	1068.02	1148.67	36.9133	969.034	1031.11	1111.75	83.2651	99.8139	98.2015	93.7602			176	58.6667	712.014	1027.33	974.237	36.9133	675.101	990.416	937.324	97.6711	108.573	94.1922	100.146			176	58.6667	905.848	764.639	879.043	36.9133	868.935	727.726	842.13	61.705	62.9714	64.6041	63.0935			176	58.6667	664.105
		177	59	1159.69	1076.23	1172.36	36.8068	1122.88	1039.43	1135.55	96.4847	100.619	100.304	99.136			177	59	698.588	1031.45	961.648	36.8068	661.781	994.648	924.841	95.7441	109.037	92.9378	99.2398			177	59	905.324	765.319	883.486	36.8068	868.517	728.512	846.679	61.6754	63.0394	64.9532	63.2226			177	59	667.259
		178	59.3333	1066.67	1071.04	1163.27	36.1549	1030.51	1034.89	1127.11	88.5478	100.18	99.5579	96.0952			178	59.3333	678.031	1038.46	945.857	36.1549	641.876	1002.31	909.702	92.8643	109.877	91.4164	98.0525			178	59.3333	897.479	758.862	883.043	36.1549	861.324	722.707	846.888	61.1646	62.5371	64.9692	62.8903			178	59.3333	653.935
		179	59.6667	1178.23	1070.6	1168.05	36.6574	1141.58	1033.95	1131.39	98.0911	100.089	99.9359	99.3719			179	59.6667	646.187	1036.74	968.231	36.6574	609.53	1000.08	931.574	88.1846	109.633	93.6143	97.144			179	59.6667	904.294	760.292	872.134	36.6574	867.637	723.635	835.477	61.6128	62.6173	64.0938	62.7746			179	59.6667	651.708
		180	60	1178.86	1072.73	1159.47	36.6964	1142.17	1036.03	1122.77	98.1417	100.291	99.175	99.2025			180	60	650.347	1034.78	954.795	36.6964	613.651	998.083	918.099	88.7808	109.414	92.2602	96.8183			180	60	894.763	760.655	880.869	36.6964	858.067	723.959	844.173	60.9332	62.6454	64.7609	62.7798			180	60	647.9
		181	60.3333	1107.86	1076.63	1169.87	36.5453	1071.31	1040.08	1133.32	92.0532	100.683	100.107	97.6143			181	60.3333	618.872	1025.84	953.134	36.5453	582.327	989.297	916.589	84.2489	108.451	92.1085	94.9361			181	60.3333	889.865	762.115	872.628	36.5453	853.32	725.57	836.083	60.5962	62.7848	64.1402	62.5071			181	60.3333	648.579
		182	60.6667	1135.83	1067.33	1134.77	36.7993	1099.03	1030.53	1097.97	94.4347	99.7584	96.9838	97.059			182	60.6667	611.604	1038.19	963.01	36.7993	574.805	1001.39	926.211	83.1607	109.776	93.0754	95.3375			182	60.6667	896.849	755.846	868.027	36.7993	860.05	719.047	831.228	61.0741	62.2203	63.7678	62.3541			182	60.6667	650.373
		183	61	1171.46	1074.69	1168.39	37.2439	1134.22	1037.44	1131.15	97.4589	100.427	99.9145	99.2669			183	61	613.456	1035.43	951.407	37.2439	576.212	998.191	914.163	83.3643	109.426	91.8647	94.885			183	61	891.45	750.166	876.142	37.2439	854.206	712.922	838.898	60.6591	61.6904	64.3562	62.2352			183	61	641.176
		184	61.3333	1096.48	1069.79	1158.75	37.2053	1059.27	1032.59	1121.54	91.019	99.9574	99.0663	96.6809			184	61.3333	630.846	1035.82	954.968	37.2053	593.641	998.616	917.763	85.8858	109.472	92.2265	95.8615			184	61.3333	897.712	749.288	894.679	37.2053	860.507	712.083	857.474	61.1065	61.6177	65.7813	62.8352			184	61.3333	640.308
		185	61.6667	1163.88	1067.28	1148.13	36.9524	1126.93	1030.33	1111.17	96.8321	99.7383	98.1503	98.2402			185	61.6667	643.789	1028.21	956.677	36.9524	606.837	991.259	919.725	87.7949	108.666	92.4236	96.2948			185	61.6667	890.892	743.96	863.626	36.9524	853.94	707.008	826.674	60.6402	61.1786	63.4184	61.7457			185	61.6667	639.865
		186	62	1126.99	1070.83	1139.55	36.5883	1090.4	1034.24	1102.97	93.6936	100.117	97.4253	97.0787			186	62	686.173	1021.33	933.61	36.5883	649.585	984.742	897.022	93.9796	107.951	90.1422	97.3577			186	62	881.341	748.511	873.709	36.5883	844.753	711.923	837.121	59.9878	61.6039	64.2199	61.9372			186	62	637.152
		187	62.3333	1153.38	1066.28	1146.22	36.7984	1116.59	1029.48	1109.42	95.9437	99.6565	97.9958	97.8653			187	62.3333	697.716	1029.06	953.788	36.7984	660.918	992.266	916.99	95.6192	108.776	92.1488	98.8481			187	62.3333	884.09	736.711	873.099	36.7984	847.292	699.913	836.301	60.1681	60.5646	64.157	61.6299			187	62.3333	635.348
		188	62.6667	1072.87	1063.11	1150.08	36.9006	1035.97	1026.2	1113.18	89.0167	99.3394	98.3277	95.5613			188	62.6667	715.5	1028.78	936.843	36.9006	678.599	991.881	899.942	98.1773	108.734	90.4357	99.1157			188	62.6667	885.371	741.528	858.681	36.9006	848.47	704.627	821.78	60.2518	60.9726	63.043	61.4225			188	62.6667	632.189
		189	63	1096.51	1064.14	1165.5	36.4747	1060.04	1027.66	1129.03	91.0846	99.4806	99.7275	96.7642			189	63	719.997	1014.77	942.829	36.4747	683.522	978.292	906.354	98.8896	107.244	91.08	99.0713			189	63	887.476	743.88	866.86	36.4747	851.001	707.405	830.385	60.4315	61.213	63.7032	61.7826			189	63	632.909
		190	63.3333	1107.2	1061.04	1140.94	36.8472	1070.35	1024.19	1104.09	91.9709	99.1445	97.5245	96.2133			190	63.3333	716.183	1012	967.205	36.8472	679.336	975.154	930.358	98.2839	106.9	93.4921	99.5588			190	63.3333	878.444	741.61	891.538	36.8472	841.597	704.763	854.691	59.7637	60.9843	65.5678	62.1053			190	63.3333	631.642
		191	63.6667	1064.59	1063.68	1168.26	36.4868	1028.1	1027.19	1131.77	88.3407	99.4347	99.9694	95.9149			191	63.6667	696.758	1013.49	931.054	36.4868	660.271	976.998	894.567	95.5257	107.103	89.8955	97.5079			191	63.6667	875.112	738.639	854.014	36.4868	838.625	702.152	817.527	59.5527	60.7584	62.7168	61.0093			191	63.6667	627.21
		192	64	1147.88	1057.4	1169.32	36.855	1111.02	1020.54	1132.47	95.4655	98.7913	100.031	98.096			192	64	683.502	1004.75	929.508	36.855	646.647	967.892	892.653	93.5546	106.104	89.7032	96.454			192	64	875.501	737.371	884.565	36.855	838.646	700.516	847.71	59.5541	60.6168	65.0322	61.7344			192	64	627.969
		193	64.3333	1124.19	1060.48	1159.18	37.2719	1086.92	1023.21	1121.91	93.3944	99.0497	99.0988	97.181			193	64.3333	674.723	1007.38	935.797	37.2719	637.451	970.103	898.525	92.2241	106.347	90.2933	96.288			193	64.3333	859.95	716.105	870.477	37.2719	822.678	678.833	833.205	58.4202	58.7406	63.9195	60.3601			193	64.3333	623.802
		194	64.6667	1118.83	1061.26	1168.14	36.912	1081.92	1024.35	1131.23	92.965	99.16	99.9214	97.3488			194	64.6667	674.318	997.975	932.336	36.912	637.406	961.063	895.424	92.2176	105.356	89.9816	95.8517			194	64.6667	865.057	724.478	861.547	36.912	828.145	687.566	824.635	58.8084	59.4963	63.262	60.5222			194	64.6667	625.822
		195	65	1130.73	1063.49	1172.26	37.0621	1093.67	1026.43	1135.2	93.9745	99.361	100.272	97.8692			195	65	657.616	987.878	943.831	37.0621	620.554	950.816	906.769	89.7795	104.232	91.1217	95.0445			195	65	870.316	726.242	894.786	37.0621	833.254	689.18	857.724	59.1712	59.6359	65.8005	61.5359			195	65	616.376
		196	65.3333	1088.07	1071.08	1172.33	37.1422	1050.92	1033.94	1135.19	90.3016	100.088	100.271	96.887			196	65.3333	655.63	1006.37	939.601	37.1422	618.488	969.227	902.459	89.4806	106.251	90.6886	95.4733			196	65.3333	864.925	714.878	852.304	37.1422	827.783	677.736	815.162	58.7827	58.6456	62.5353	59.9879			196	65.3333	619.041
		197	65.6667	1118.15	1070.52	1161.48	36.2468	1081.9	1034.27	1125.23	92.9633	100.12	99.3921	97.4918			197	65.6667	696.321	993.19	929.317	36.2468	660.074	956.943	893.07	95.4972	104.904	89.7451	96.7155			197	65.6667	868.453	730.087	853.342	36.2468	832.206	693.84	817.095	59.0968	60.0392	62.6836	60.6065			197	65.6667	616.746
		198	66	1060.73	1067.14	1162.58	37.248	1023.49	1029.89	1125.33	87.944	99.6962	99.4009	95.6804			198	66	717.651	998.994	932.257	37.248	680.403	961.746	895.009	98.4383	105.431	89.9399	97.9363			198	66	861.323	719.206	899.182	37.248	824.075	681.958	861.934	58.5194	59.011	66.1234	61.218			198	66	613.077
		199	66.3333	1056.74	1082.81	1156.45	36.0214	1020.72	1046.79	1120.43	87.7065	101.332	98.9679	96.002			199	66.3333	701.344	978.579	932.553	36.0214	665.323	942.558	896.532	96.2565	103.327	90.0929	96.5588			199	66.3333	868.177	725.749	858.509	36.0214	832.156	689.728	822.488	59.0932	59.6833	63.0973	60.6246			199	66.3333	613.335
		200	66.6667	1120.41	1065.24	1162.87	36.9504	1083.46	1028.29	1125.92	93.0974	99.5413	99.4531	97.3639			200	66.6667	735.726	1000.64	925.841	36.9504	698.776	963.695	888.891	101.096	105.644	89.3251	98.6885			200	66.6667	857.76	717.927	861.717	36.9504	820.81	680.977	824.767	58.2875	58.9261	63.2721	60.1619			200	66.6667	614.907
		201	67	1119.2	1064.43	1142.08	37.1242	1082.08	1027.3	1104.96	92.9785	99.4456	97.6014	96.6752			201	67	776.659	958.786	935.724	37.1242	739.535	921.662	898.6	106.993	101.036	90.3008	99.4435			201	67	857.356	716.012	881.654	37.1242	820.232	678.888	844.53	58.2465	58.7453	64.7883	60.5934			201	67	615.233
		202	67.3333	1062.56	1060.97	1153.87	37.5103	1025.05	1023.46	1116.36	88.0783	99.0736	98.6081	95.2533			202	67.3333	782.586	980.116	923.64	37.5103	745.076	942.606	886.13	107.795	103.332	89.0476	100.058			202	67.3333	856.701	714.454	859.691	37.5103	819.191	676.944	822.181	58.1726	58.5771	63.0738	59.9411			202	67.3333	611.193
		203	67.6667	1106.44	1071.33	1147.17	36.5199	1069.92	1034.81	1110.65	91.934	100.173	98.1041	96.737			203	67.6667	772.853	963.716	933.248	36.5199	736.333	927.196	896.728	106.53	101.643	90.1127	99.4286			203	67.6667	858.416	716.241	884.178	36.5199	821.896	679.721	847.658	58.3647	58.8174	65.0283	60.7368			203	67.6667	605.768
		204	68	1055.56	1062.16	1148.92	36.9994	1018.56	1025.16	1111.92	87.5206	99.2386	98.2161	94.9918			204	68	769.957	981.269	927.547	36.9994	732.958	944.27	890.548	106.042	103.515	89.4916	99.6827			204	68	855.814	711.165	889.927	36.9994	818.815	674.166	852.928	58.1459	58.3367	65.4325	60.6384			204	68	611.794
		205	68.3333	1130.58	1070.22	1149.78	36.8118	1093.77	1033.41	1112.97	93.9833	100.037	98.3091	97.443			205	68.3333	738.759	956.556	927.946	36.8118	701.947	919.744	891.134	101.555	100.826	89.5505	97.3106			205	68.3333	851.25	708.528	850.298	36.8118	814.438	671.716	813.486	57.8351	58.1248	62.4068	59.4555			205	68.3333	605.34
		206	68.6667	1046.57	1069.57	1125.54	36.3083	1010.26	1033.26	1089.23	86.8075	100.022	96.2122	94.3474			206	68.6667	744.212	966.552	926.238	36.3083	707.904	930.244	889.93	102.417	101.977	89.4295	97.9412			206	68.6667	851.058	714.9	856.763	36.3083	814.75	678.592	820.455	57.8572	58.7197	62.9413	59.8394			206	68.6667	606.13
		207	69	1060.88	1082.2	1134.42	36.2661	1024.61	1045.93	1098.16	88.0409	101.249	97.0004	95.4301			207	69	718.18	937.607	922.911	36.2661	681.914	901.341	886.645	98.6569	98.8087	89.0994	95.5217			207	69	843.505	708.396	887.855	36.2661	807.239	672.13	851.589	57.3239	58.1606	65.3298	60.2714			207	69	602.358
		208	69.3333	1052.76	1071.03	1133.29	37.1074	1015.65	1033.92	1096.18	87.2706	100.087	96.8258	94.7277			208	69.3333	705.992	973.28	924.799	37.1074	668.885	936.173	887.692	96.7718	102.627	89.2046	96.2012			208	69.3333	842.796	701.779	874.192	37.1074	805.689	664.672	837.085	57.2138	57.5152	64.2171	59.6487			208	69.3333	599.701
		209	69.6667	1029.64	1072.22	1142.95	36.7951	992.844	1035.43	1106.16	85.311	100.232	97.707	94.4167			209	69.6667	692.45	941.511	925.153	36.7951	655.655	904.716	888.358	94.8578	99.1787	89.2715	94.436			209	69.6667	838.016	706.98	859.051	36.7951	801.221	670.185	822.256	56.8965	57.9922	63.0795	59.3228			209	69.6667	600.353
		210	70	1045.16	1075.1	1128.95	37.0082	1008.15	1038.09	1091.94	86.6264	100.49	96.4514	94.5226			210	70	671.838	950.155	939.492	37.0082	634.83	913.147	902.484	91.8449	100.103	90.6911	94.213			210	70	846.643	702.564	879.512	37.0082	809.635	665.556	842.504	57.494	57.5917	64.6328	59.9062			210	70	601.87
		211	70.3333	1038.86	1079.35	1131.56	36.8234	1002.04	1042.53	1094.73	86.1009	100.919	96.6982	94.5728			211	70.3333	645.612	947.21	926.436	36.8234	608.789	910.387	889.613	88.0773	99.8004	89.3976	92.4251			211	70.3333	839.681	704.636	854.113	36.8234	802.858	667.813	817.29	57.0127	57.787	62.6985	59.1661			211	70.3333	594.522
		212	70.6667	1044.8	1072.56	1140.63	36.7477	1008.05	1035.82	1103.88	86.6175	100.27	97.5062	94.7978			212	70.6667	648.894	963.995	922.102	36.7477	612.146	927.247	885.354	88.5631	101.649	88.9697	93.0605			212	70.6667	845.244	705.465	881.451	36.7477	808.496	668.717	844.703	57.4131	57.8652	64.8016	60.0267			212	70.6667	603.646
		213	71	1025.64	1075.21	1126.14	36.116	989.527	1039.09	1090.02	85.026	100.587	96.2818	93.9649			213	71	649.304	939.074	923.171	36.116	613.188	902.958	887.055	88.7138	98.986	89.1406	92.2802			213	71	836.46	699.955	871.675	36.116	800.344	663.839	835.559	56.8342	57.4431	64.1001	59.4591			213	71	586.497
		214	71.3333	1085.67	1076.33	1134.11	36.9712	1048.7	1039.36	1097.14	90.1106	100.613	96.9105	95.8779			214	71.3333	674.28	926.223	923.306	36.9712	637.309	889.252	886.335	92.2035	97.4835	89.0682	92.9184			214	71.3333	834.263	694.903	875.803	36.9712	797.292	657.932	838.832	56.6175	56.932	64.3511	59.3002			214	71.3333	589.698
		215	71.6667	1020.95	1075.79	1116.04	37.3541	983.598	1038.44	1078.69	84.5165	100.524	95.281	93.4404			215	71.6667	680.365	919.973	912.372	37.3541	643.011	882.619	875.018	93.0285	96.7564	87.931	92.572			215	71.6667	832.135	689.235	869.358	37.3541	794.781	651.881	832.004	56.4392	56.4084	63.8273	58.8916			215	71.6667	592.085
		216	72	1084.56	1058.88	1119.98	36.8845	1047.67	1021.99	1083.1	90.0224	98.9319	95.6701	94.8748			216	72	713.226	913.389	921.085	36.8845	676.342	876.505	884.201	97.8507	96.0861	88.8538	94.2635			216	72	831.783	685.379	880.09	36.8845	794.899	648.495	843.206	56.4475	56.1153	64.6867	59.0832			216	72	578.884
		217	72.3333	1026.45	1068.06	1110.79	36.2505	990.205	1031.81	1074.54	85.0842	99.8821	94.914	93.2934			217	72.3333	699.345	913.741	929.402	36.2505	663.095	877.491	893.152	95.9341	96.1942	89.7533	93.9605			217	72.3333	832.909	689.716	859.533	36.2505	796.659	653.466	823.283	56.5725	56.5455	63.1583	58.7588			217	72.3333	588.181
		218	72.6667	1086.39	1056.11	1130.87	36.9357	1049.45	1019.17	1093.93	90.1751	98.6588	96.6271	95.1536			218	72.6667	710.335	915.078	923.627	36.9357	673.399	878.142	886.691	97.425	96.2656	89.1041	94.2649			218	72.6667	825.932	685.535	866.633	36.9357	788.996	648.599	829.697	56.0284	56.1244	63.6504	58.6011			218	72.6667	583.359
		219	73	1130.54	1058.61	1104.99	36.7983	1093.74	1021.81	1068.19	93.981	98.9141	94.3536	95.7495			219	73	714.262	922.548	926.847	36.7983	677.464	885.75	890.049	98.013	97.0996	89.4415	94.8513			219	73	824.519	684.297	867.707	36.7983	787.721	647.499	830.909	55.9378	56.0292	63.7433	58.5701			219	73	582.431
		220	73.3333	984.485	1059.91	1125.09	36.5288	947.956	1023.38	1088.56	81.454	99.0661	96.1529	92.2243			220	73.3333	699.255	914.563	948.443	36.5288	662.726	878.034	911.914	95.8808	96.2538	91.6387	94.5911			220	73.3333	824.158	692.403	863.136	36.5288	787.629	655.874	826.607	55.9313	56.7539	63.4133	58.6995			220	73.3333	585.553
		221	73.6667	1042.23	1065.71	1117.05	36.925	1005.31	1028.78	1080.13	86.382	99.5889	95.4078	93.7929			221	73.6667	691.791	932.053	920.385	36.925	654.866	895.128	883.46	94.7437	98.1276	88.7794	93.8836			221	73.6667	816.091	683.207	859.993	36.925	779.166	646.282	823.068	55.3303	55.9239	63.1418	58.132			221	73.6667	584.694
		222	74	1075.73	1065.5	1104.33	37.033	1038.7	1028.47	1067.29	89.2512	99.5587	94.2742	94.3614			222	74	677.142	924.103	919.475	37.033	640.109	887.07	882.442	92.6087	97.2443	88.6771	92.8433			222	74	818.523	685.593	862.031	37.033	781.49	648.56	824.998	55.4954	56.121	63.2899	58.3021			222	74	579.992
		223	74.3333	1041.06	1064.24	1107.33	37.1379	1003.92	1027.1	1070.19	86.2625	99.4265	94.5304	93.4064			223	74.3333	663.916	917.783	950.646	37.1379	626.778	880.645	913.508	90.68	96.54	91.7989	93.0063			223	74.3333	816.743	680.148	858.691	37.1379	779.605	643.01	821.553	55.3615	55.6408	63.0256	58.0093			223	74.3333	584.686
		224	74.6667	1073.58	1061.92	1093.83	37.7276	1035.85	1024.2	1056.11	89.0064	99.145	93.2862	93.8125			224	74.6667	610.025	918.164	944.033	37.7276	572.297	880.436	906.305	82.7979	96.5171	91.0751	90.13			224	74.6667	804.044	675.275	851.872	37.7276	766.316	637.547	814.144	54.4179	55.1681	62.4572	57.3477			224	74.6667	575.349
		225	75	1014.84	1064.44	1093.48	36.6224	978.216	1027.82	1056.85	84.054	99.4954	93.3522	92.3005			225	75	630.522	908.08	932.098	36.6224	593.9	871.458	895.476	85.9233	95.5328	89.9868	90.481			225	75	806.788	678.48	867.563	36.6224	770.166	641.858	830.941	54.6912	55.541	63.7458	57.9927			225	75	582.311
		226	75.3333	1069.29	1055.75	1092.65	36.4265	1032.87	1019.32	1056.23	88.75	98.6733	93.2968	93.5733			226	75.3333	612.499	903.424	964.389	36.4265	576.072	866.997	927.962	83.3441	95.0439	93.2514	90.5465			226	75.3333	809.021	680.273	862.366	36.4265	772.594	643.846	825.939	54.8637	55.7131	63.3621	57.9796			226	75.3333	574.613
		227	75.6667	997.891	1061.55	1109.13	36.7876	961.103	1024.76	1072.34	82.5837	99.1993	94.7205	92.1678			227	75.6667	610.417	892.364	967.008	36.7876	573.629	855.576	930.22	82.9906	93.7918	93.4783	90.0869			227	75.6667	811.78	671.451	859.676	36.7876	774.992	634.663	822.888	55.034	54.9185	63.128	57.6935			227	75.6667	579.264
		228	76	1182.78	1054.9	1093.9	37.0175	1145.76	1017.89	1056.88	98.4504	98.5342	93.3548	96.7798			228	76	626.599	897.76	940.203	37.0175	589.582	860.743	903.186	85.2985	94.3582	90.7616	90.1394			228	76	810.048	672.045	859.259	37.0175	773.031	635.028	822.242	54.8946	54.95	63.0784	57.641			228	76	567.801
		229	76.3333	1001.1	1058.63	1100.16	35.8626	965.241	1022.77	1064.29	82.9392	99.0071	94.0093	91.9852			229	76.3333	628.373	912.204	949.894	35.8626	592.51	876.341	914.031	85.7223	96.0682	91.8515	91.214			229	76.3333	811.102	663.616	855.694	35.8626	775.239	627.753	819.831	55.0515	54.3206	62.8935	57.4219			229	76.3333	564.888
		230	76.6667	1144.63	1054.67	1074.29	37.1477	1107.48	1017.52	1037.14	95.1616	98.4986	91.6106	95.0903			230	76.6667	645.936	897.685	944.612	37.1477	608.788	860.537	907.464	88.0773	94.3357	91.1916	91.2015			230	76.6667	802.769	672.143	854.357	37.1477	765.621	634.995	817.209	54.3685	54.9472	62.6924	57.336			230	76.6667	567.114
		231	77	989.701	1060.72	1101.4	35.9518	953.749	1024.76	1065.45	81.9517	99.2	94.1112	91.7543			231	77	672.877	896.202	943.536	35.9518	636.925	860.25	907.584	92.1481	94.3042	91.2036	92.552			231	77	802.411	666.119	852.053	35.9518	766.459	630.167	816.101	54.428	54.5294	62.6074	57.1883			231	77	574.597
		232	77.3333	1111.7	1055.66	1081.79	35.4322	1076.27	1020.22	1046.36	92.4793	98.7605	92.425	94.5549			232	77.3333	686.51	903.581	950.778	35.4322	651.078	868.149	915.346	94.1956	95.1701	91.9836	93.7831			232	77.3333	804.424	666.823	846.881	35.4322	768.992	631.391	811.449	54.6078	54.6353	62.2505	57.1645			232	77.3333	566.178
		233	77.6667	998.711	1056.78	1097.86	37.0791	961.632	1019.7	1060.78	82.6291	98.7101	93.6992	91.6795			233	77.6667	710.087	900.545	948.314	37.0791	673.008	863.466	911.235	97.3684	94.6567	91.5705	94.5318			233	77.6667	803.789	662.542	852.476	37.0791	766.71	625.463	815.397	54.4458	54.1224	62.5533	57.0405			233	77.6667	573.931
		234	78	1060.91	1034.4	1067.24	37.1045	1023.8	997.297	1030.14	87.9711	96.541	90.9923	91.8348			234	78	699.901	895.137	962.945	37.1045	662.797	858.033	925.841	95.891	94.0611	93.0382	94.3301			234	78	803.616	664.683	844.323	37.1045	766.512	627.579	807.219	54.4317	54.3054	61.9259	56.8877			234	78	564.081
		235	78.3333	1057.92	1052.94	1068.43	36.902	1021.02	1016.04	1031.53	87.7318	98.355	91.1155	92.4008			235	78.3333	721.36	895.99	949.119	36.902	684.458	859.088	912.217	99.0249	94.1768	91.6692	94.957			235	78.3333	793.082	657.865	852.755	36.902	756.18	620.963	815.853	53.698	53.733	62.5883	56.6731			235	78.3333	563.691
		236	78.6667	1028.85	1068.73	1076.72	36.9833	991.867	1031.74	1039.74	85.227	99.8755	91.8403	92.3143			236	78.6667	736.637	898.833	961.913	36.9833	699.654	861.85	924.93	101.223	94.4795	92.9467	96.2165			236	78.6667	797.41	664.806	854.844	36.9833	760.427	627.823	817.861	53.9996	54.3266	62.7423	57.0228			236	78.6667	557.964
		237	79	1050.08	1065.85	1070.01	36.6251	1013.45	1029.23	1033.39	87.0817	99.6322	91.2794	92.6644			237	79	726.742	894.213	965.615	36.6251	690.117	857.588	928.99	99.8436	94.0123	93.3547	95.7369			237	79	789.162	655.445	846.686	36.6251	752.537	618.82	810.061	53.4393	53.5475	62.144	56.377			237	79	561.444
		238	79.3333	1015.07	1067.22	1081.37	36.6149	978.452	1030.6	1044.75	84.0744	99.7653	92.2833	92.041			238	79.3333	717.085	890.069	965.779	36.6149	680.47	853.454	929.164	98.448	93.5592	93.3722	95.1264			238	79.3333	796.58	660.179	838.047	36.6149	759.965	623.564	801.432	53.9668	53.9581	61.482	56.469			238	79.3333	562.736
		239	79.6667	1026.01	1069.14	1070.54	36.4049	989.602	1032.73	1034.14	85.0324	99.9715	91.3455	92.1165			239	79.6667	694.286	899.05	973.656	36.4049	657.881	862.645	937.251	95.1799	94.5667	94.1848	94.6438			239	79.6667	794.342	651.285	843.436	36.4049	757.937	614.88	807.031	53.8228	53.2066	61.9115	56.3137			239	79.6667	564.632
		240	80	1010.62	1053.23	1065.42	36.6993	973.916	1016.53	1028.72	83.6846	98.4032	90.8674	90.9851			240	80	691.623	891.869	970.576	36.6993	654.924	855.17	933.877	94.752	93.7473	93.8458	94.115			240	80	797.687	659.841	841.069	36.6993	760.988	623.142	804.37	54.0394	53.9215	61.7074	56.5561			240	80	554.463
		241	80.3333	1020.2	1085.84	1071.9	36.7101	983.485	1049.13	1035.19	84.5068	101.559	91.4387	92.5014			241	80.3333	669.369	884.626	985.234	36.7101	632.659	847.916	948.524	91.5308	92.9521	95.3177	93.2668			241	80.3333	794.686	659.342	835.477	36.7101	757.976	622.632	798.767	53.8256	53.8774	61.2776	56.3268			241	80.3333	559.314
		242	80.6667	1013.28	1066.76	1067.12	36.4149	976.866	1030.34	1030.71	83.9381	99.7397	91.0428	91.5735			242	80.6667	667.462	900.303	964.834	36.4149	631.047	863.888	928.419	91.2976	94.703	93.2973	93.0993			242	80.6667	781.649	649.67	840.725	36.4149	745.234	613.255	804.31	52.9207	53.066	61.7028	55.8965			242	80.6667	547.844
		243	81	1027.3	1081.44	1063.85	36.3291	990.974	1045.11	1027.52	85.1503	101.17	90.7608	92.3603			243	81	667.513	891.936	993.664	36.3291	631.184	855.607	957.335	91.3174	93.7952	96.2031	93.7719			243	81	789.256	655.572	835.927	36.3291	752.927	619.243	799.598	53.467	53.5841	61.3413	56.1308			243	81	554.324
		244	81.3333	993.238	1072.13	1064.02	37.1906	956.047	1034.94	1026.83	82.1492	100.185	90.7005	91.0117			244	81.3333	666.621	905.945	977.009	37.1906	629.43	868.754	939.818	91.0637	95.2365	94.4428	93.581			244	81.3333	787.225	650.936	831.69	37.1906	750.034	613.745	794.499	53.2616	53.1084	60.9502	55.7734			244	81.3333	546.568
		245	81.6667	1032.4	1067.12	1062.43	36.395	996.005	1030.72	1026.04	85.5826	99.7765	90.6302	91.9964			245	81.6667	665.736	892.468	962.682	36.395	629.341	856.073	926.287	91.0508	93.8463	93.0831	92.66			245	81.6667	778.838	645.915	841.506	36.395	742.443	609.52	805.111	52.7226	52.7428	61.7642	55.7432			245	81.6667	550.086
		246	82	993.09	1077.21	1060.4	36.4332	956.657	1040.78	1023.97	82.2016	100.75	90.4473	91.133			246	82	705.135	906.68	978.967	36.4332	668.702	870.247	942.534	96.7454	95.4001	94.7157	95.6204			246	82	778.884	646.31	817.51	36.4332	742.451	609.877	781.077	52.7231	52.7737	59.9205	55.1391			246	82	545.349
		247	82.3333	1000.4	1074.06	1063.04	36.7747	963.63	1037.29	1026.27	82.8008	100.412	90.6505	91.2879			247	82.3333	753.161	900.762	990.502	36.7747	716.386	863.987	953.727	103.644	94.7139	95.8406	98.0662			247	82.3333	783.527	646.548	829.274	36.7747	746.752	609.773	792.499	53.0286	52.7647	60.7967	55.53			247	82.3333	551.87
		248	82.6667	998.352	1077.46	1061.46	36.8044	961.548	1040.66	1024.65	82.6218	100.738	90.5078	91.2893			248	82.6667	723.474	912.398	1000.91	36.8044	686.67	875.594	964.102	99.3449	95.9862	96.8831	97.4047			248	82.6667	779.943	644.051	832.656	36.8044	743.139	607.247	795.852	52.7719	52.5461	61.0539	55.4573			248	82.6667	545.407
		249	83	1001.55	1076.98	1058.31	36.8118	964.739	1040.17	1021.5	82.8961	100.691	90.2295	91.2723			249	83	737.616	902.951	981.207	36.8118	700.804	866.139	944.395	101.39	94.9498	94.9028	97.0808			249	83	782.322	648.21	823.389	36.8118	745.51	611.398	786.577	52.9404	52.9053	60.3424	55.396			249	83	543.941
		250	83.3333	980.193	1076.98	1046	36.6467	943.546	1040.33	1009.35	81.075	100.707	89.1564	90.3127			250	83.3333	759.48	907.719	992.904	36.6467	722.833	871.072	956.257	104.577	95.4906	96.0948	98.7208			250	83.3333	773.227	641.372	810.038	36.6467	736.58	604.725	773.391	52.3062	52.3279	59.3309	54.655			250	83.3333	539.867
		251	83.6667	982.269	1083.69	1063.76	36.136	946.133	1047.55	1027.62	81.2973	101.406	90.7699	91.1577			251	83.6667	757.383	888.621	987.517	36.136	721.247	852.485	951.381	104.347	93.453	95.6048	97.8017			251	83.6667	779.121	640.125	824.33	36.136	742.985	603.989	788.194	52.761	52.2642	60.4665	55.1639			251	83.6667	541.529
		252	84	1014.9	1074.39	1070.14	37.0472	977.855	1037.34	1033.09	84.023	100.417	91.2535	91.898			252	84	749.183	915.493	1000.41	37.0472	712.136	878.446	963.36	103.029	96.2989	96.8085	98.7122			252	84	772.514	642.843	818.062	37.0472	735.467	605.796	781.015	52.2272	52.4205	59.9157	54.8545			252	84	546.327
		253	84.3333	980.103	1082.14	1056.67	36.8646	943.238	1045.27	1019.81	81.0486	101.185	90.08	90.7712			253	84.3333	748.591	911.7	1000.05	36.8646	711.726	874.835	963.182	102.97	95.9031	96.7907	98.5546			253	84.3333	773.065	640.333	821.097	36.8646	736.2	603.468	784.232	52.2792	52.2192	60.1625	54.887			253	84.3333	537.976
		254	84.6667	1089.04	1076.88	1068.04	36.7732	1052.27	1040.11	1031.26	90.417	100.685	91.0918	94.0648			254	84.6667	738.911	913.949	993.171	36.7732	702.138	877.176	956.398	101.583	96.1597	96.1089	97.9505			254	84.6667	765.811	635.219	815.755	36.7732	729.038	598.446	778.982	51.7706	51.7845	59.7597	54.4383			254	84.6667	535.838
		255	85	982.641	1083.31	1069.19	36.2806	946.36	1047.03	1032.91	81.3169	101.355	91.2369	91.3029			255	85	686.094	913.509	1002.44	36.2806	649.813	877.228	966.162	94.0127	96.1654	97.0902	95.7561			255	85	769.265	635.361	811.287	36.2806	732.984	599.08	775.006	52.0509	51.8395	59.4548	54.4484			255	85	536.874
		256	85.3333	965.552	1071.11	1071.46	37.0491	928.503	1034.06	1034.41	79.7824	100.1	91.37	90.4174			256	85.3333	673.115	910.458	997.188	37.0491	636.066	873.409	960.139	92.0237	95.7467	96.4849	94.7518			256	85.3333	761.197	635.633	811.644	37.0491	724.148	598.584	774.595	51.4234	51.7965	59.4232	54.2144			256	85.3333	535.623
		257	85.6667	1043.34	1083.79	1070.03	36.6806	1006.66	1047.11	1033.35	86.4978	101.363	91.2761	93.0456			257	85.6667	654.009	907.95	995.754	36.6806	617.328	871.269	959.073	89.3129	95.5122	96.3778	93.7343			257	85.6667	773.416	631.009	808.684	36.6806	736.735	594.328	772.003	52.3172	51.4283	59.2244	54.3233			257	85.6667	532.698
		258	86	970.204	1074.66	1077.78	36.4024	933.802	1038.26	1041.38	80.2377	100.506	91.985	90.9096			258	86	628.295	926.441	984.814	36.4024	591.893	890.039	948.412	85.6329	97.5697	95.3064	92.8363			258	86	766.962	636.055	809.382	36.4024	730.56	599.653	772.98	51.8787	51.889	59.2993	54.3556			258	86	536.095
		259	86.3333	972.867	1076.63	1060.01	36.0875	936.779	1040.55	1023.92	80.4936	100.728	90.4431	90.5548			259	86.3333	615.695	916.396	992.55	36.0875	579.607	880.308	956.462	83.8555	96.5031	96.1154	92.158			259	86.3333	760.039	622.328	816.222	36.0875	723.951	586.24	780.134	51.4094	50.7284	59.8482	53.9953			259	86.3333	534.171
		260	86.6667	974.464	1082.56	1061.15	36.3178	938.146	1046.24	1024.84	80.611	101.279	90.524	90.8045			260	86.6667	620.251	931.913	988.295	36.3178	583.933	895.595	951.977	84.4814	98.1789	95.6647	92.775			260	86.6667	762.339	626.472	799.358	36.3178	726.021	590.154	763.04	51.5564	51.067	58.5368	53.7201			260	86.6667	528.457
		261	87	1042.18	1083	1065.45	36.5081	1005.67	1046.49	1028.94	86.4135	101.303	90.8865	92.8677			261	87	629.864	920.9	983.658	36.5081	593.356	884.392	947.15	85.8446	96.9507	95.1796	92.6583			261	87	758.513	629.171	794.908	36.5081	722.005	592.663	758.4	51.2712	51.2841	58.1808	53.5787			261	87	527.087
		262	87.3333	1124.01	1081.85	1082.16	36.6866	1087.32	1045.16	1045.47	93.4289	101.175	92.347	95.6502			262	87.3333	630.036	892.616	1000.89	36.6866	593.349	855.929	964.202	85.8437	93.8305	96.8932	92.1891			262	87.3333	758.432	625.47	808.717	36.6866	721.745	588.783	772.03	51.2528	50.9484	59.2265	53.8092			262	87.3333	523.829
		263	87.6667	1024.25	1081.26	1068.45	36.9622	987.285	1044.3	1031.49	84.8333	101.091	91.1116	92.3452			263	87.6667	661.759	912.523	991.791	36.9622	624.797	875.561	954.829	90.3933	95.9826	95.9512	94.1091			263	87.6667	759.163	620.734	810.286	36.9622	722.201	583.772	773.324	51.2851	50.5148	59.3257	53.7085			263	87.6667	519.616
		264	88	976.324	1080.55	1078.26	35.6395	940.685	1044.91	1042.62	80.8291	101.151	92.0945	91.3581			264	88	655.276	908.229	1003.47	35.6395	619.637	872.59	967.831	89.6468	95.6569	97.2578	94.1872			264	88	752.781	615.456	799.832	35.6395	717.142	579.817	764.193	50.9258	50.1725	58.6252	53.2412			264	88	521.908
		265	88.3333	965.676	1083.93	1095.55	37.0706	928.605	1046.86	1058.48	79.7912	101.339	93.4956	91.5419			265	88.3333	661.319	918.859	996.572	37.0706	624.248	881.788	959.501	90.314	96.6653	96.4208	94.4667			265	88.3333	753.814	619.832	788.044	37.0706	716.743	582.761	750.973	50.8976	50.4273	57.6111	52.9787			265	88.3333	521.251
		266	88.6667	960.548	1081.59	1081.29	37.128	923.42	1044.46	1044.16	79.3457	101.106	92.2311	90.8944			266	88.6667	683.481	921.605	998.786	37.128	646.353	884.477	961.658	93.512	96.96	96.6375	95.7032			266	88.6667	745.903	614.174	799.624	37.128	708.775	577.046	762.496	50.3317	49.9328	58.495	52.9198			266	88.6667	517.13
		267	89	1012.01	1082.3	1072.43	36.33	975.682	1045.97	1036.1	83.8363	101.252	91.5192	92.2027			267	89	673.141	945.445	987.149	36.33	636.811	909.115	950.819	92.1315	99.661	95.5483	95.7803			267	89	754.928	617.103	782.621	36.33	718.598	580.773	746.291	51.0293	50.2553	57.2519	52.8455			267	89	516.137
		268	89.3333	1004.41	1085.21	1076.44	36.2877	968.122	1048.92	1040.16	83.1868	101.539	91.8772	92.2009			268	89.3333	691.558	955.975	991.524	36.2877	655.27	919.687	955.236	94.8021	100.82	95.9922	97.2048			268	89.3333	750.812	615.708	789.295	36.2877	714.524	579.42	753.007	50.74	50.1382	57.7671	52.8818			268	89.3333	518.383
		269	89.6667	1046.36	1083.19	1061.39	36.66	1009.7	1046.53	1024.73	86.759	101.307	90.5146	92.8602			269	89.6667	690.476	959.78	988.519	36.66	653.816	923.12	951.859	94.5917	101.196	95.6528	97.1469			269	89.6667	743	615.003	785.109	36.66	706.34	578.343	748.449	50.1588	50.045	57.4174	52.5404			269	89.6667	516.582
		270	90	990.252	1080.55	1080.43	36.3936	953.858	1044.16	1044.04	81.9611	101.077	92.22	91.7528			270	90	691.636	963.609	989.5	36.3936	655.242	927.215	953.106	94.7981	101.645	95.7782	97.4072			270	90	745.427	614.046	789.005	36.3936	709.033	577.652	752.611	50.3501	49.9852	57.7367	52.6907			270	90	517.438
		271	90.3333	972.824	1080.54	1088.01	36.9791	935.845	1043.56	1051.03	80.4133	101.019	92.8378	91.4234			271	90.3333	674.315	973.388	981.96	36.9791	637.336	936.409	944.981	92.2075	102.653	94.9616	96.6074			271	90.3333	749.68	609.707	784.262	36.9791	712.701	572.728	747.283	50.6105	49.5591	57.328	52.4992			271	90.3333	513.66
		272	90.6667	991.471	1076.78	1057.98	35.9925	955.478	1040.78	1021.99	82.1003	100.751	90.2728	91.0412			272	90.6667	665.285	947.38	985.205	35.9925	629.292	911.387	949.212	91.0438	99.9101	95.3869	95.4469			272	90.6667	730.678	609.591	774.398	35.9925	694.685	573.598	738.405	49.3312	49.6345	56.6469	51.8709			272	90.6667	511.057
		273	91	1006.53	1081.81	1067.24	36.526	970.008	1045.28	1030.71	83.3488	101.186	91.0431	91.8593			273	91	648.235	973.291	989.514	36.526	611.709	936.765	952.988	88.4999	102.692	95.7663	95.6527			273	91	731.095	606.134	775.705	36.526	694.569	569.608	739.179	49.3229	49.2892	56.7063	51.7728			273	91	508.344
		274	91.3333	987.425	1081.67	1062.16	36.7335	950.691	1044.93	1025.43	81.689	101.153	90.5763	91.1393			274	91.3333	635.316	965.016	981.774	36.7335	598.582	928.282	945.04	86.6008	101.762	94.9676	94.4435			274	91.3333	739.002	604.393	774.355	36.7335	702.268	567.659	737.621	49.8697	49.1205	56.5868	51.859			274	91.3333	512.054
		275	91.6667	986.006	1084.42	1104.62	37.2442	948.762	1047.18	1067.38	81.5232	101.369	94.2816	92.3914			275	91.6667	626.751	980.56	979.1	37.2442	589.507	943.316	941.856	85.2877	103.41	94.6476	94.4485			275	91.6667	736.016	605.453	776.988	37.2442	698.772	568.209	739.744	49.6214	49.1681	56.7496	51.8463			275	91.6667	507.714
		276	92	988.133	1084.54	1069.56	36.8041	951.329	1047.74	1032.76	81.7438	101.424	91.2238	91.4638			276	92	618.861	968.261	986.954	36.8041	582.057	931.457	950.15	84.2099	102.11	95.4811	93.9337			276	92	734.9	605.415	767.983	36.8041	698.096	568.611	731.179	49.5734	49.2029	56.0925	51.6229			276	92	508.272
		277	92.3333	1007.93	1085.34	1085.5	36.5693	971.366	1048.77	1048.93	83.4654	101.524	92.6527	92.5473			277	92.3333	607.28	984.607	987.569	36.5693	570.711	948.038	951	82.5684	103.928	95.5665	94.0209			277	92.3333	733.853	599.778	762.824	36.5693	697.284	563.209	726.255	49.5157	48.7354	55.7148	51.322			277	92.3333	502.142
		278	92.6667	995.177	1085.41	1077.56	36.6811	958.496	1048.73	1040.88	82.3596	101.52	91.9409	91.9401			278	92.6667	621.288	978.87	979.262	36.6811	584.607	942.189	942.581	84.5788	103.287	94.7204	94.1953			278	92.6667	734.337	598.868	763.177	36.6811	697.656	562.187	726.496	49.5421	48.647	55.7333	51.3075			278	92.6667	500.529
		279	93	1004.85	1092.89	1073.16	36.2792	968.573	1056.61	1036.88	83.2255	102.283	91.5879	92.3654			279	93	594.048	978.742	987.151	36.2792	557.769	942.463	950.872	80.696	103.317	95.5536	93.1888			279	93	726.148	601.861	760.99	36.2792	689.869	565.582	724.711	48.9891	48.9408	55.5963	51.1754			279	93	500.526
		280	93.3333	992.998	1085.55	1065.43	36.4747	956.523	1049.08	1028.96	82.1901	101.554	90.8879	91.5439			280	93.3333	656.301	966.723	984.794	36.4747	619.826	930.248	948.319	89.6742	101.978	95.2971	95.6497			280	93.3333	725.562	600.502	756.794	36.4747	689.087	564.027	720.319	48.9336	48.8062	55.2594	50.9998			280	93.3333	497.546
		281	93.6667	991.016	1081.79	1070.92	36.273	954.743	1045.51	1034.65	82.0371	101.208	91.391	91.5455			281	93.6667	653.612	992.153	977.851	36.273	617.339	955.88	941.578	89.3144	104.788	94.6197	96.2405			281	93.6667	727.919	599.276	756.451	36.273	691.646	563.003	720.178	49.1153	48.7176	55.2486	51.0272			281	93.6667	496.688
		282	94	993.99	1088.94	1090.31	36.5118	957.478	1052.43	1053.8	82.2722	101.878	93.0826	92.411			282	94	673.061	971.427	973.511	36.5118	636.549	934.915	936.999	92.0936	102.489	94.1595	96.2475			282	94	726.487	593.369	756.895	36.5118	689.975	556.857	720.383	48.9967	48.1858	55.2643	50.8156			282	94	492.908
		283	94.3333	1031.68	1090.37	1105.54	36.3342	995.346	1054.04	1069.2	85.526	102.034	94.4428	94.0008			283	94.3333	672.483	978.652	970.382	36.3342	636.149	942.318	934.048	92.0357	103.301	93.8629	96.3998			283	94.3333	725.741	590.943	743.918	36.3342	689.407	554.609	707.584	48.9563	47.9912	54.2824	50.41			283	94.3333	494.342
		284	94.6667	1025.66	1082.13	1093.79	36.4065	989.25	1045.72	1057.38	85.0021	101.229	93.3985	93.2099			284	94.6667	706.945	970.273	966.559	36.4065	670.539	933.867	930.153	97.0111	102.374	93.4715	97.619			284	94.6667	717.789	595.89	746.701	36.4065	681.383	559.484	710.295	48.3865	48.4131	54.4904	50.43			284	94.6667	498.145
		285	95	1022.6	1090.6	1112.19	36.4967	986.103	1054.1	1075.69	84.7318	102.04	95.0163	93.9294			285	95	705.603	979.777	982.33	36.4967	669.106	943.28	945.833	96.8039	103.406	95.0473	98.4192			285	95	717.534	592.476	746.065	36.4967	681.037	555.979	709.568	48.362	48.1098	54.4347	50.3022			285	95	490.556
		286	95.3333	1010.66	1089.56	1106.94	36.9732	973.688	1052.59	1069.97	83.665	101.893	94.5106	93.3564			286	95.3333	735.395	976.045	955.135	36.9732	698.422	939.072	918.162	101.045	102.945	92.2666	98.7522			286	95.3333	713.606	593.066	745.15	36.9732	676.633	556.093	708.177	48.0492	48.1197	54.3279	50.1656			286	95.3333	490.905
		287	95.6667	1003.8	1082.02	1114.57	37.1269	966.676	1044.9	1077.45	83.0625	101.149	95.1711	93.1274			287	95.6667	699.047	975.429	965.439	37.1269	661.92	938.302	928.312	95.7642	102.861	93.2866	97.3038			287	95.6667	729.129	591.717	744.49	37.1269	692.002	554.59	707.363	49.1406	47.9896	54.2655	50.4652			287	95.6667	487.637
		288	96	982.997	1081.75	1084.84	36.2329	946.764	1045.52	1048.6	81.3515	101.209	92.6233	91.728			288	96	729.184	976.07	959.801	36.2329	692.951	939.837	923.568	100.254	103.029	92.8098	98.6975			288	96	711.146	587.4	746.538	36.2329	674.913	551.167	710.305	47.9271	47.6934	54.4912	50.0372			288	96	487.875
		289	96.3333	999.935	1082.97	1108.42	37.3642	962.571	1045.6	1071.06	82.7097	101.217	94.6068	92.8446			289	96.3333	725.098	987.921	964.69	37.3642	687.734	950.557	927.326	99.4989	104.204	93.1875	98.9634			289	96.3333	723.059	588.586	733.321	37.3642	685.695	551.222	695.957	48.6927	47.6982	53.3905	49.9271			289	96.3333	489.41
		290	96.6667	1000.09	1075.62	1093.27	36.4036	963.684	1039.22	1056.87	82.8054	100.599	93.3533	92.2527			290	96.6667	715.142	983.912	961.908	36.4036	678.738	947.508	925.504	98.1974	103.87	93.0044	98.3572			290	96.6667	707.328	585.104	741.837	36.4036	670.924	548.7	705.433	47.6439	47.48	54.1175	49.7471			290	96.6667	484.918
		291	97	1005.53	1079.01	1111.32	36.4569	969.069	1042.55	1074.86	83.2681	100.922	94.9427	93.0443			291	97	705.966	991.7	958.546	36.4569	669.509	955.243	922.089	96.8622	104.718	92.6612	98.0804			291	97	716.677	583.932	734.776	36.4569	680.22	547.475	698.319	48.304	47.374	53.5717	49.7499			291	97	488.899
		292	97.3333	1058.21	1072.6	1101.55	36.7253	1021.49	1035.87	1064.82	87.7722	100.275	94.056	94.0345			292	97.3333	683.763	984.409	955.687	36.7253	647.038	947.684	918.962	93.6111	103.889	92.3469	96.6157			292	97.3333	715.639	587.323	764.033	36.7253	678.914	550.598	727.308	48.2112	47.6442	55.7956	50.5503			292	97.3333	486.781
		293	97.6667	995.098	1069.96	1100.65	36.7231	958.375	1033.24	1063.92	82.3492	100.02	93.9766	92.1153			293	97.6667	664.898	984.817	958.851	36.7231	628.175	948.094	922.128	90.8821	103.934	92.6651	95.8271			293	97.6667	713.514	582.482	737.509	36.7231	676.791	545.759	700.786	48.0604	47.2254	53.7609	49.6823			293	97.6667	482.322
		294	98	988.045	1076.06	1105.23	35.8615	952.184	1040.2	1069.37	81.8172	100.694	94.458	92.3231			294	98	656.579	976.738	949.008	35.8615	620.718	940.877	913.147	89.8032	103.143	91.7626	94.9029			294	98	713.938	581.653	734.052	35.8615	678.077	545.792	698.191	48.1517	47.2283	53.5618	49.6473			294	98	480.867
		295	98.3333	992.293	1080.27	1121.54	36.4679	955.825	1043.81	1085.08	82.1301	101.043	95.845	93.0061			295	98.3333	655.443	976.886	953.922	36.4679	618.975	940.418	917.454	89.5511	103.093	92.1954	94.9464			295	98.3333	704.087	579.817	736.062	36.4679	667.619	543.349	699.594	47.4091	47.0169	53.6695	49.3652			295	98.3333	481.008
		296	98.6667	996.41	1070.32	1090.03	36.4125	959.998	1033.9	1053.62	82.4886	100.085	93.0667	91.88			296	98.6667	679.084	979.032	939.143	36.4125	642.672	942.62	902.731	92.9794	103.334	90.7159	95.6764			296	98.6667	703.463	582.43	740.408	36.4125	667.051	546.018	703.996	47.3688	47.2478	54.0072	49.5412			296	98.6667	478.837
		297	99	981.528	1074.79	1123.17	36.8445	944.684	1037.95	1086.33	81.1728	100.476	95.9557	92.5349			297	99	650.924	985.208	952.263	36.8445	614.08	948.364	915.419	88.8428	103.964	91.9909	94.9324			297	99	705.032	577.213	726.047	36.8445	668.188	540.369	689.203	47.4495	46.759	52.8723	49.0269			297	99	476.794
		298	99.3333	1038.87	1073.16	1097.09	36.762	1002.1	1036.39	1060.33	86.1068	100.326	93.6589	93.3638			298	99.3333	651.28	982.227	942.361	36.762	614.518	945.465	905.599	88.9063	103.646	91.0041	94.5187			298	99.3333	699.65	579.244	743.251	36.762	662.888	542.482	706.489	47.0732	46.9419	54.1984	49.4045			298	99.3333	473.023
		299	99.6667	967.616	1072.15	1121.63	37.1947	930.421	1034.96	1084.44	79.9473	100.187	95.7889	91.9743			299	99.6667	666.589	980.811	949.038	37.1947	629.394	943.616	911.843	91.0585	103.443	91.6316	95.3777			299	99.6667	698.152	575.253	727.516	37.1947	660.957	538.058	690.321	46.9361	46.5591	52.9581	48.8178			299	99.6667	473.258
		300	100	977.766	1059.73	1119.5	36.3154	941.451	1023.42	1083.18	80.895	99.0694	95.6776	91.8807			300	100	638.691	981.467	933.705	36.3154	602.376	945.152	897.39	87.1495	103.611	90.1792	93.6467			300	100	701.185	579.846	720.687	36.3154	664.87	543.531	684.372	47.2139	47.0326	52.5017	48.9161			300	100	471.622
		301	100.333	1022.18	1066.36	1122.98	36.7329	985.445	1029.63	1086.24	84.6752	99.6705	95.9482	93.4313			301	100.333	676.2	979.121	930.794	36.7329	639.467	942.388	894.061	92.5158	103.308	89.8447	95.223			301	100.333	696.008	575.496	730.472	36.7329	659.275	538.763	693.739	46.8166	46.6201	53.2203	48.8857			301	100.333	472.327
		302	100.667	1024.54	1063.01	1121.9	36.8743	987.662	1026.13	1085.02	84.8657	99.3324	95.8404	93.3462			302	100.667	690.875	980.525	939.25	36.8743	654.001	943.651	902.376	94.6185	103.447	90.6802	96.2485			302	100.667	692.922	571.521	720.29	36.8743	656.048	534.647	683.416	46.5874	46.2639	52.4284	48.4266			302	100.667	469.546
		303	101	977.453	1069.79	1125.12	36.9859	940.467	1032.81	1088.13	80.8105	99.9785	96.1151	92.3013			303	101	708.799	983.335	930.355	36.9859	671.813	946.349	893.369	97.1955	103.743	89.7751	96.9045			303	101	695.983	570.433	727.128	36.9859	658.997	533.447	690.142	46.7969	46.1601	52.9444	48.6338			303	101	468.411
		304	101.333	985.495	1061.13	1122.18	36.7587	948.736	1024.37	1085.43	81.521	99.1622	95.876	92.1864			304	101.333	719.496	974.964	931.191	36.7587	682.737	938.205	894.432	98.776	102.85	89.882	97.1693			304	101.333	695.529	568.76	729.787	36.7587	658.77	532.001	693.028	46.7808	46.035	53.1658	48.6605			304	101.333	468.247
		305	101.667	982.182	1059.15	1127.28	36.1761	946.006	1022.97	1091.11	81.2864	99.0266	96.3777	92.2302			305	101.667	721.812	981.647	931.4	36.1761	685.636	945.471	895.224	99.1953	103.646	89.9615	97.6011			305	101.667	691.482	568.286	717.776	36.1761	655.306	532.11	681.6	46.5347	46.0444	52.2891	48.2894			305	101.667	470.632
		306	102	980.057	1083.44	1124.17	37.0804	942.977	1046.36	1087.09	81.0261	101.29	96.0232	92.7799			306	102	720.816	980.797	925.324	37.0804	683.736	943.717	888.244	98.9204	103.454	89.2601	97.2115			306	102	692.833	567.163	734.398	37.0804	655.753	530.083	697.318	46.5665	45.869	53.4949	48.6434			306	102	468.559
		307	102.333	1013.61	1076.88	1126.72	36.4832	977.122	1040.39	1090.24	83.96	100.713	96.3009	93.658			307	102.333	717.38	978.816	930.166	36.4832	680.897	942.333	893.683	98.5097	103.302	89.8066	97.2063			307	102.333	687.549	564.449	716.568	36.4832	651.066	527.966	680.085	46.2336	45.6858	52.1728	48.0308			307	102.333	467.236
		308	102.667	964.36	1077.13	1129.08	36.464	927.896	1040.67	1092.62	79.7303	100.74	96.5112	92.327			308	102.667	707.087	975.798	929.939	36.464	670.623	939.334	893.475	97.0233	102.974	89.7858	96.5943			308	102.667	683.209	565.039	710.706	36.464	646.745	528.575	674.242	45.9268	45.7385	51.7246	47.7966			308	102.667	462.198
		309	103	1003.13	1076.09	1129.12	35.8443	967.285	1040.25	1093.27	83.1148	100.699	96.5692	93.461			309	103	684.693	986.458	934.067	35.8443	648.849	950.614	898.223	93.8731	104.21	90.2629	96.1154			309	103	685.986	561.41	724.203	35.8443	650.142	525.566	688.359	46.168	45.4781	52.8076	48.1512			309	103	460.556
		310	103.333	963.202	1077.27	1126.17	36.6877	926.514	1040.58	1089.48	79.6116	100.731	96.2344	92.1924			310	103.333	686.003	962.685	923.601	36.6877	649.315	925.997	886.913	93.9406	101.512	89.1264	94.8596			310	103.333	685.111	559.251	711.116	36.6877	648.423	522.563	674.428	46.046	45.2183	51.7389	47.6677			310	103.333	460.509
		311	103.667	1014.37	1081.59	1125.81	36.6511	977.719	1044.94	1089.16	84.0114	101.153	96.206	93.7902			311	103.667	639.986	984.304	935.848	36.6511	603.335	947.653	899.197	87.2883	103.886	90.3608	93.8449			311	103.667	677.424	559.528	710.556	36.6511	640.773	522.877	673.905	45.5027	45.2454	51.6987	47.4823			311	103.667	459.545
		312	104	1025.6	1069.44	1131.45	36.7626	988.833	1032.68	1094.68	84.9664	99.9664	96.6938	93.8755			312	104	636.371	978.448	931.861	36.7626	599.608	941.685	895.098	86.7492	103.231	89.9489	93.3099			312	104	684.232	560.436	709.086	36.7626	647.469	523.673	672.323	45.9783	45.3144	51.5774	47.6233			312	104	460.994
		313	104.333	1015.7	1074.45	1124.7	36.9279	978.769	1037.52	1087.77	84.1016	100.435	96.083	93.5399			313	104.333	611.107	978.594	924.792	36.9279	574.179	941.666	887.864	83.0702	103.229	89.2219	91.8405			313	104.333	676.773	558.683	706.411	36.9279	639.845	521.755	669.483	45.4368	45.1484	51.3595	47.3149			313	104.333	453.593
		314	104.667	992.453	1080.95	1129.28	37.0352	955.418	1043.92	1092.24	82.0951	101.054	96.4781	93.2091			314	104.667	625.212	967.026	919.606	37.0352	588.177	929.991	882.571	85.0953	101.949	88.69	91.9116			314	104.667	676.375	556.672	704.13	37.0352	639.34	519.637	667.095	45.401	44.9651	51.1763	47.1808			314	104.667	455.695
		315	105	961.423	1078.4	1126.83	36.5613	924.862	1041.84	1090.27	79.4696	100.853	96.3039	92.2087			315	105	621.338	969.148	920.903	36.5613	584.777	932.587	884.342	84.6034	102.234	88.868	91.9018			315	105	677.432	559.666	705.188	36.5613	640.871	523.105	668.627	45.5097	45.2651	51.2938	47.3562			315	105	453.368
		316	105.333	1033.19	1075.22	1122.68	36.7738	996.42	1038.45	1085.9	85.6183	100.525	95.9182	94.0204			316	105.333	594.951	953.866	917.038	36.7738	558.177	917.092	880.264	80.7551	100.535	88.4582	89.9162			316	105.333	677.375	551.373	701.394	36.7738	640.601	514.599	664.62	45.4905	44.5291	50.9865	47.002			316	105.333	457.402
		317	105.667	957.814	1082.95	1115.77	36.6563	921.158	1046.29	1079.11	79.1513	101.284	95.3183	91.9178			317	105.667	586.409	966.489	915.699	36.6563	549.753	929.833	879.043	79.5362	101.932	88.3355	89.9346			317	105.667	674.684	552.706	698.887	36.6563	638.028	516.05	662.231	45.3078	44.6547	50.8032	46.9219			317	105.667	451.756
		318	106	1157.02	1079.1	1115.46	37.5618	1119.46	1041.54	1077.9	96.1902	100.824	95.2114	97.4086			318	106	589.19	938.167	924.518	37.5618	551.628	900.605	886.956	79.8076	98.7281	89.1307	89.2221			318	106	667.72	555.812	699.081	37.5618	630.158	518.25	661.519	44.7489	44.8451	50.7486	46.7809			318	106	451.357
		319	106.333	1072.79	1080.58	1122.05	36.8258	1035.97	1043.75	1085.23	89.0163	101.038	95.8585	95.3043			319	106.333	589.829	956.003	922.245	36.8258	553.003	919.177	885.419	80.0065	100.764	88.9762	89.9156			319	106.333	672.614	551.604	695.303	36.8258	635.788	514.778	658.477	45.1488	44.5446	50.5152	46.7362			319	106.333	453.014
		320	106.667	1131.36	1078.35	1118.11	36.5785	1094.78	1041.77	1081.54	94.0703	100.847	95.5323	96.8164			320	106.667	584.314	938.698	922.043	36.5785	547.735	902.119	885.464	79.2444	98.8941	88.9808	89.0398			320	106.667	663.461	552.074	699.227	36.5785	626.882	515.495	662.648	44.5163	44.6067	50.8352	46.6527			320	106.667	447.76
		321	107	963.97	1079.67	1118.54	36.3924	927.578	1043.28	1082.14	79.7029	100.992	95.5859	92.0937			321	107	601.589	957.913	921.035	36.3924	565.197	921.521	884.643	81.7706	101.021	88.8982	90.5632			321	107	668.793	545.691	704.63	36.3924	632.401	509.299	668.238	44.9082	44.0705	51.264	46.7475			321	107	448.99
		322	107.333	990.034	1067.5	1118.77	36.4293	953.605	1031.07	1082.34	81.9393	99.8103	95.6032	92.4509			322	107.333	594.642	946.264	906.326	36.4293	558.213	909.835	869.897	80.7602	99.7399	87.4164	89.3055			322	107.333	676.021	549.671	690.223	36.4293	639.592	513.242	653.794	45.4188	44.4117	50.1559	46.6621			322	107.333	446.018
		323	107.667	1016.52	1075.66	1118.76	36.706	979.816	1038.95	1082.05	84.1916	100.573	95.5778	93.4475			323	107.667	632.479	939.713	924.997	36.706	595.773	903.007	888.291	86.1943	98.9914	89.2648	91.4835			323	107.667	667.523	550.964	690.245	36.706	630.817	514.258	653.539	44.7957	44.4996	50.1364	46.4772			323	107.667	443.942
		324	108	1035.28	1066.06	1116.51	36.6976	998.585	1029.36	1079.81	85.8043	99.6447	95.3803	93.6098			324	108	616.949	928.357	907.74	36.6976	580.251	891.659	871.042	83.9487	97.7474	87.5315	89.7425			324	108	667.769	544.256	686.363	36.6976	631.071	507.558	649.665	44.8138	43.9199	49.8392	46.191			324	108	445.264
		325	108.333	1014.49	1072.38	1114.96	36.6081	977.879	1035.77	1078.35	84.0251	100.265	95.2511	93.1806			325	108.333	665.849	946.955	917.664	36.6081	629.241	910.347	881.056	91.0363	99.796	88.5378	93.1234			325	108.333	669.937	543.25	689.301	36.6081	633.329	506.642	652.693	44.9741	43.8406	50.0715	46.2954			325	108.333	442.562
		326	108.667	1031.57	1067.67	1118.43	36.1897	995.378	1031.48	1082.24	85.5288	99.8498	95.5946	93.6577			326	108.667	638.655	945.816	927.828	36.1897	602.465	909.626	891.638	87.1625	99.717	89.6012	92.1602			326	108.667	666.598	542.46	686.022	36.1897	630.408	506.27	649.832	44.7667	43.8084	49.852	46.1424			326	108.667	442.275
		327	109	1036.6	1066.07	1090.76	36.7043	999.892	1029.37	1054.05	85.9166	99.6456	93.1048	92.889			327	109	658.272	911.831	914.653	36.7043	621.568	875.127	877.949	89.9262	95.935	88.2255	91.3622			327	109	665.668	547.189	683.833	36.7043	628.964	510.485	647.129	44.6641	44.1731	49.6446	46.1606			327	109	437.657
		328	109.333	1036.77	1068.54	1111.29	36.839	999.926	1031.7	1074.45	85.9195	99.8712	94.9064	93.5657			328	109.333	660.45	934.105	913.06	36.839	623.611	897.266	876.221	90.2218	98.362	88.0519	92.2119			328	109.333	665.927	547.078	686.346	36.839	629.088	510.239	649.507	44.673	44.1519	49.8271	46.2173			328	109.333	436.996
		329	109.667	1031.04	1060.37	1095.75	36.584	994.451	1023.79	1059.17	85.4491	99.1057	93.5567	92.7038			329	109.667	656.317	929.952	938.479	36.584	619.733	893.368	901.895	89.6607	97.9347	90.6319	92.7425			329	109.667	663.564	544.254	689.578	36.584	626.98	507.67	652.994	44.5233	43.9296	50.0946	46.1825			329	109.667	438.005
		330	110	1024.17	1062.47	1113.47	36.1696	987.999	1026.3	1077.3	84.8947	99.3486	95.1579	93.1337			330	110	650.554	915.27	929.783	36.1696	614.384	879.1	893.613	88.8869	96.3706	89.7997	91.6857			330	110	661.353	541.173	686.142	36.1696	625.183	505.003	649.972	44.3957	43.6988	49.8628	45.9857			330	110	434.496
		331	110.333	1031.48	1069.68	1100.92	36.1098	995.366	1033.57	1064.81	85.5277	100.053	94.0552	93.2119			331	110.333	643.955	912.011	916.255	36.1098	607.845	875.901	880.145	87.9409	96.0199	88.4463	90.8023			331	110.333	661.932	534.921	687.766	36.1098	625.822	498.811	651.656	44.441	43.163	49.9919	45.8653			331	110.333	433.903
		332	110.667	1019.42	1056.86	1108.74	35.9586	983.459	1020.9	1072.78	84.5046	98.8257	94.7591	92.6965			332	110.667	640.555	888.024	927.349	35.9586	604.596	852.065	891.39	87.4708	93.407	89.5763	90.1514			332	110.667	658.1	541.268	685.715	35.9586	622.141	505.309	649.756	44.1797	43.7253	49.8462	45.917			332	110.667	434.886
		333	111	1043.62	1067.68	1088.66	37.0933	1006.53	1030.59	1051.57	86.4868	99.7638	92.8855	93.0454			333	111	617.636	912.376	916.787	37.0933	580.543	875.283	879.694	83.9908	95.9521	88.4009	89.4479			333	111	656.031	540.314	682.882	37.0933	618.938	503.221	645.789	43.9522	43.5445	49.5418	45.6795			333	111	428.171
		334	111.333	1039.68	1068.24	1108.46	36.2327	1003.45	1032.01	1072.23	86.2223	99.901	94.7106	93.6113			334	111.333	618.588	912.456	937.461	36.2327	582.355	876.223	901.228	84.2531	96.0552	90.5649	90.2911			334	111.333	657.065	537.068	685.697	36.2327	620.832	500.835	649.464	44.0867	43.3381	49.8238	45.7495			334	111.333	426.617
		335	111.667	1043.66	1048.46	1094.08	36.9632	1006.7	1011.49	1057.12	86.5017	97.9154	93.3755	92.5975			335	111.667	598.228	897.322	915.917	36.9632	561.265	860.359	878.954	81.2018	94.3161	88.3265	87.9481			335	111.667	656.252	534.038	681.802	36.9632	619.289	497.075	644.839	43.9771	43.0127	49.4689	45.4863			335	111.667	421.54
		336	112	1043.68	1055.61	1103.47	36.5719	1007.11	1019.04	1066.9	86.5369	98.6461	94.2391	93.1407			336	112	586.338	897.915	931.378	36.5719	549.766	861.343	894.806	79.5382	94.424	89.9195	87.9606			336	112	658.003	538.476	687.292	36.5719	621.431	501.904	650.72	44.1292	43.4306	49.9201	45.8267			336	112	422.939
		337	112.333	1023.17	1046.27	1101.67	36.4693	986.702	1009.8	1065.2	84.7832	97.7518	94.0893	92.2081			337	112.333	588.326	882.294	916.455	36.4693	551.857	845.825	879.986	79.8406	92.7228	88.4302	86.9979			337	112.333	651.246	532.72	677.322	36.4693	614.777	496.251	640.853	43.6567	42.9414	49.1631	45.2537			337	112.333	417.784
		338	112.667	1043.06	1056.81	1088.44	36.5484	1006.51	1020.26	1051.89	86.4855	98.7637	92.9138	92.721			338	112.667	588.15	881.519	917.25	36.5484	551.602	844.971	880.702	79.8037	92.6292	88.5022	86.9784			338	112.667	648.394	532.611	680.911	36.5484	611.846	496.063	644.363	43.4485	42.9251	49.4324	45.2687			338	112.667	420.043
		339	113	1030.07	1047.49	1102.78	36.3653	993.701	1011.12	1066.41	85.3846	97.8795	94.1967	92.4869			339	113	617.795	873.493	925.814	36.3653	581.43	837.128	889.449	84.1192	91.7694	89.3812	88.4232			339	113	644.953	532.963	687.263	36.3653	608.588	496.598	650.898	43.2172	42.9714	49.9337	45.3741			339	113	421.663
		340	113.333	1046.35	1056.14	1086.86	37.4714	1008.88	1018.67	1049.38	86.6888	98.6096	92.6924	92.6636			340	113.333	595.271	877.316	945.947	37.4714	557.8	839.845	908.476	80.7004	92.0673	91.2932	88.0203			340	113.333	639.13	530.807	681.486	37.4714	601.659	493.336	644.015	42.7251	42.6892	49.4057	44.94			340	113.333	415.954
		341	113.667	1044.32	1063.61	1098.36	36.3089	1008.01	1027.3	1062.06	86.6138	99.4454	93.8116	93.2903			341	113.667	649.918	874.289	921.748	36.3089	613.609	837.98	885.439	88.7748	91.8629	88.9782	89.8719			341	113.667	637.571	533.081	678.461	36.3089	601.262	496.772	642.152	42.697	42.9865	49.2628	44.9821			341	113.667	419.474
		342	114	1048.62	1056.47	1102.46	36.6934	1011.93	1019.77	1065.77	86.9507	98.717	94.1395	93.269			342	114	591.953	885.827	907.886	36.6934	555.26	849.134	871.193	80.333	93.0856	87.5466	86.9884			342	114	630.789	527.263	682.766	36.6934	594.096	490.57	646.073	42.1881	42.4498	49.5636	44.7338			342	114	415.846
		343	114.333	1049.01	1054.13	1088.07	36.6747	1012.34	1017.46	1051.4	86.9859	98.4926	92.8702	92.7829			343	114.333	660.758	877.872	900.696	36.6747	624.083	841.197	864.021	90.2901	92.2155	86.826	89.7772			343	114.333	641.291	526.321	670.495	36.6747	604.616	489.646	633.82	42.9352	42.3699	48.6237	44.6429			343	114.333	416.293
		344	114.667	1052.11	1058.48	1077.76	36.759	1015.35	1021.72	1041	87.2445	98.9053	91.9518	92.7005			344	114.667	677.739	864.671	912.95	36.759	640.98	827.912	876.191	92.7347	90.7591	88.0489	90.5142			344	114.667	636.919	524.894	683.379	36.759	600.16	488.135	646.62	42.6187	42.2392	49.6056	44.8211			344	114.667	407.853
		345	115	1045.92	1055.61	1098	36.8072	1009.11	1018.8	1061.19	86.7088	98.6229	93.7355	93.0224			345	115	695.563	858.117	915.573	36.8072	658.756	821.31	878.766	95.3064	90.0354	88.3076	91.2165			345	115	641.099	523.984	675.117	36.8072	604.292	487.177	638.31	42.9121	42.1562	48.9681	44.6788			345	115	407.89
		346	115.333	1039.57	1060.16	1090.41	37.5804	1001.99	1022.58	1052.83	86.0965	98.989	92.9967	92.6941			346	115.333	618.19	863.318	916.212	37.5804	580.61	825.738	878.632	84.0005	90.5208	88.2942	87.6052			346	115.333	636.05	522.785	673.287	37.5804	598.47	485.205	635.707	42.4987	41.9856	48.7684	44.4175			346	115.333	406.14
		347	115.667	1046.84	1050.72	1087.03	36.5195	1010.32	1014.2	1050.51	86.8129	98.1773	92.7919	92.594			347	115.667	700.883	843.833	907.877	36.5195	664.364	807.314	871.358	96.1177	88.5011	87.5632	90.7273			347	115.667	629.874	523.08	676.899	36.5195	593.355	486.561	640.38	42.1354	42.1029	49.1268	44.4551			347	115.667	407.313
		348	116	1044.46	1055.38	1083.73	36.7788	1007.68	1018.6	1046.95	86.5856	98.6033	92.4777	92.5555			348	116	692.672	847.132	938.061	36.7788	655.893	810.353	901.282	94.8923	88.8343	90.5703	91.4323			348	116	625.181	522.981	672.65	36.7788	588.402	486.202	635.871	41.7838	42.0719	48.781	44.2122			348	116	401.093
		349	116.333	1033.44	1056.85	1082.99	37.2489	996.194	1019.6	1045.74	85.5989	98.6998	92.3702	92.223			349	116.333	698.986	843.903	940.852	37.2489	661.737	806.654	903.603	95.7377	88.4288	90.8036	91.6567			349	116.333	636.917	521.219	684.092	37.2489	599.668	483.97	646.843	42.5838	41.8788	49.6227	44.6951			349	116.333	406.406
		350	116.667	1049.91	1047.41	1078.92	36.5084	1013.4	1010.9	1042.41	87.0773	97.8579	92.0761	92.3371			350	116.667	704.285	847.921	934.018	36.5084	667.777	811.413	897.51	96.6115	88.9504	90.1912	91.9177			350	116.667	630.095	517.486	675.877	36.5084	593.587	480.978	639.369	42.1519	41.6198	49.0493	44.2737			350	116.667	401.049
		351	117	1045.52	1060.82	1092.72	37.126	1008.39	1023.69	1055.6	86.6468	99.0964	93.2411	92.9948			351	117	670.841	837.73	923.828	37.126	633.715	800.604	886.702	91.6836	87.7655	89.1051	89.5181			351	117	627.129	518.578	676.151	37.126	590.003	481.452	639.025	41.8974	41.6609	49.0229	44.1937			351	117	401.339
		352	117.333	1052.47	1060.42	1069.06	37.1136	1015.35	1023.31	1031.94	87.2452	99.0588	91.1519	92.4853			352	117.333	686.519	850.571	929.673	37.1136	649.405	813.457	892.559	93.9536	89.1746	89.6938	90.9407			352	117.333	620.256	515.239	683.504	37.1136	583.142	478.125	646.39	41.4103	41.373	49.588	44.1237			352	117.333	401.7
		353	117.667	1057.27	1044.66	1070.16	36.6989	1020.57	1007.97	1033.46	87.6931	97.5739	91.2855	92.1842			353	117.667	683.338	832.016	913.53	36.6989	646.639	795.317	876.831	93.5534	87.186	88.1132	89.6175			353	117.667	625.06	516.556	670.73	36.6989	588.361	479.857	634.031	41.7808	41.5229	48.6398	43.9812			353	117.667	400.77
		354	118	1040	1056.82	1061.84	35.4265	1004.58	1021.39	1026.41	86.3191	98.8732	90.6633	91.9519			354	118	670.022	843.565	932.65	35.4265	634.596	808.139	897.224	91.811	88.5915	90.1625	90.1883			354	118	628.261	514.832	677.629	35.4265	592.835	479.406	642.203	42.0985	41.4838	49.2667	44.283			354	118	404.094
		355	118.333	1052.81	1053.03	1080.02	35.9795	1016.83	1017.05	1044.04	87.3724	98.453	92.2203	92.6819			355	118.333	649.935	841.471	923.211	35.9795	613.955	805.491	887.231	88.8249	88.3013	89.1584	88.7615			355	118.333	623.172	507.755	658.638	35.9795	587.192	471.775	622.658	41.6979	40.8235	47.7674	43.4296			355	118.333	399.498
		356	118.667	1052.92	1055.98	1049.44	36.2774	1016.64	1019.71	1013.16	87.3557	98.7103	89.4927	91.8529			356	118.667	647.197	844.707	931.228	36.2774	610.92	808.43	894.951	88.3857	88.6234	89.9341	88.981			356	118.667	624.785	513.799	675.27	36.2774	588.508	477.522	638.993	41.7912	41.3208	49.0204	44.0442			356	118.667	400.711
		357	119	1045.28	1030.58	1055.95	36.6107	1008.67	993.971	1019.34	86.6711	96.2191	90.0385	90.9763			357	119	628.131	835.175	945.56	36.6107	591.52	798.564	908.949	85.579	87.5419	91.3408	88.1539			357	119	619.192	507.232	669.169	36.6107	582.581	470.621	632.558	41.3704	40.7237	48.5268	43.5403			357	119	395.771
		358	119.333	1036.59	1048.13	1050.17	36.5266	1000.06	1011.6	1013.64	85.9312	97.9257	89.5352	91.1307			358	119.333	625.099	839.262	930.79	36.5266	588.572	802.735	894.263	85.1525	87.9992	89.865	87.6722			358	119.333	618.936	508.972	680.221	36.5266	582.409	472.445	643.694	41.3582	40.8815	49.3811	43.8736			358	119.333	392.201
		359	119.667	1043.73	1041.91	1052.15	36.7359	1007	1005.18	1015.41	86.527	97.3041	89.6917	91.1743			359	119.667	626.208	833.22	926.198	36.7359	589.472	796.484	889.462	85.2827	87.3139	89.3825	87.3264			359	119.667	612.718	511.592	667.675	36.7359	575.982	474.856	630.939	40.9018	41.0901	48.4026	43.4648			359	119.667	393.655
		360	120	1041.86	1041.36	1049.23	37.0148	1004.85	1004.34	1012.22	86.3423	97.2233	89.4093	90.9916			360	120	627.999	834.451	936.007	37.0148	590.984	797.436	898.992	85.5015	87.4183	90.3402	87.7533			360	120	619.201	506.866	666.622	37.0148	582.186	469.851	629.607	41.3424	40.657	48.3004	43.4333			360	120	391.316
		361	120.333	1046.95	1033.32	1042.29	36.9411	1010.01	996.379	1005.35	86.7856	96.4522	88.8025	90.6801			361	120.333	635.754	836.935	919.119	36.9411	598.813	799.994	882.178	86.6341	87.6987	88.6505	87.6611			361	120.333	617.702	509.226	658.786	36.9411	580.761	472.285	621.845	41.2411	40.8676	47.705	43.2712			361	120.333	390.7
		362	120.667	1021.29	1034.24	1038.14	35.9985	985.287	998.239	1002.14	84.6617	96.6323	88.5195	89.9378			362	120.667	651.07	836.6	945.591	35.9985	615.071	800.601	909.592	88.9863	87.7653	91.4054	89.3857			362	120.667	616.177	509.499	654.057	35.9985	580.178	473.5	618.058	41.1998	40.9728	47.4145	43.1957			362	120.667	389.066
		363	121	1039.13	1025.28	1039.96	37.0027	1002.13	988.277	1002.96	86.1088	95.6679	88.5919	90.1229			363	121	674.653	837.19	935.776	37.0027	637.65	800.187	898.773	92.253	87.7199	90.3182	90.097			363	121	616.196	501.194	662.782	37.0027	579.193	464.191	625.779	41.1298	40.1673	48.0068	43.1013			363	121	383.95
		364	121.333	1024.7	1028.55	1027.88	36.6254	988.079	991.921	991.255	84.9015	96.0206	87.5578	89.4933			364	121.333	680.659	834.98	934.624	36.6254	644.034	798.355	897.999	93.1765	87.519	90.2404	90.3119			364	121.333	611.633	502.171	667.922	36.6254	575.008	465.546	631.297	40.8326	40.2845	48.43	43.1824			364	121.333	388.936
		365	121.667	1018.32	1025.9	1030.23	36.2056	982.113	989.692	994.026	84.389	95.8049	87.8026	89.3322			365	121.667	682.087	836.74	948.38	36.2056	645.881	800.534	912.174	93.4438	87.7579	91.6649	90.9555			365	121.667	614.044	506.51	661.161	36.2056	577.838	470.304	624.955	41.0336	40.6962	47.9436	43.2245			365	121.667	389.361
		366	122	1020.7	1024.86	1028.1	36.2052	984.499	988.654	991.89	84.5939	95.7044	87.6139	89.3041			366	122	692.829	845.51	948.87	36.2052	656.624	809.305	912.665	94.998	88.7194	91.7142	91.8105			366	122	600.628	504.192	669.183	36.2052	564.423	467.987	632.978	40.0809	40.4957	48.559	43.0452			366	122	386.432
		367	122.333	1024.36	1031.2	1032.84	36.3836	987.974	994.816	996.459	84.8926	96.3009	88.0175	89.737			367	122.333	704.477	842.169	945.506	36.3836	668.093	805.785	909.122	96.6573	88.3335	91.3582	92.1164			367	122.333	606.509	502.166	680.661	36.3836	570.125	465.782	644.277	40.4859	40.3049	49.4259	43.4056			367	122.333	390.98
		368	122.667	1011.75	1029.62	1029.79	36.5487	975.199	993.07	993.241	83.7949	96.1319	87.7333	89.22			368	122.667	709.32	832.744	951.262	36.5487	672.771	796.195	914.713	97.3341	87.2822	91.92	92.1788			368	122.667	604.251	501.84	659.735	36.5487	567.702	465.291	623.186	40.3138	40.2625	47.8079	42.7947			368	122.667	385.607
		369	123	1039.07	1025.51	1029.76	35.1395	1003.93	990.37	994.624	86.2638	95.8706	87.8555	89.9966			369	123	702.153	837.767	950.122	35.1395	667.013	802.627	914.982	96.5011	87.9874	91.9471	92.1452			369	123	599.582	503.123	663.15	35.1395	564.442	467.983	628.01	40.0823	40.4954	48.1779	42.9186			369	123	380.881
		370	123.333	1007.99	1028.2	1025.97	37.0802	970.912	991.118	988.889	83.4265	95.9429	87.3488	88.9061			370	123.333	696.121	834.397	950.053	37.0802	659.041	797.317	912.973	95.3477	87.4052	91.7451	91.4993			370	123.333	597.271	506.371	662.723	37.0802	560.191	469.291	625.643	39.7804	40.6085	47.9963	42.7951			370	123.333	389.368
		371	123.667	1034.08	1021.33	1026.15	36.3428	997.737	984.982	989.811	85.7314	95.349	87.4303	89.5036			371	123.667	701.921	834.352	958.858	36.3428	665.578	798.009	922.515	96.2935	87.4811	92.704	92.1595			371	123.667	599.435	505.145	656.762	36.3428	563.092	468.802	620.419	39.9864	40.5663	47.5956	42.7161			371	123.667	385.918
		372	124	1014.3	1023.4	1024.09	36.3488	977.947	987.056	987.745	84.031	95.5497	87.2478	88.9428			372	124	704.958	849.253	955.234	36.3488	668.609	812.904	918.885	96.732	89.1139	92.3393	92.7284			372	124	605.233	502.49	682.409	36.3488	568.884	466.141	646.06	40.3977	40.336	49.5626	43.4321			372	124	381.455
		373	124.333	1040.48	1019.06	1042.24	36.8188	1003.66	982.244	1005.42	86.2406	95.0839	88.8091	90.0446			373	124.333	660.649	843.816	948.966	36.8188	623.83	806.997	912.147	90.2535	88.4664	91.6622	90.1274			373	124.333	598.084	496.131	675.083	36.8188	561.265	459.312	638.264	39.8567	39.7451	48.9646	42.8554			373	124.333	380.844
		374	124.667	1018.86	1014.73	1022.01	36.0963	982.76	978.637	985.919	84.4445	94.7347	87.0865	88.7552			374	124.667	649.419	854.32	947.014	36.0963	613.323	818.224	910.918	88.7333	89.6971	91.5386	89.9897			374	124.667	602.284	501.972	649.359	36.0963	566.188	465.876	613.263	40.2063	40.313	47.0466	42.522			374	124.667	375.08
		375	125	1023.56	1019.91	1023.48	37.0852	986.477	982.825	986.392	84.7639	95.1401	87.1283	89.0108			375	125	632.213	848.552	945.45	37.0852	595.128	811.467	908.365	86.1009	88.9564	91.2821	88.7798			375	125	598.204	500.772	676.147	37.0852	561.119	463.687	639.062	39.8463	40.1236	49.0257	42.9986			375	125	379.302
		376	125.333	1020.7	1017.21	1015.83	36.9333	983.766	980.28	978.901	84.5309	94.8938	86.4666	88.6304			376	125.333	615.706	861.804	956.861	36.9333	578.773	824.871	919.928	83.7348	90.4258	92.444	88.8682			376	125.333	599.461	496.003	673.491	36.9333	562.528	459.07	636.558	39.9464	39.7241	48.8337	42.8347			376	125.333	377.88
		377	125.667	1031.47	1010.85	1015.75	36.4442	995.022	974.405	979.311	85.4981	94.325	86.5028	88.7753			377	125.667	634.029	839.093	952.146	36.4442	597.585	802.649	915.702	86.4564	87.9897	92.0194	88.8218			377	125.667	601.888	499.449	659.618	36.4442	565.444	463.005	623.174	40.1534	40.0646	47.8069	42.675			377	125.667	376.281
		378	126	1017.2	1012.09	1030.59	36.6122	980.589	975.475	993.978	84.258	94.4286	87.7983	88.8283			378	126	625.539	859.533	951.016	36.6122	588.927	822.921	914.404	85.2038	90.212	91.8889	89.1016			378	126	597.492	495.092	675.665	36.6122	560.88	458.48	639.053	39.8293	39.673	49.0251	42.8425			378	126	374.508
		379	126.333	987.303	1010.02	1019.35	36.9844	950.319	973.035	982.363	81.657	94.1924	86.7724	87.5406			379	126.333	575.96	843.616	939.323	36.9844	538.976	806.632	902.339	77.9771	88.4263	90.6765	85.6933			379	126.333	590.762	502.358	656.231	36.9844	553.778	465.374	619.247	39.325	40.2696	47.5056	42.3667			379	126.333	372.977
		380	126.667	1022.51	1019.08	1017.8	36.3836	986.129	982.694	981.413	84.734	95.1275	86.6885	88.85			380	126.667	571.57	854.709	948.277	36.3836	535.186	818.325	911.893	77.4288	89.7082	91.6366	86.2579			380	126.667	587.887	497.87	667.994	36.3836	551.503	461.486	631.61	39.1635	39.9332	48.4541	42.5169			380	126.667	370.35
		381	127	965.481	1016.79	1017.26	36.9401	928.541	979.848	980.318	79.7857	94.8519	86.5917	87.0765			381	127	589.515	849.37	948.315	36.9401	552.575	812.43	911.375	79.9445	89.0619	91.5845	86.8637			381	127	587.689	497.677	659.835	36.9401	550.749	460.737	622.895	39.1099	39.8684	47.7855	42.2546			381	127	368.207
		382	127.333	969.719	1013.72	1019.51	36.3438	933.375	977.38	983.171	80.2011	94.6131	86.8438	87.2193			382	127.333	578.801	867.004	952.044	36.3438	542.457	830.66	915.7	78.4808	91.0604	92.0192	87.1868			382	127.333	592.566	501.804	673.396	36.3438	556.222	465.46	637.052	39.4986	40.2771	48.8716	42.8824			382	127.333	367.682
		383	127.667	1030.89	1015.2	1014.33	37.2411	993.645	977.955	977.09	85.3798	94.6687	86.3066	88.785			383	127.667	578.129	852.047	945.727	37.2411	540.888	814.806	908.486	78.2537	89.3224	91.2942	86.2901			383	127.667	584.062	492.967	661.326	37.2411	546.821	455.726	624.085	38.831	39.4347	47.8768	42.0475			383	127.667	366.232
		384	128	985.07	1020.47	1026.39	36.3596	948.71	984.112	990.031	81.5188	95.2648	87.4497	88.0778			384	128	589.705	860.602	946.673	36.3596	553.345	824.242	910.313	80.056	90.3569	91.4779	87.2969			384	128	585.923	491.693	670.572	36.3596	549.563	455.333	634.212	39.0257	39.4008	48.6537	42.3601			384	128	364.991
		385	128.333	985.287	1013.3	1016.18	36.8058	948.481	976.496	979.378	81.4991	94.5275	86.5087	87.5118			385	128.333	572.273	852.475	939.902	36.8058	535.467	815.669	903.096	77.4695	89.417	90.7526	85.8797			385	128.333	581.349	494.388	658.873	36.8058	544.543	457.582	622.067	38.6692	39.5954	47.722	41.9955			385	128.333	367.522
		386	128.667	968.694	1013.35	1006.24	36.5354	932.159	976.817	969.704	80.0966	94.5585	85.6542	86.7698			386	128.667	627.247	885.717	941.546	36.5354	590.712	849.182	905.011	85.462	93.0908	90.945	89.8326			386	128.667	582.208	495.441	665.445	36.5354	545.673	458.906	628.91	38.7494	39.7099	48.2469	42.2354			386	128.667	367.406
		387	129	997.769	1016.19	1020.92	36.6474	961.122	979.546	984.276	82.5852	94.8227	86.9413	88.1164			387	129	607.933	861.251	951.182	36.6474	571.286	824.604	914.535	82.6515	90.3965	91.9021	88.3167			387	129	583.671	492.62	663.915	36.6474	547.024	455.973	627.268	38.8454	39.4561	48.121	42.1408			387	129	365.788
		388	129.333	987.644	1012.72	1028.83	37.1606	950.483	975.559	991.67	81.6711	94.4368	87.5945	87.9008			388	129.333	638.53	876.045	948.277	37.1606	601.369	838.884	911.116	87.004	91.962	91.5586	90.1748			388	129.333	579.803	488.355	651.671	37.1606	542.642	451.194	614.51	38.5343	39.0426	47.1423	41.5731			388	129.333	364.842
		389	129.667	983.017	1016.18	1024.05	36.4543	946.563	979.73	987.599	81.3342	94.8405	87.2349	87.8032			389	129.667	637.356	855.729	954.577	36.4543	600.902	819.275	918.123	86.9363	89.8123	92.2626	89.6704			389	129.667	582.003	487.502	662.228	36.4543	545.549	451.048	625.774	38.7406	39.0299	48.0063	41.9256			389	129.667	360.037
		390	130	954.585	1017.09	1002.38	35.9077	918.677	981.185	966.475	78.9382	94.9814	85.369	86.4295			390	130	648.372	862.634	948.632	35.9077	612.464	826.726	912.724	88.6091	90.6292	91.7201	90.3195			390	130	580.2	492.314	660.944	35.9077	544.292	456.406	625.036	38.6514	39.4936	47.9498	42.0316			390	130	364.174
		391	130.333	983.678	1016.75	1020.5	36.2287	947.449	980.52	984.268	81.4104	94.917	86.9407	87.756			391	130.333	651.732	857.78	944.36	36.2287	615.503	821.551	908.131	89.0488	90.0619	91.2586	90.1231			391	130.333	575.958	483.232	649.446	36.2287	539.729	447.003	613.217	38.3274	38.68	47.0431	41.3501			391	130.333	361.227
		392	130.667	975.033	1018.39	1008.4	36.0685	938.964	982.319	972.327	80.6813	95.0912	85.8859	87.2195			392	130.667	648.841	882.684	950.933	36.0685	612.772	846.615	914.864	88.6537	92.8095	91.9352	91.1328			392	130.667	577.252	493.211	659.194	36.0685	541.183	457.142	623.125	38.4307	39.5573	47.8032	41.9304			392	130.667	356.723
		393	131	987.355	1024.39	1006.24	36.4667	950.888	987.921	969.769	81.7059	95.6335	85.66	87.6665			393	131	636.383	871.756	956.198	36.4667	599.916	835.289	919.731	86.7937	91.5679	92.4243	90.262			393	131	573.282	484.542	653.858	36.4667	536.815	448.075	617.391	38.1205	38.7727	47.3633	41.4188			393	131	356.84
		394	131.333	961.217	1017.95	1012.81	37.5916	923.625	980.361	975.217	79.3633	94.9017	86.1412	86.8021			394	131.333	641.677	885.673	943.902	37.5916	604.085	848.081	906.31	87.3969	92.9702	91.0756	90.4809			394	131.333	570.194	486.414	655.702	37.5916	532.602	448.822	618.11	37.8213	38.8374	47.4185	41.359			394	131.333	354.78
		395	131.667	978.91	1024.31	1012.24	36.5592	942.351	987.749	975.676	80.9723	95.6168	86.1817	87.5903			395	131.667	634.775	876.033	939.109	36.5592	598.216	839.474	902.55	86.5477	92.0266	90.6977	89.7573			395	131.667	578.328	487.33	650.57	36.5592	541.769	450.771	614.011	38.4722	39.006	47.104	41.5274			395	131.667	357.168
		396	132	963.925	1017.63	1012.97	37.0042	926.921	980.631	975.963	79.6465	94.9277	86.2071	86.9271			396	132	611.533	890.2	946.94	37.0042	574.529	853.196	909.936	83.1208	93.5309	91.4399	89.3638			396	132	577.732	485.825	651.803	37.0042	540.728	448.821	614.799	38.3983	38.8372	47.1644	41.4666			396	132	353.803
		397	132.333	957.212	1019.59	1016.62	36.5151	920.697	983.071	980.109	79.1117	95.1639	86.5733	86.9496			397	132.333	622.151	872.294	928.071	36.5151	585.636	835.779	891.556	84.7277	91.6216	89.5929	88.6474			397	132.333	572.115	487.375	650.289	36.5151	535.6	450.86	613.774	38.0342	39.0137	47.0858	41.3779			397	132.333	351.936
		398	132.667	972.896	1015.45	1027.71	36.9719	935.924	978.481	990.739	80.4201	94.7196	87.5123	87.5507			398	132.667	596.814	892.896	942.186	36.9719	559.842	855.924	905.214	80.9959	93.83	90.9654	88.5971			398	132.667	572.763	489.51	642.156	36.9719	535.791	452.538	605.184	38.0477	39.1589	46.4268	41.2111			398	132.667	353.072
		399	133	956.174	1018.37	1011.83	36.2983	919.876	982.075	975.53	79.0411	95.0675	86.1688	86.7591			399	133	597.195	863.814	919.592	36.2983	560.897	827.516	883.294	81.1485	90.7157	88.7626	86.8756			399	133	571.62	481.293	645.61	36.2983	535.322	444.995	609.312	38.0144	38.5062	46.7435	41.088			399	133	343.574
		400	133.333	961.154	1007.84	1011.53	36.2501	924.904	971.594	975.28	79.4732	94.0529	86.1467	86.5576			400	133.333	589.818	896.904	919.064	36.2501	553.568	860.654	882.814	80.0882	94.3485	88.7144	87.717			400	133.333	570.953	482.095	647.413	36.2501	534.703	445.845	611.163	37.9705	38.5797	46.8855	41.1452			400	133.333	351.876
		401	133.667	944.038	1016	1017.94	37.1307	906.907	978.869	980.808	77.9268	94.7572	86.6351	86.4397			401	133.667	588.542	900.619	942.336	37.1307	551.411	863.488	905.205	79.7762	94.6592	90.9646	88.4666			401	133.667	566.213	476.761	643.582	37.1307	529.082	439.63	606.451	37.5713	38.042	46.524	40.7124			401	133.667	347.459
		402	134	928.387	1008.4	995.149	36.3886	891.998	972.016	958.76	76.6457	94.0938	84.6876	85.1424			402	134	565.568	900.845	929.325	36.3886	529.179	864.456	892.936	76.5598	94.7653	89.7316	87.0189			402	134	571.682	479.637	640.36	36.3886	535.293	443.248	603.971	38.0124	38.355	46.3338	40.9004			402	134	352.72
		403	134.333	958.997	1015.74	1012.24	36.5828	922.414	979.153	975.655	79.2592	94.7847	86.1799	86.7413			403	134.333	569.653	897.064	924.017	36.5828	533.07	860.481	887.434	77.1227	94.3295	89.1787	86.877			403	134.333	567.176	483.097	641.824	36.5828	530.593	446.514	605.241	37.6786	38.6376	46.4312	40.9158			403	134.333	347.069
		404	134.667	977.685	1009.01	987.988	36.465	941.22	972.548	951.523	80.8752	94.1453	84.0483	86.3562			404	134.667	587.29	909.231	921.665	36.465	550.825	872.766	885.2	79.6914	95.6762	88.9542	88.1073			404	134.667	565.456	478.462	635.094	36.465	528.991	441.997	598.629	37.5648	38.2468	45.9239	40.5785			404	134.667	348.409
		405	135	951.565	1015.1	992.121	36.0741	915.491	979.024	956.047	78.6644	94.7722	84.4479	85.9615			405	135	595.099	914.788	926.536	36.0741	559.025	878.714	890.462	80.8777	96.3283	89.483	88.8963			405	135	562.829	475.937	634.848	36.0741	526.755	439.863	598.774	37.406	38.0621	45.9351	40.4677			405	135	345.11
		406	135.333	939.327	1011.42	1025.24	36.8016	902.525	974.618	988.441	77.5503	94.3457	87.3093	86.4018			406	135.333	632.315	921.067	923.724	36.8016	595.513	884.265	886.922	86.1567	96.9368	89.1273	90.7403			406	135.333	558.632	480.867	637.392	36.8016	521.83	444.065	600.59	37.0563	38.4257	46.0744	40.5188			406	135.333	349.078
		407	135.667	919.535	1021.64	991.943	36.7382	882.797	984.898	955.205	75.8551	95.3408	84.3735	85.1898			407	135.667	621.418	918.862	918.468	36.7382	584.68	882.124	881.73	84.5894	96.7021	88.6055	89.9656			407	135.667	562.602	473.683	639.871	36.7382	525.864	436.945	603.133	37.3428	37.8096	46.2695	40.4739			407	135.667	342.272
		408	136	923.7	1022.09	1025.39	36.698	887.002	985.388	988.69	76.2164	95.3883	87.3313	86.312			408	136	624.749	923.708	923.852	36.698	588.051	887.01	887.154	85.0771	97.2377	89.1506	90.4885			408	136	561.001	474.722	635.806	36.698	524.303	438.024	599.108	37.2319	37.903	45.9607	40.3652			408	136	339.976
		409	136.333	931.182	1013.66	1002.61	35.815	895.367	977.849	966.791	76.9352	94.6585	85.3969	85.6635			409	136.333	618.916	926.791	926.043	35.815	583.101	890.976	890.228	84.361	97.6725	89.4595	90.4976			409	136.333	557.59	475.313	641.885	35.815	521.775	439.498	606.07	37.0524	38.0305	46.4948	40.5259			409	136.333	340.155
		410	136.667	926.792	1002.94	1039.98	36.8134	889.979	966.128	1003.17	76.4722	93.5238	88.6102	86.2021			410	136.667	645.724	922.619	917.401	36.8134	608.911	885.806	880.588	88.095	97.1057	88.4907	91.2305			410	136.667	556.371	474.506	635.363	36.8134	519.558	437.693	598.55	36.895	37.8743	45.9179	40.229			410	136.667	344.421
		411	137	916.945	1017.87	1016.86	36.4984	880.447	981.376	980.361	75.6532	94.9998	86.5955	85.7495			411	137	671.821	935.651	927.543	36.4984	635.323	899.153	891.045	91.9162	98.5688	89.5415	93.3422			411	137	558.846	467.988	635.781	36.4984	522.348	431.49	599.283	37.0931	37.3375	45.9741	40.1349			411	137	336.483
		412	137.333	941.446	1017.72	982.024	36.1848	905.261	981.536	945.839	77.7854	95.0154	83.5462	85.449			412	137.333	691.707	932.484	909.866	36.1848	655.522	896.299	873.681	94.8386	98.256	87.7967	93.6304			412	137.333	559.785	471.054	642.866	36.1848	523.6	434.869	606.681	37.182	37.63	46.5417	40.4512			412	137.333	337.204
		413	137.667	922.453	1021.21	1024.72	36.5534	885.9	984.659	988.172	76.1217	95.3176	87.2855	86.2416			413	137.667	686.542	934.563	913.588	36.5534	649.989	898.01	877.035	94.038	98.4435	88.1337	93.5384			413	137.667	552.683	473.575	636.666	36.5534	516.13	437.022	600.113	36.6515	37.8162	46.0378	40.1685			413	137.667	338.74
		414	138	938.724	1009.76	1033.88	36.1466	902.577	973.614	997.735	77.5548	94.2485	88.1302	86.6445			414	138	706.553	929.904	908.274	36.1466	670.406	893.757	872.127	96.992	97.9774	87.6405	94.2033			414	138	554.264	474.149	636	36.1466	518.117	438.002	599.853	36.7927	37.9011	46.0179	40.2372			414	138	335.092
		415	138.333	916.227	1020.79	1012.99	36.5461	879.681	984.246	976.441	75.5874	95.2777	86.2493	85.7048			415	138.333	703.094	931.775	914.054	36.5461	666.548	895.229	877.508	96.4338	98.1387	88.1812	94.2512			415	138.333	553.273	469.124	636.667	36.5461	516.727	432.578	600.121	36.6939	37.4317	46.0384	40.0547			415	138.333	334.272
		416	138.667	922.68	1019.96	990.696	37.0688	885.611	982.894	953.627	76.0969	95.1468	84.2341	85.1593			416	138.667	687.673	922.701	909.19	37.0688	650.604	885.632	872.121	94.1271	97.0867	87.6399	92.9512			416	138.667	548.371	474.847	625.585	37.0688	511.302	437.778	588.516	36.3087	37.8817	45.1481	39.7795			416	138.667	337.329
		417	139	905.57	1016.58	1018.51	36.6219	868.948	979.96	981.89	74.6651	94.8628	86.7306	85.4195			417	139	699.542	923.334	911.146	36.6219	662.92	886.712	874.524	95.9089	97.2051	87.8814	93.6651			417	139	550.145	467.656	628.448	36.6219	513.523	431.034	591.826	36.4664	37.2981	45.4021	39.7222			417	139	332.998
		418	139.333	917.779	1008.11	981.963	36.4008	881.378	971.706	945.562	75.7332	94.0638	83.5218	84.4396			418	139.333	688.919	922.45	889.814	36.4008	652.518	886.049	853.413	94.404	97.1324	85.7599	92.4321			418	139.333	548.314	472.219	622.822	36.4008	511.913	435.818	586.421	36.3521	37.7121	44.9874	39.6839			418	139.333	333.592
		419	139.667	911.369	1012.23	1012.42	36.5072	874.862	975.718	975.912	75.1733	94.4521	86.2026	85.276			419	139.667	674.661	919.821	900.989	36.5072	638.154	883.314	864.482	92.3258	96.8325	86.8722	92.0102			419	139.667	549.473	466.321	621.559	36.5072	512.966	429.814	585.052	36.4269	37.1925	44.8824	39.5006			419	139.667	333.379
		420	140	896.25	1013.42	1030.42	37.2648	858.985	976.157	993.154	73.8091	94.4947	87.7256	85.3431			420	140	683.113	923.609	893.652	37.2648	645.848	886.344	856.387	93.439	97.1647	86.0588	92.2208			420	140	549.366	471.004	635.935	37.2648	512.101	433.739	598.67	36.3655	37.5322	45.9271	39.9416			420	140	331.36
		421	140.333	908.393	1012.09	1015.73	36.3404	872.053	975.753	979.388	74.9319	94.4555	86.5096	85.299			421	140.333	669.179	919.596	887.467	36.3404	632.839	883.256	851.127	91.5568	96.8262	85.5302	91.3044			421	140.333	547.41	461.013	627.834	36.3404	511.07	424.673	591.494	36.2922	36.7476	45.3765	39.4721			421	140.333	326.624
		422	140.667	901.565	1023.17	985.341	36.0341	865.531	987.14	949.307	74.3715	95.5578	83.8525	84.594			422	140.667	646.125	920.623	904.045	36.0341	610.091	884.589	868.011	88.2658	96.9723	87.2269	90.8216			422	140.667	545.462	470.367	623.674	36.0341	509.428	434.333	587.64	36.1756	37.5836	45.0809	39.6134			422	140.667	329.032
		423	141	910.672	1019.48	1014.28	36.8878	873.784	982.589	977.39	75.0807	95.1173	86.3331	85.5104			423	141	637.478	915.56	892.623	36.8878	600.59	878.672	855.735	86.8912	96.3237	85.9933	89.7361			423	141	549.141	468	609.624	36.8878	512.253	431.112	572.736	36.3763	37.3049	43.9376	39.2062			423	141	327.801
		424	141.333	905.754	1015.94	1017.76	36.3769	869.377	979.564	981.382	74.702	94.8245	86.6857	85.4041			424	141.333	635.932	922.24	882.394	36.3769	599.555	885.863	846.017	86.7415	97.112	85.0167	89.6234			424	141.333	549.11	471.392	631.857	36.3769	512.733	435.015	595.48	36.4103	37.6426	45.6824	39.9118			424	141.333	326.652
		425	141.667	923.019	1017.87	1041.03	35.8298	887.189	982.044	1005.2	76.2325	95.0646	88.7898	86.6956			425	141.667	611.904	905.357	895.508	35.8298	576.074	869.527	859.678	83.3443	95.3212	86.3895	88.3517			425	141.667	543.411	470.222	611.604	35.8298	507.581	434.392	575.774	36.0445	37.5887	44.1706	39.2679			425	141.667	325.02
		426	142	911.481	1023.92	1034.69	36.2763	875.205	987.64	998.417	75.2027	95.6062	88.1904	86.3331			426	142	605.22	908.672	884.799	36.2763	568.944	872.396	848.523	82.3127	95.6356	85.2685	87.7389			426	142	546.111	460.014	625.779	36.2763	509.835	423.738	589.503	36.2045	36.6667	45.2238	39.365			426	142	324.589
		427	142.333	896.53	1021.32	1037.77	36.1669	860.363	985.152	1001.6	73.9275	95.3654	88.4714	85.9214			427	142.333	606.483	907.27	882.691	36.1669	570.316	871.103	846.524	82.5113	95.4939	85.0676	87.691			427	142.333	540.164	466.094	616.198	36.1669	503.997	429.927	580.031	35.79	37.2023	44.4972	39.1632			427	142.333	324.023
		428	142.667	903.067	1017.75	1016.14	35.9313	867.136	981.817	980.205	74.5094	95.0425	86.5818	85.3779			428	142.667	608.899	909.602	884.069	35.9313	572.968	873.671	848.138	82.8949	95.7754	85.2298	87.9667			428	142.667	542.159	463.815	620.816	35.9313	506.228	427.884	584.885	35.9484	37.0255	44.8695	39.2811			428	142.667	323.131
		429	143	894.963	1015.9	1042.89	36.7766	858.186	979.125	1006.11	73.7404	94.782	88.8702	85.7975			429	143	601.277	901.969	888.289	36.7766	564.5	865.192	851.512	81.6699	94.846	85.5689	87.3616			429	143	539.706	461.906	610.633	36.7766	502.929	425.129	573.856	35.7141	36.7872	44.0235	38.8416			429	143	318.744
		430	143.333	898.447	1021.57	1037.81	36.4436	862.003	985.123	1001.37	74.0684	95.3626	88.4509	85.9606			430	143.333	613.034	919.317	883.088	36.4436	576.59	882.873	846.644	83.419	96.7842	85.0797	88.4277			430	143.333	537.578	459.17	604.549	36.4436	501.134	422.726	568.105	35.5867	36.5792	43.5823	38.5827			430	143.333	321.666
		431	143.667	889.3	1016.57	1001.07	36.2003	853.1	980.37	964.873	73.3033	94.9025	85.2275	84.4778			431	143.667	633.292	893.57	873.261	36.2003	597.092	857.37	837.061	86.3851	93.9884	84.1167	88.1634			431	143.667	540.185	458.375	587.899	36.2003	503.985	422.175	551.699	35.7891	36.5315	42.3237	38.2148			431	143.667	318.714
		432	144	903.573	1014.7	1039.4	36.7189	866.854	977.979	1002.69	74.4852	94.671	88.5675	85.9079			432	144	630.679	897.1	880.517	36.7189	593.96	860.381	843.798	85.932	94.3186	84.7937	88.3481			432	144	532.593	464.447	618.389	36.7189	495.874	427.728	581.67	35.2131	37.012	44.6229	38.9494			432	144	318.689
		433	144.333	906.32	1018.82	988.171	36.5458	869.774	982.277	951.625	74.7361	95.0871	84.0573	84.6268			433	144.333	657.011	874.218	875.936	36.5458	620.465	837.672	839.39	89.7667	91.8291	84.3508	88.6488			433	144.333	535.153	457.119	617.615	36.5458	498.607	420.573	581.069	35.4072	36.3929	44.5768	38.7923			433	144.333	319.263
		434	144.667	911.201	1015.14	1026.93	36.7156	874.485	978.424	990.215	75.1409	94.7142	87.466	85.7737			434	144.667	652.74	903.818	878.764	36.7156	616.024	867.102	842.048	89.1242	95.0554	84.6179	89.5992			434	144.667	539.084	464.114	597.966	36.7156	502.368	427.398	561.25	35.6743	36.9835	43.0564	38.5714			434	144.667	319.592
		435	145	889.564	1031.43	1006.18	36.5166	853.047	994.912	969.667	73.2989	96.3102	85.651	85.0867			435	145	670.052	883.661	875.98	36.5166	633.535	847.144	839.463	91.6576	92.8675	84.3581	89.6277			435	145	531.986	459.818	592.812	36.5166	495.469	423.301	556.295	35.1844	36.629	42.6763	38.1632			435	145	317.546
		436	145.333	887.923	1023.05	1049.94	35.7532	852.17	987.296	1014.18	73.2234	95.5729	89.5831	86.1265			436	145.333	655.444	891.836	880.817	35.7532	619.691	856.083	845.064	89.6546	93.8474	84.9209	89.4743			436	145.333	534.859	459.213	596.028	35.7532	499.106	423.46	560.275	35.4426	36.6427	42.9816	38.3556			436	145.333	316.012
		437	145.667	893.639	1029.72	1040.34	36.2649	857.374	993.456	1004.08	73.6706	96.1693	88.6904	86.1768			437	145.667	642.533	874.957	881.187	36.2649	606.268	838.692	844.922	87.7127	91.9409	84.9067	88.1868			437	145.667	533.514	455.23	579.992	36.2649	497.249	418.965	543.727	35.3108	36.2538	41.7121	37.7589			437	145.667	313.613
		438	146	889.178	1025.16	1042.21	36.1275	853.05	989.033	1006.09	73.2991	95.7411	88.8679	85.9694			438	146	668.074	876.748	877.036	36.1275	631.946	840.62	840.908	91.4277	92.1523	84.5033	89.3611			438	146	533.252	455.524	572.703	36.1275	497.124	419.396	536.575	35.3019	36.2911	41.1635	37.5855			438	146	315.767
		439	146.333	893.063	1020.38	1035.58	36.116	856.947	984.267	999.461	73.6339	95.2797	88.2827	85.7321			439	146.333	660.094	879.737	871.428	36.116	623.978	843.621	835.312	90.2749	92.4812	83.9409	88.899			439	146.333	530.581	462.87	593.702	36.116	494.465	426.754	557.586	35.1131	36.9278	42.7753	38.272			439	146.333	314.612
		440	146.667	896.89	1026.92	1005.97	36.6276	860.262	990.288	969.343	73.9188	95.8626	85.6224	85.1346			440	146.667	655.413	879.301	869.844	36.6276	618.785	842.673	833.216	89.5236	92.3774	83.7304	88.5438			440	146.667	531.143	453.893	583.225	36.6276	494.515	417.265	546.597	35.1167	36.1067	41.9323	37.7186			440	146.667	314.897
		441	147	898.347	1029.88	1029.32	37.3232	861.024	992.555	992	73.9842	96.082	87.6236	85.8966			441	147	642.317	891.55	870.385	37.3232	604.994	854.227	833.062	87.5283	93.6439	83.7148	88.2957			441	147	529.608	455.223	584.903	37.3232	492.285	417.9	547.58	34.9582	36.1616	42.0077	37.7092			441	147	314.329
		442	147.333	897.139	1020.77	1022.39	36.969	860.17	983.8	985.423	73.9109	95.2345	87.0427	85.396			442	147.333	648.986	885.257	866.851	36.969	612.017	848.288	829.882	88.5444	92.9929	83.3953	88.3109			442	147.333	529.846	453.305	585.413	36.969	492.877	416.336	548.444	35.0003	36.0263	42.074	37.7002			442	147.333	314.205
		443	147.667	881.632	1027.32	1052.02	36.5073	845.125	990.811	1015.51	72.6181	95.9132	89.7004	86.0772			443	147.667	610.17	890.709	870.519	36.5073	573.663	854.202	834.012	82.9955	93.6411	83.8103	86.8156			443	147.667	530.542	455.945	575.027	36.5073	494.035	419.438	538.52	35.0825	36.2947	41.3126	37.5633			443	147.667	311.038
		444	148	887.275	1024.76	1047.45	36.9919	850.283	987.767	1010.46	73.0613	95.6186	89.2541	85.978			444	148	626.252	867.131	887.131	36.9919	589.26	830.139	850.139	85.252	91.0033	85.4309	87.2288			444	148	528.632	450.437	571.626	36.9919	491.64	413.445	534.634	34.9125	35.7761	41.0146	37.2344			444	148	309.706
		445	148.333	908.658	1031.8	1049.13	35.9787	872.679	995.825	1013.15	74.9857	96.3986	89.492	86.9588			445	148.333	636.076	886.981	883.573	35.9787	600.097	851.002	847.594	86.8199	93.2904	85.1752	88.4285			445	148.333	528.425	454.432	582.652	35.9787	492.446	418.453	546.673	34.9697	36.2095	41.9381	37.7058			445	148.333	309.734
		446	148.667	885.046	1037.44	1062.4	36.652	848.394	1000.78	1025.75	72.899	96.8786	90.605	86.7942			446	148.667	609.452	853.396	875.148	36.652	572.8	816.744	838.496	82.8706	89.5349	84.2609	85.5555			446	148.667	528.626	451.079	579.275	36.652	491.974	414.427	542.623	34.9362	35.8611	41.6274	37.4749			446	148.667	307.154
		447	149	888.465	1029.58	1072.82	36.326	852.139	993.253	1036.49	73.2208	96.1496	91.5537	86.9747			447	149	583.183	882.661	876.555	36.326	546.857	846.335	840.229	79.1173	92.7788	84.4351	85.4437			447	149	527.087	451.63	581.627	36.326	490.761	415.304	545.301	34.85	35.937	41.8329	37.54			447	149	307.161
		448	149.333	903.244	1027.31	1085.4	37.5155	865.728	989.796	1047.88	74.3885	95.815	92.5597	87.5877			448	149.333	569.868	858.44	889.042	37.5155	532.352	820.924	851.526	77.0188	89.9932	85.5703	84.1941			448	149.333	525.216	448.494	556.912	37.5155	487.7	410.978	519.396	34.6327	35.5627	39.8456	36.6803			448	149.333	306.049
		449	149.667	893.718	1030.69	1066.57	36.3611	857.357	994.33	1030.21	73.6691	96.2538	90.999	86.974			449	149.667	575.21	881.243	885.249	36.3611	538.849	844.882	848.888	77.9587	92.6195	85.3052	85.2945			449	149.667	517.24	449.415	568.959	36.3611	480.879	413.054	532.598	34.1483	35.7423	40.8584	36.9163			449	149.667	307.034
		450	150	893.088	1030.22	1051.69	36.3636	856.724	993.856	1015.33	73.6148	96.208	89.6841	86.5023			450	150	560.553	862.119	877.153	36.3636	524.189	825.755	840.789	75.8378	90.5227	84.4914	83.6173			450	150	521.032	445.726	572.922	36.3636	484.668	409.362	536.558	34.4174	35.4228	41.1622	37.0008			450	150	306.63
		451	150.333	885.674	1027.16	1067.57	36.6467	849.027	990.516	1030.93	72.9534	95.8847	91.0621	86.6334			451	150.333	557.306	878.049	881.189	36.6467	520.659	841.402	844.542	75.3271	92.238	84.8685	84.1445			451	150.333	518.946	447.246	580.411	36.6467	482.299	410.599	543.764	34.2492	35.5299	41.715	37.1647			451	150.333	306.059
		452	150.667	901.225	1032.06	1075.98	35.6835	865.542	996.381	1040.3	74.3724	96.4524	91.89	87.5716			452	150.667	564.548	868.17	874.654	35.6835	528.865	832.487	838.971	76.5142	91.2606	84.3086	84.0278			452	150.667	519.788	445.424	572.136	35.6835	484.105	409.741	536.453	34.3774	35.4555	41.1541	36.9957			452	150.667	302.318
		453	151	902.34	1028.73	1072.85	37.4149	864.925	991.318	1035.43	74.3194	95.9623	91.4601	87.2473			453	151	559.922	858.146	875.245	37.4149	522.507	820.731	837.83	75.5944	89.972	84.194	83.2535			453	151	518.444	446.043	559.12	37.4149	481.029	408.628	521.705	34.159	35.3593	40.0227	36.5137			453	151	304.529
		454	151.333	916.266	1024.85	1044.96	36.1498	880.116	988.698	1008.82	75.6248	95.7087	89.1089	86.8141			454	151.333	583.599	832.143	885.437	36.1498	547.449	795.993	849.287	79.203	87.2601	85.3453	83.9361			454	151.333	517.307	440.358	558.158	36.1498	481.157	404.208	522.008	34.1681	34.9768	40.046	36.397			454	151.333	305.389
		455	151.667	904.17	1033.06	1023.84	36.8101	867.36	996.252	987.027	74.5287	96.4399	87.1844	86.051			455	151.667	602.601	846.506	891.049	36.8101	565.791	809.696	854.239	81.8566	88.7622	85.8429	85.4872			455	151.667	510.416	443.61	557.65	36.8101	473.606	406.8	520.84	33.6318	35.2011	39.9563	36.2631			455	151.667	304.865
		456	152	931.699	1026.27	1052.58	36.1396	895.559	990.126	1016.44	76.9517	95.8469	89.7822	87.527			456	152	584.484	839.264	878.786	36.1396	548.344	803.124	842.646	79.3325	88.0418	84.678	84.0174			456	152	516.197	439.157	559.739	36.1396	480.057	403.017	523.599	34.09	34.8738	40.168	36.3773			456	152	302.14
		457	152.333	895.578	1030.55	1057.12	36.471	859.107	994.077	1020.65	73.8195	96.2294	90.1546	86.7345			457	152.333	554.631	849.544	873.103	36.471	518.16	813.073	836.632	74.9655	89.1324	84.0736	82.7239			457	152.333	514.012	441.89	551.062	36.471	477.541	405.419	514.591	33.9113	35.0816	39.4769	36.1566			457	152.333	302.053
		458	152.667	933.078	1031.29	1071.37	36.2062	896.872	995.079	1035.16	77.0645	96.3263	91.4362	88.2757			458	152.667	604.518	825.108	863.38	36.2062	568.312	788.902	827.174	82.2213	86.4827	83.1231	83.9424			458	152.667	511.316	437.315	558.171	36.2062	475.11	401.109	521.965	33.7386	34.7086	40.0426	36.1633			458	152.667	302.586
		459	153	888.6	1027.39	1064.52	36.1631	852.437	991.223	1028.35	73.2464	95.9531	90.8346	86.678			459	153	625.186	825.049	875.912	36.1631	589.023	788.886	839.749	85.2177	86.481	84.3868	85.3618			459	153	516.167	435.814	553.418	36.1631	480.004	399.651	517.255	34.0862	34.5825	39.6813	36.1167			459	153	300.424
		460	153.333	928.622	1027.29	1051.93	36.6095	892.013	990.683	1015.32	76.647	95.9008	89.6838	87.4105			460	153.333	624.364	823.727	874.599	36.6095	587.755	787.118	837.99	85.0342	86.2871	84.21	85.1771			460	153.333	514.065	434.769	548.141	36.6095	477.456	398.16	511.532	33.9052	34.4534	39.2422	35.867			460	153.333	299.217
		461	153.667	923.067	1023.1	1045.44	36.4864	886.581	986.615	1008.96	76.1802	95.507	89.1215	86.9362			461	153.667	622.237	834.425	877.043	36.4864	585.751	797.939	840.557	84.7443	87.4733	84.468	85.5619			461	153.667	508.064	435.328	555.261	36.4864	471.578	398.842	518.775	33.4878	34.5124	39.7979	35.9327			461	153.667	294.816
		462	154	919.204	1024.13	1076.76	36.5924	882.612	987.541	1040.17	75.8392	95.5966	91.8781	87.7713			462	154	589.145	815.565	870.571	36.5924	552.553	778.973	833.979	79.9413	85.3942	83.8069	83.0475			462	154	508.442	434.524	555.215	36.5924	471.85	397.932	518.623	33.5071	34.4337	39.7862	35.909			462	154	296.08
		463	154.333	919.195	1027.76	1066.98	35.8701	883.325	991.89	1031.11	75.9005	96.0176	91.0783	87.6655			463	154.333	618.237	805.999	872.744	35.8701	582.367	770.129	836.874	84.2547	84.4247	84.0979	84.2591			463	154.333	501.992	432.138	551.491	35.8701	466.122	396.268	515.621	33.1004	34.2897	39.556	35.6487			463	154.333	296.183
		464	154.667	919.42	1025.12	1050.09	37.1841	882.236	987.938	1012.9	75.8069	95.6351	89.4701	86.9707			464	154.667	626.634	793.011	876.423	37.1841	589.45	755.827	839.239	85.2795	82.8569	84.3356	84.1573			464	154.667	505.051	435.647	556.27	37.1841	467.867	398.463	519.086	33.2243	34.4797	39.8218	35.8419			464	154.667	297.797
		465	155	901.521	1024.6	1071.05	36.8547	864.666	987.741	1034.2	74.2972	95.6161	91.351	87.0881			465	155	628.539	803.001	868.226	36.8547	591.684	766.146	831.371	85.6028	83.9881	83.5449	84.3786			465	155	503.876	432.158	551.585	36.8547	467.021	395.303	514.73	33.1642	34.2063	39.4876	35.6194			465	155	293.5
		466	155.333	938.545	1020	1088.4	36.4578	902.087	983.54	1051.94	77.5126	95.2094	92.9183	88.5468			466	155.333	608.144	782.953	861.247	36.4578	571.686	746.495	824.789	82.7095	81.8339	82.8835	82.4756			466	155.333	500.185	426.917	557.14	36.4578	463.727	390.459	520.682	32.9303	33.7871	39.9442	35.5539			466	155.333	292.715
		467	155.667	936.852	1025.08	1092.34	35.913	900.939	989.169	1056.42	77.414	95.7543	93.314	88.8274			467	155.667	626.093	792.005	886.842	35.913	590.18	756.092	850.929	85.3851	82.8859	85.5103	84.5938			467	155.667	504.217	421.253	541.624	35.913	468.304	385.34	505.711	33.2553	33.3441	38.7957	35.1317			467	155.667	291.417
		468	156	954.427	1027.78	1090.19	36.0212	918.406	991.756	1054.17	78.9148	96.0047	93.115	89.3448			468	156	605.413	779.256	875.397	36.0212	569.392	743.235	839.376	82.3776	81.4765	84.3493	82.7345			468	156	503.43	435.527	544.296	36.0212	467.409	399.506	508.275	33.1918	34.5699	38.9924	35.5847			468	156	290.232
		469	156.333	937.049	1030.3	1080.09	36.6444	900.405	993.652	1043.44	77.3681	96.1882	92.1677	88.5747			469	156.333	612.078	783.784	876.891	36.6444	575.434	747.14	840.247	83.2517	81.9045	84.4368	83.1977			469	156.333	496.903	426.243	539.995	36.6444	460.259	389.599	503.351	32.684	33.7126	38.6146	35.0038			469	156.333	290.835
		470	156.667	925.973	1019.31	1062.81	36.7156	889.257	982.597	1026.1	76.4102	95.1181	90.6354	87.3879			470	156.667	610.915	788.379	887.306	36.7156	574.199	751.663	850.59	83.0731	82.4005	85.4763	83.6499			470	156.667	500.549	428.706	543.127	36.7156	463.833	391.99	506.411	32.9379	33.9196	38.8494	35.2356			470	156.667	288.628
		471	157	951.279	1026.66	1077.17	36.1061	915.173	990.557	1041.06	78.637	95.8886	91.9575	88.8277			471	157	607.752	790.423	885.286	36.1061	571.646	754.317	849.18	82.7037	82.6914	85.3345	83.5765			471	157	500.453	430.439	537.92	36.1061	464.347	394.333	501.814	32.9743	34.1223	38.4968	35.1978			471	157	290.115
		472	157.333	966.96	1032.49	1076.11	36.2641	930.696	996.227	1039.85	79.9709	96.4375	91.8501	89.4195			472	157.333	598.674	782.494	877.735	36.2641	562.41	746.23	841.471	81.3674	81.8048	84.5599	82.5774			472	157.333	496.165	424.441	541.682	36.2641	459.901	388.177	505.418	32.6586	33.5896	38.7732	35.0071			472	157.333	288.828
		473	157.667	964.017	1028.72	1076.9	36.4277	927.589	992.296	1040.48	79.7039	96.057	91.9056	89.2222			473	157.667	591.592	773.187	892.562	36.4277	555.164	736.759	856.134	80.3192	80.7666	86.0334	82.3731			473	157.667	494.614	429.175	534.743	36.4277	458.186	392.747	498.315	32.5368	33.9851	38.2284	34.9168			473	157.667	286.86
		474	158	922.822	1032.75	1071.63	36.3699	886.452	996.381	1035.26	76.1692	96.4524	91.4445	88.022			474	158	580.609	784.361	888.28	36.3699	544.239	747.991	851.91	78.7386	81.9979	85.6089	82.1151			474	158	498.956	428.648	540.061	36.3699	462.586	392.278	503.691	32.8493	33.9445	38.6408	35.1448			474	158	289.454
		475	158.333	962.315	1033.07	1077.34	36.3802	925.935	996.692	1040.96	79.5618	96.4825	91.9486	89.331			475	158.333	578.69	783.822	888.747	36.3802	542.31	747.442	852.367	78.4594	81.9377	85.6548	82.0173			475	158.333	494.032	425.734	535.277	36.3802	457.652	389.354	498.897	32.4989	33.6915	38.273	34.8211			475	158.333	285.144
		476	158.667	938.708	1029.73	1058.71	36.3422	902.366	993.386	1022.37	77.5366	96.1625	90.3063	88.0018			476	158.667	565.797	782.031	888.254	36.3422	529.455	745.689	851.912	76.5996	81.7455	85.6091	81.3181			476	158.667	491.976	423.942	530.279	36.3422	455.634	387.6	493.937	32.3556	33.5397	37.8925	34.5959			476	158.667	286.055
		477	159	954.421	1028.06	1074.9	36.5511	917.87	991.512	1038.35	78.8688	95.9811	91.7178	88.8559			477	159	574.862	788.602	895.871	36.5511	538.311	752.051	859.32	77.8809	82.4429	86.3535	82.2258			477	159	494.146	423.688	529.611	36.5511	457.595	387.137	493.06	32.4948	33.4996	37.8252	34.6065			477	159	291.334
		478	159.333	941.061	1030.16	1068.68	36.9394	904.122	993.217	1031.74	77.6874	96.1461	91.1338	88.3224			478	159.333	574.237	782.933	885.515	36.9394	537.298	745.994	848.576	77.7343	81.7789	85.2738	81.5957			478	159.333	489.682	422.027	532.781	36.9394	452.743	385.088	495.842	32.1503	33.3223	38.0386	34.5037			478	159.333	286.355
		479	159.667	960.422	1027.4	1067.4	36.7249	923.697	990.674	1030.67	79.3695	95.9	91.0395	88.7697			479	159.667	580.221	783.668	903.415	36.7249	543.496	746.943	866.69	78.6311	81.883	87.0941	82.5361			479	159.667	495.712	418.389	528.328	36.7249	458.987	381.664	491.603	32.5937	33.026	37.7134	34.4444			479	159.667	290.624
		480	160	949.685	1024.9	1072.47	36.3517	913.333	988.544	1036.12	78.479	95.6938	91.5208	88.5645			480	160	548.952	782.029	903.305	36.3517	512.6	745.677	866.953	74.1612	81.7442	87.1206	81.0087			480	160	493.468	420.681	529.71	36.3517	457.116	384.329	493.358	32.4609	33.2567	37.8481	34.5219			480	160	284.02
		481	160.333	953.989	1024.5	1059.35	36.5511	917.438	987.947	1022.8	78.8317	95.636	90.3445	88.2707			481	160.333	578.498	774.863	900.504	36.5511	541.947	738.312	863.953	78.4069	80.9368	86.8191	82.0543			481	160.333	490.897	419.084	526.467	36.5511	454.346	382.533	489.916	32.2641	33.1012	37.584	34.3164			481	160.333	287.43
		482	160.667	930.539	1027.32	1070.86	36.5523	893.987	990.77	1034.31	76.8166	95.9092	91.3609	88.0289			482	160.667	613.552	785.886	904.658	36.5523	577	749.334	868.106	83.4782	82.1451	87.2364	84.2866			482	160.667	493.301	417.973	537.914	36.5523	456.749	381.421	501.362	32.4348	33.005	38.4621	34.6339			482	160.667	281.055
		483	161	979.749	1024.68	1071.32	37.1865	942.562	987.489	1034.13	80.9905	95.5917	91.345	89.3091			483	161	579.011	779.606	907.604	37.1865	541.824	742.419	870.417	78.3892	81.3871	87.4687	82.415			483	161	487.016	421.441	524.164	37.1865	449.829	384.254	486.977	31.9434	33.2502	37.3586	34.1841			483	161	286.45
		484	161.333	973.438	1018.33	1062.19	36.1081	937.33	982.224	1026.08	80.5409	95.082	90.634	88.7523			484	161.333	651.791	782.553	902.161	36.1081	615.683	746.445	866.053	89.0748	81.8284	87.0301	85.9778			484	161.333	488.723	412.574	521.955	36.1081	452.615	376.466	485.847	32.1412	32.5762	37.2718	33.9964			484	161.333	284.148
		485	161.667	954.879	1022.36	1060.59	36.1581	918.721	986.202	1024.43	78.9419	95.467	90.4883	88.2991			485	161.667	593.487	786.371	901.515	36.1581	557.329	750.213	865.357	80.6323	82.2415	86.9602	83.278			485	161.667	492.675	417.284	521.859	36.1581	456.517	381.126	485.701	32.4183	32.9795	37.2606	34.2195			485	161.667	285.202
		486	162	955.802	1028.58	1051.23	36.6202	919.182	991.963	1014.61	78.9815	96.0247	89.6211	88.2091			486	162	640.867	786.519	899.57	36.6202	604.247	749.899	862.95	87.4202	82.207	86.7183	85.4485			486	162	481.496	416.64	519.044	36.6202	444.876	380.02	482.424	31.5916	32.8838	37.0092	33.8282			486	162	283.232
		487	162.333	967.628	1036.87	1058.94	36.6009	931.027	1000.26	1022.34	79.9993	96.8283	90.3036	89.0437			487	162.333	634.736	782.212	908.972	36.6009	598.135	745.611	872.371	86.536	81.737	87.665	85.3127			487	162.333	482.348	411.847	518.15	36.6009	445.747	375.246	481.549	31.6535	32.4707	36.9421	33.6888			487	162.333	282.328
		488	162.667	921.12	1034.5	1048.67	37.3976	883.722	997.106	1011.28	75.9346	96.5226	89.3262	87.2612			488	162.667	651.118	791.285	912.709	37.3976	613.72	753.887	875.311	88.7909	82.6443	87.9605	86.4652			488	162.667	477.45	416.358	517.955	37.3976	440.052	378.96	480.557	31.2491	32.7921	36.8661	33.6357			488	162.667	278.969
		489	163	990.053	1028.05	1029	36.8489	953.204	991.196	992.151	81.9049	95.9505	87.637	88.4975			489	163	644.274	778.51	911.037	36.8489	607.425	741.661	874.188	87.8801	81.304	87.8476	85.6772			489	163	478.404	418.277	515.305	36.8489	441.555	381.428	478.456	31.3558	33.0056	36.7049	33.6888			489	163	279.155
		490	163.333	990.743	1031.2	1044.5	36.6847	954.058	994.513	1007.81	81.9783	96.2716	89.0202	89.0901			490	163.333	646.461	778.715	909.088	36.6847	609.776	742.03	872.403	88.2202	81.3444	87.6683	85.7443			490	163.333	480.324	411.388	515.909	36.6847	443.639	374.703	479.224	31.5038	32.4237	36.7638	33.5638			490	163.333	282.901
		491	163.667	993.766	1027.96	1034.5	36.7662	957	991.196	997.734	82.231	95.9505	88.1301	88.7705			491	163.667	686.013	792.707	910.574	36.7662	649.247	755.941	873.808	93.9307	82.8694	87.8094	88.2032			491	163.667	479.576	413.769	516.824	36.7662	442.81	377.003	480.058	31.4449	32.6227	36.8277	33.6318			491	163.667	279.365
		492	164	978.567	1032.07	1037.57	36.5275	942.039	995.54	1001.04	80.9456	96.371	88.4225	88.5797			492	164	675.826	786.088	905.601	36.5275	639.298	749.56	869.073	92.4914	82.1699	87.3336	87.3317			492	164	478.151	409.027	516.054	36.5275	441.623	372.499	479.526	31.3607	32.233	36.787	33.4602			492	164	276.878
		493	164.333	1029.86	1028.51	1036.22	36.3713	993.487	992.136	999.846	85.3662	96.0414	88.3166	89.9081			493	164.333	666.047	792.985	900.036	36.3713	629.676	756.614	863.665	91.0992	82.9431	86.7901	86.9442			493	164.333	480.467	411.315	517.597	36.3713	444.096	374.944	481.226	31.5362	32.4445	36.9173	33.6327			493	164.333	281.689
		494	164.667	972.972	1028.26	1030.04	36.1645	936.808	992.095	993.871	80.496	96.0375	87.7889	88.1074			494	164.667	656.081	781.824	901.436	36.1645	619.917	745.66	865.272	89.6873	81.7423	86.9516	86.1271			494	164.667	479.107	409.294	512.924	36.1645	442.943	373.13	476.76	31.4543	32.2875	36.5747	33.4389			494	164.667	276.222
		495	165	1041.09	1026.86	1035.01	36.487	1004.6	990.377	998.518	86.3212	95.8712	88.1994	90.1306			495	165	668.176	783.892	905.088	36.487	631.689	747.405	868.601	91.3905	81.9336	87.2862	86.8701			495	165	481.482	405.361	512.201	36.487	444.995	368.874	475.714	31.6001	31.9193	36.4945	33.338			495	165	277.161
		496	165.333	1012.36	1021.16	1042.69	36.1008	976.254	985.055	1006.59	83.8855	95.356	88.9121	89.3846			496	165.333	622.848	786.193	905.613	36.1008	586.747	750.092	869.512	84.8885	82.2282	87.3777	84.8315			496	165.333	472.301	406.405	513.3	36.1008	436.2	370.304	477.199	30.9756	32.0431	36.6084	33.209			496	165.333	275.936
		497	165.667	1006.27	1026.23	1024.48	36.3968	969.869	989.835	988.087	83.3369	95.8187	87.278	88.8112			497	165.667	618.825	784.974	906.147	36.3968	582.428	748.577	869.75	84.2636	82.0621	87.4016	84.5758			497	165.667	472.584	408.716	516.002	36.3968	436.187	372.319	479.605	30.9746	32.2174	36.793	33.3284			497	165.667	275.111
		498	166	1025.02	1011.63	1044.55	35.9458	989.078	975.688	1008.6	84.9874	94.4493	89.0901	89.5089			498	166	607.535	783.511	905.431	35.9458	571.589	747.565	869.485	82.6955	81.9512	87.375	84.0072			498	166	480.899	400.229	517.654	35.9458	444.953	364.283	481.708	31.5971	31.522	36.9543	33.3578			498	166	274.836
		499	166.333	1031.19	1007.78	1023.36	36.0448	995.148	971.732	987.319	85.509	94.0663	87.2102	88.9285			499	166.333	604.839	795.162	901.568	36.0448	568.794	759.117	865.523	82.2911	83.2176	86.9769	84.1619			499	166.333	470.28	404.634	511.05	36.0448	434.235	368.589	475.005	30.836	31.8947	36.4401	33.0569			499	166.333	272.185
		500	166.667	998.246	1023.29	1022.74	36.4113	961.835	986.882	986.333	82.6465	95.5328	87.123	88.4341			500	166.667	596.246	781.183	902.17	36.4113	559.835	744.772	865.759	80.9949	81.645	87.0005	83.2135			500	166.667	469.616	397.456	513.58	36.4113	433.205	361.045	477.169	30.7628	31.2418	36.6061	32.8703			500	166.667	272.23
		501	167	1025.83	1018.7	1021.25	36.5773	989.251	982.12	984.678	85.0022	95.0719	86.9769	89.017			501	167	579.085	787.297	886.967	36.5773	542.508	750.72	850.39	78.4881	82.297	85.4561	82.0804			501	167	467.958	397.602	508.923	36.5773	431.381	361.025	472.346	30.6333	31.2401	36.2361	32.7032			501	167	271.226
		502	167.333	1016.07	1016.34	1026.72	36.3081	979.759	980.036	990.416	84.1866	94.8701	87.4837	88.8468			502	167.333	580.595	789.195	890.899	36.3081	544.287	752.887	854.591	78.7455	82.5346	85.8783	82.3861			502	167.333	466.198	402.461	509.183	36.3081	429.89	366.153	472.875	30.5274	31.6838	36.2767	32.8293			502	167.333	271.93
		503	167.667	1037.62	1012.11	1015.71	36.2471	1001.37	975.859	979.465	86.0439	94.4658	86.5164	89.0087			503	167.667	580.885	802.956	896.306	36.2471	544.638	766.709	860.059	78.7962	84.0498	86.4278	83.0913			503	167.667	471.824	396.844	514.248	36.2471	435.577	360.597	478.001	30.9313	31.2031	36.6699	32.9348			503	167.667	272.117
		504	168	1041.79	1002.59	1011.44	36.6515	1005.14	965.94	974.789	86.3676	93.5057	86.1034	88.6589			504	168	571.172	804.904	884.928	36.6515	534.52	768.252	848.276	77.3325	84.219	85.2437	82.2651			504	168	469.807	395.215	509.573	36.6515	433.155	358.563	472.921	30.7593	31.0271	36.2803	32.6889			504	168	269.782
		505	168.333	1020.36	1017.61	1006.76	36.4933	983.862	981.121	970.266	84.5392	94.9752	85.7038	88.4061			505	168.333	578.814	786.716	892.807	36.4933	542.321	750.223	856.314	78.461	82.2425	86.0514	82.2517			505	168.333	467.391	394.025	505.186	36.4933	430.898	357.532	468.693	30.599	30.9378	35.9559	32.4976			505	168.333	267.733
		506	168.667	1033.27	1022.83	1006.4	36.5121	996.762	986.321	969.889	85.6476	95.4786	85.6706	88.9323			506	168.667	566.882	812.167	892.659	36.5121	530.37	775.655	856.147	76.732	85.0305	86.0347	82.5991			506	168.667	464.223	395.806	511.696	36.5121	427.711	359.294	475.184	30.3727	31.0903	36.4538	32.639			506	168.667	274.425
		507	169	1034.71	1019.3	1020.53	35.6883	999.023	983.609	984.845	85.8419	95.216	86.9916	89.3498			507	169	585.055	816.866	884.16	35.6883	549.367	781.178	848.472	79.4804	85.6359	85.2634	83.4599			507	169	464.01	395.076	516.088	35.6883	428.322	359.388	480.4	30.4161	31.0984	36.854	32.7895			507	169	268.456
		508	169.333	1051.44	1008.09	1023.46	35.9349	1015.51	972.155	987.521	87.2583	94.1073	87.228	89.5312			508	169.333	582.068	813.724	889.035	35.9349	546.133	777.789	853.1	79.0126	85.2645	85.7285	83.3352			508	169.333	460.444	388.042	512.818	35.9349	424.509	352.107	476.883	30.1453	30.4684	36.5842	32.3993			508	169.333	267.594
		509	169.667	1049.88	1024.57	996.128	35.9315	1013.95	988.634	960.196	87.1246	95.7025	84.8144	89.2138			509	169.667	580.54	820.845	869.771	35.9315	544.608	784.913	833.839	78.792	86.0455	83.793	82.8768			509	169.667	461.589	395.94	509.596	35.9315	425.657	360.008	473.664	30.2269	31.1521	36.3373	32.5721			509	169.667	268.179
		510	170	1043.8	1021.06	1017.41	36.3821	1007.42	984.675	981.027	86.5636	95.3192	86.6544	89.5124			510	170	605.216	812.89	886.094	36.3821	568.834	776.508	849.712	82.2968	85.124	85.388	84.2696			510	170	462.756	394.69	506.606	36.3821	426.374	358.308	470.224	30.2778	31.005	36.0733	32.452			510	170	265.858
		511	170.333	1057.55	1019.27	1007.19	36.5917	1020.96	982.678	970.599	87.7268	95.1259	85.7333	89.5287			511	170.333	583.069	838.528	871.551	36.5917	546.477	801.936	834.959	79.0624	87.9116	83.9055	83.6265			511	170.333	455.934	391.326	512.705	36.5917	419.342	354.734	476.113	29.7784	30.6958	36.5251	32.3331			511	170.333	267.805
		512	170.667	1057.15	1002.29	1009.25	36.5918	1020.56	965.701	972.658	87.6921	93.4825	85.9152	89.0299			512	170.667	599.008	817.887	881.463	36.5918	562.416	781.295	844.871	81.3683	85.6488	84.9015	83.9729			512	170.667	459.554	390.997	506.239	36.5918	422.962	354.405	469.647	30.0355	30.6673	36.0291	32.244			512	170.667	269.253
		513	171	1050.59	1023.16	1010.66	35.8462	1014.74	987.317	974.813	87.1926	95.575	86.1055	89.6243			513	171	621.528	835.295	878.595	35.8462	585.682	799.449	842.749	84.7343	87.6389	84.6883	85.6872			513	171	459.334	387.457	510.715	35.8462	423.488	351.611	474.869	30.0728	30.4255	36.4297	32.3093			513	171	264.096
		514	171.333	1048.79	1015.53	1017.09	35.8832	1012.9	979.644	981.208	87.0346	94.8322	86.6704	89.5124			514	171.333	615.463	829.391	869.159	35.8832	579.58	793.508	833.276	83.8515	86.9876	83.7363	84.8585			514	171.333	455.449	388.738	500.668	35.8832	419.566	352.855	464.785	29.7943	30.5331	35.6561	31.9945			514	171.333	266.166
		515	171.667	1053.15	1013.68	1011.97	36.5918	1016.56	977.085	975.381	87.3489	94.5845	86.1557	89.363			515	171.667	603.846	834.065	875.842	36.5918	567.254	797.473	839.25	82.0683	87.4223	84.3367	84.6091			515	171.667	456.388	391.157	506.703	36.5918	419.796	354.565	470.111	29.8107	30.6811	36.0647	32.1855			515	171.667	264.985
		516	172	1054.53	1016.61	1008.51	35.8905	1018.64	980.718	972.623	87.5278	94.9362	85.9121	89.4587			516	172	620.966	819.383	871.596	35.8905	585.075	783.492	835.705	84.6466	85.8897	83.9805	84.8389			516	172	457.908	385.622	518.219	35.8905	422.017	349.731	482.328	29.9684	30.2629	37.0019	32.4111			516	172	261.64
		517	172.333	1057.42	1021.84	1005.98	36.9545	1020.47	984.889	969.024	87.6844	95.34	85.5942	89.5395			517	172.333	623.818	843.081	858.834	36.9545	586.863	806.127	821.88	84.9053	88.3709	82.5911	85.2891			517	172.333	456.586	386.631	495.758	36.9545	419.632	349.676	458.803	29.799	30.2581	35.1972	31.7514			517	172.333	259.298
		518	172.667	1058.6	1019.95	1009.16	35.7197	1022.88	984.234	973.44	87.8922	95.2766	85.9842	89.7177			518	172.667	613.753	836.696	864.61	35.7197	578.033	800.976	828.89	83.6278	87.8064	83.2956	84.9099			518	172.667	454.151	385.817	509.865	35.7197	418.431	350.097	474.145	29.7137	30.2945	36.3742	32.1275			518	172.667	262.95
		519	173	1068.48	1014.93	1008.83	36.7678	1031.71	978.162	972.064	88.6509	94.6888	85.8627	89.7341			519	173	621.953	836.61	873.649	36.7678	585.185	799.842	836.881	84.6625	87.682	84.0986	85.481			519	173	455.85	384.893	509.213	36.7678	419.082	348.125	472.445	29.76	30.1239	36.2437	32.0425			519	173	259.235
		520	173.333	1055.61	1018.69	999.663	36.1427	1019.47	982.548	963.52	87.5989	95.1134	85.108	89.2734			520	173.333	621.99	827.689	865.983	36.1427	585.847	791.546	829.84	84.7583	86.7726	83.3911	84.974			520	173.333	451.286	383.262	498.848	36.1427	415.143	347.119	462.705	29.4803	30.0368	35.4965	31.6712			520	173.333	256.287
		521	173.667	1054.71	1032.33	1001.92	35.847	1018.86	996.482	966.073	87.5466	96.4622	85.3335	89.7808			521	173.667	607.571	841.969	866.928	35.847	571.724	806.122	831.081	82.715	88.3704	83.5158	84.8671			521	173.667	450.592	384.241	508.425	35.847	414.745	348.394	472.578	29.452	30.1471	36.2539	31.951			521	173.667	257.765
		522	174	1044.8	1011.53	1011.58	36.8475	1007.95	974.682	974.733	86.6088	94.3519	86.0985	89.0197			522	174	611.493	848.153	850.114	36.8475	574.645	811.305	813.266	83.1376	88.9387	81.7256	84.6006			522	174	449.547	382.211	513.268	36.8475	412.699	345.363	476.42	29.3067	29.8849	36.5487	31.9134			522	174	253.626
		523	174.333	1039.97	1024.7	984.936	36.7101	1003.26	987.995	948.226	86.2057	95.6406	83.757	88.5345			523	174.333	594.996	832.443	845.443	36.7101	558.286	795.733	808.733	80.7708	87.2315	81.27	83.0908			523	174.333	448.314	380.529	499.885	36.7101	411.604	343.819	463.175	29.2289	29.7512	35.5326	31.5042			523	174.333	255.723
		524	174.667	1043.59	1011.52	1010.11	36.0486	1007.54	975.468	974.061	86.5738	94.428	86.0391	89.0136			524	174.667	599.106	823.028	849.637	36.0486	563.057	786.979	813.588	81.4611	86.272	81.7579	83.1637			524	174.667	452.218	380.092	505.203	36.0486	416.169	344.043	469.154	29.5531	29.7707	35.9913	31.7717			524	174.667	253.107
		525	175	1031.31	1026.54	1006.9	36.4098	994.897	990.125	970.493	85.4874	95.8468	85.7239	89.0194			525	175	570.435	857.165	858.616	36.4098	534.025	820.755	822.206	77.2608	89.9746	82.6239	83.2865			525	175	448.178	376.308	512.071	36.4098	411.768	339.898	475.661	29.2406	29.412	36.4904	31.7143			525	175	254.76
		526	175.333	1030.77	1028.32	1001.56	36.8496	993.923	991.47	964.706	85.4037	95.977	85.2128	88.8645			526	175.333	585.606	841.369	841.731	36.8496	548.756	804.519	804.881	79.3921	88.1948	80.883	82.8233			526	175.333	447.449	380.072	500.362	36.8496	410.599	343.222	463.512	29.1576	29.6996	35.5584	31.4719			526	175.333	253.186
		527	175.667	1032.48	1019.32	999.66	35.9736	996.507	983.346	963.686	85.6258	95.1906	85.1227	88.6464			527	175.667	572.116	836.21	834.362	35.9736	536.142	800.236	798.388	77.5672	87.7252	80.2305	81.841			527	175.667	446.257	378.241	502.127	35.9736	410.283	342.267	466.153	29.1351	29.617	35.761	31.5044			527	175.667	254.288
		528	176	1036.46	1021.98	987.948	37.1486	999.31	984.83	950.799	85.8666	95.3343	83.9844	88.3951			528	176	576.081	858.781	847.193	37.1486	538.932	821.632	810.044	77.9708	90.0708	81.4018	83.1478			528	176	446.339	380.905	496.409	37.1486	409.19	343.756	459.26	29.0575	29.7458	35.2322	31.3452			528	176	253.625
		529	176.333	1031.15	1027.52	1006.15	36.2357	994.917	991.282	969.914	85.4891	95.9588	85.6728	89.0403			529	176.333	556.813	852.835	835.485	36.2357	520.577	816.599	799.249	75.3152	89.519	80.317	81.7171			529	176.333	445.903	377.959	503.153	36.2357	409.667	341.723	466.917	29.0914	29.5699	35.8196	31.4936			529	176.333	253.994
		530	176.667	1022.61	1021.62	1005.58	36.6661	985.947	984.956	968.914	84.7184	95.3464	85.5844	88.5497			530	176.667	567.818	830.378	835.966	36.6661	531.152	793.712	799.3	76.8451	87.01	80.3221	81.3924			530	176.667	446.211	376.606	502.477	36.6661	409.545	339.94	465.811	29.0827	29.4156	35.7348	31.411			530	176.667	255.427
		531	177	1033.35	1033.26	1005.66	36.0605	997.289	997.195	969.6	85.693	96.5312	85.6451	89.2898			531	177	554.312	855.173	839.416	36.0605	518.251	819.112	803.355	74.9788	89.7945	80.7296	81.8343			531	177	443.288	374.425	505.915	36.0605	407.227	338.364	469.854	28.9181	29.2793	36.045	31.4141			531	177	252.112
		532	177.333	1036.6	1027.69	1013.33	36.3243	1000.27	991.362	977.008	85.9491	95.9665	86.2994	89.405			532	177.333	552.053	834.189	840.436	36.3243	515.729	797.865	804.112	74.6138	87.4652	80.8056	80.9615			532	177.333	441.597	375.927	496.727	36.3243	405.273	339.603	460.403	28.7793	29.3864	35.3199	31.1619			532	177.333	251.766
		533	177.667	1027.56	1029.75	988.407	35.9525	991.61	993.797	952.454	85.205	96.2023	84.1306	88.5126			533	177.667	551.485	871.71	829.32	35.9525	515.532	835.757	793.367	74.5854	91.6192	79.7259	81.9768			533	177.667	441.073	375.504	503.543	35.9525	405.12	339.551	467.59	28.7685	29.382	35.8713	31.3406			533	177.667	250.84
		534	178	1023.58	1011.69	1015.15	36.2601	987.318	975.427	978.89	84.8362	94.424	86.4656	88.5753			534	178	548.185	857.316	841.246	36.2601	511.925	821.056	804.986	74.0635	90.0076	80.8935	81.6548			534	178	435.514	376.716	501.617	36.2601	399.254	340.456	465.357	28.3519	29.4602	35.6999	31.1707			534	178	249.138
		535	178.333	1019.55	1017.89	1019.08	36.7464	982.803	981.147	982.331	84.4482	94.9777	86.7695	88.7318			535	178.333	542.82	871.055	841.081	36.7464	506.074	834.309	804.335	73.2169	91.4604	80.828	81.8351			535	178.333	439.511	374.215	504.207	36.7464	402.765	337.469	467.461	28.6012	29.2017	35.8613	31.2214			535	178.333	252.97
		536	178.667	1034.27	1023.2	1013.99	36.4997	997.772	986.699	977.494	85.7345	95.5152	86.3423	89.1973			536	178.667	549.229	861.163	834.314	36.4997	512.729	824.663	797.814	74.1798	90.403	80.1728	81.5852			536	178.667	440.86	377.087	499.267	36.4997	404.36	340.587	462.767	28.7145	29.4716	35.5013	31.2291			536	178.667	249.334
		537	179	1036.66	1027.54	988.427	37.8372	998.825	989.699	950.59	85.8249	95.8055	83.9659	88.5321			537	179	595.392	857.749	834.333	37.8372	557.555	819.912	796.496	80.665	89.8821	80.0403	83.5292			537	179	438.824	374.019	496.503	37.8372	400.987	336.182	458.666	28.475	29.0904	35.1866	30.9173			537	179	250.836
		538	179.333	1019.3	1020.5	1011.47	36.2976	982.998	984.202	975.175	84.465	95.2735	86.1375	88.6253			538	179.333	591.717	867.234	828.216	36.2976	555.419	830.936	791.918	80.3561	91.0907	79.5803	83.6757			538	179.333	436.692	369.274	504.924	36.2976	400.394	332.976	468.626	28.4329	28.813	35.9508	31.0656			538	179.333	251.818
		539	179.667	1018.92	1024.99	998.805	36.6619	982.26	988.327	962.143	84.4016	95.6728	84.9864	88.3536			539	179.667	557.412	867.538	828.519	36.6619	520.75	830.876	791.857	75.3402	91.0841	79.5741	81.9995			539	179.667	436.409	372.047	499.379	36.6619	399.747	335.385	462.717	28.3869	29.0214	35.4974	30.9686			539	179.667	250.707
		540	180	1028.68	1013.82	1006.62	36.6152	992.063	977.206	970.007	85.2439	94.5962	85.681	88.507			540	180	596.264	861.735	839.152	36.6152	559.649	825.12	802.537	80.968	90.4531	80.6473	84.0228			540	180	437.213	369.831	506.048	36.6152	400.598	333.216	469.433	28.4474	28.8337	36.0126	31.0979			540	180	248.518
		541	180.333	1039.73	1023.78	977.237	36.4546	1003.27	987.327	940.782	86.2072	95.576	83.0996	88.2943			541	180.333	624.211	862.879	838.742	36.4546	587.756	826.424	802.287	85.0345	90.5961	80.6223	85.4176			541	180.333	433.507	364.209	501.604	36.4546	397.052	327.754	465.149	28.1956	28.3611	35.684	30.7469			541	180.333	249.159
		542	180.667	1012.57	1017.34	1002.09	36.5126	976.052	980.825	965.577	83.8682	94.9466	85.2897	88.0348			542	180.667	638.931	853.781	837.405	36.5126	602.418	817.268	800.892	87.1557	89.5924	80.4821	85.7434			542	180.667	435.486	368.422	501.822	36.5126	398.973	331.909	465.309	28.332	28.7207	35.6963	30.9163			542	180.667	245.415
		543	181	1031.34	1024.07	991.553	35.8505	995.491	988.216	955.702	85.5385	95.6621	84.4175	88.5393			543	181	639.194	856.996	833.138	35.8505	603.343	821.145	797.287	87.2896	90.0174	80.1198	85.8089			543	181	434.31	366.812	498.898	35.8505	398.459	330.961	463.047	28.2955	28.6387	35.5228	30.819			543	181	249.234
		544	181.333	1016.4	1000.71	1005.35	36.6058	979.792	964.102	968.744	84.1895	93.3277	85.5694	87.6956			544	181.333	631.93	864.423	828.545	36.6058	595.324	827.817	791.939	86.1294	90.7488	79.5824	85.4868			544	181.333	431.764	366.901	498.789	36.6058	395.158	330.295	462.183	28.0611	28.581	35.4565	30.6995			544	181.333	248.368
		545	181.667	1007.56	1008.45	1021.75	35.4569	972.099	972.989	986.288	83.5285	94.188	87.1191	88.2785			545	181.667	591.708	863.2	832.452	35.4569	556.251	827.743	796.995	80.4764	90.7406	80.0905	83.7692			545	181.667	437.132	368.919	505.079	35.4569	401.675	333.462	469.622	28.5239	28.855	36.0272	31.1353			545	181.667	246.771
		546	182	1017.5	1006.65	1010.27	36.5893	980.906	970.066	973.685	84.2852	93.905	86.0058	88.0653			546	182	654.013	858.842	828.417	36.5893	617.424	822.253	791.828	89.3266	90.1388	79.5712	86.3455			546	182	432.354	367.324	504.21	36.5893	395.765	330.735	467.621	28.1041	28.619	35.8736	30.8656			546	182	245.641
		547	182.333	982.859	1003.51	1030.18	37.2439	945.615	966.269	992.939	81.2528	93.5375	87.7066	87.499			547	182.333	646.836	858.26	825.544	37.2439	609.592	821.016	788.3	88.1936	90.0032	79.2167	85.8045			547	182.333	425.642	366.25	499.996	37.2439	388.398	329.006	462.752	27.581	28.4695	35.5001	30.5169			547	182.333	246.094
		548	182.667	1017.4	1003.49	1005.03	36.3013	981.098	967.193	968.73	84.3017	93.6269	85.5682	87.8322			548	182.667	648.199	855.259	825.719	36.3013	611.898	818.958	789.418	88.5272	89.7775	79.329	85.8779			548	182.667	432.216	365.776	499.123	36.3013	395.915	329.475	462.822	28.1148	28.51	35.5055	30.7101			548	182.667	249.084
		549	183	1018.62	995.383	1024.82	36.2881	982.327	959.095	988.53	84.4073	92.843	87.3171	88.1891			549	183	650.116	843.898	831.081	36.2881	613.828	807.61	794.793	88.8064	88.5336	79.8692	85.7364			549	183	428.261	363.963	499.823	36.2881	391.973	327.675	463.535	27.8349	28.3543	35.5602	30.5831			549	183	245.815
		550	183.333	1021.73	1010.96	972.482	36.3618	985.367	974.601	936.12	84.6685	94.3441	82.6878	87.2335			550	183.333	632.04	859.702	820.105	36.3618	595.678	823.34	783.743	86.1806	90.258	78.7588	85.0658			550	183.333	427.737	366.693	493.867	36.3618	391.375	330.331	457.505	27.7924	28.5841	35.0976	30.4914			550	183.333	242.192
		551	183.667	1030.98	993.194	1027.56	36.7483	994.229	956.446	990.816	85.43	92.5866	87.519	88.5118			551	183.667	628.014	847.32	822.149	36.7483	591.266	810.572	785.401	85.5422	88.8582	78.9253	84.4419			551	183.667	430.933	364.038	496.909	36.7483	394.185	327.29	460.161	27.9919	28.3209	35.3013	30.5381			551	183.667	243.5
		552	184	1010.76	996.487	978.26	36.2353	974.525	960.252	942.025	83.7369	92.955	83.2093	86.6337			552	184	621.223	855.571	824.998	36.2353	584.988	819.336	788.763	84.6339	89.819	79.2632	84.572			552	184	428.56	360.826	497.522	36.2353	392.325	324.591	461.287	27.8599	28.0874	35.3877	30.445			552	184	239.989
		553	184.333	990.91	1002.9	1014	35.6904	955.22	967.215	978.311	82.0781	93.629	86.4144	87.3738			553	184.333	606.424	831.657	823.803	35.6904	570.734	795.967	788.113	82.5717	87.2572	79.1978	83.0089			553	184.333	428.676	367.292	495.955	35.6904	392.986	331.602	460.265	27.9068	28.6941	35.3093	30.6367			553	184.333	241.916
		554	184.667	1025.03	976.573	1029.26	36.4907	988.534	940.082	992.772	84.9407	91.0025	87.6919	87.8784			554	184.667	605.171	838.762	819.781	36.4907	568.68	802.271	783.29	82.2746	87.9483	78.7133	82.9787			554	184.667	426.111	360.531	491.177	36.4907	389.62	324.04	454.686	27.6678	28.0398	34.8814	30.1963			554	184.667	244.185
		555	185	996.002	997.383	1022.99	36.385	959.617	960.998	986.608	82.4559	93.0272	87.1473	87.5435			555	185	610.932	834.831	821.92	36.385	574.547	798.446	785.535	83.1234	87.529	78.9388	83.1971			555	185	430.439	360.573	490.493	36.385	394.054	324.188	454.108	27.9827	28.0525	34.837	30.2907			555	185	242.951
		556	185.333	1011.08	989.882	1005.84	36.5684	974.513	953.314	969.269	83.7359	92.2834	85.6158	87.2117			556	185.333	595.688	838.487	823.936	36.5684	559.12	801.919	787.368	80.8914	87.9096	79.123	82.6413			556	185.333	427.528	361.045	496.51	36.5684	390.96	324.477	459.942	27.7629	28.0775	35.2845	30.375			556	185.333	241.647
		557	185.667	988.122	1009.78	1043.27	35.6511	952.471	974.131	1007.61	81.8419	94.2985	89.0029	88.3811			557	185.667	593.387	834.011	816.864	35.6511	557.736	798.36	781.213	80.6912	87.5195	78.5045	82.2384			557	185.667	424.942	361.125	492.715	35.6511	389.291	325.474	457.064	27.6444	28.1638	35.0637	30.2907			557	185.667	240.375
		558	186	990.672	995.388	1028.19	36.38	954.292	959.008	991.81	81.9984	92.8346	87.6068	87.4799			558	186	584.672	830.526	814.637	36.38	548.292	794.146	778.257	79.3249	87.0576	78.2075	81.53			558	186	422.774	363.611	490.536	36.38	386.394	327.231	454.156	27.4387	28.3159	34.8407	30.1984			558	186	240.674
		559	186.333	977.069	999.199	992.496	36.0518	941.017	963.147	956.444	80.8577	93.2353	84.483	86.192			559	186.333	612.006	807.422	813.497	36.0518	575.954	771.37	777.445	83.327	84.5608	78.1259	82.0046			559	186.333	421.507	358.915	489.387	36.0518	385.455	322.863	453.335	27.372	27.9379	34.7777	30.0292			559	186.333	238.979
		560	186.667	990.095	1002.78	1019.8	36.8812	953.214	965.899	982.922	81.9057	93.5016	86.8217	87.4097			560	186.667	582.058	842.104	813.284	36.8812	545.177	805.223	776.403	78.8742	88.2719	78.0211	81.7224			560	186.667	422.649	357.699	492.199	36.8812	385.768	320.818	455.318	27.3942	27.7609	34.9298	30.0283			560	186.667	238.887
		561	187	1003.45	1002.58	1016.58	35.9229	967.524	966.655	980.66	83.1354	93.5748	86.622	87.7774			561	187	567.104	809.754	817.711	35.9229	531.181	773.831	781.788	76.8494	84.8306	78.5623	80.0807			561	187	420.061	359.177	486.91	35.9229	384.138	323.254	450.987	27.2785	27.9717	34.5976	29.9493			561	187	241.977
		562	187.333	996.628	1005.98	1048.84	35.9707	960.657	970.007	1012.87	82.5453	93.8994	89.4669	88.6372			562	187.333	577.574	835.809	828.699	35.9707	541.603	799.838	792.728	78.3572	87.6816	79.6617	81.9002			562	187.333	421.345	356.797	485.997	35.9707	385.374	320.826	450.026	27.3663	27.7617	34.5239	29.8839			562	187.333	238.891
		563	187.667	997.34	998.315	1011.92	36.229	961.111	962.086	975.695	82.5843	93.1326	86.1834	87.3001			563	187.667	566.084	825.004	832.169	36.229	529.855	788.775	795.94	76.6575	86.4688	79.9844	81.0369			563	187.667	420.762	360.616	487.471	36.229	384.533	324.387	451.242	27.3066	28.0698	34.6171	29.9978			563	187.667	235.659
		564	188	978.592	1002.41	1041.91	36.8683	941.724	965.546	1005.04	80.9184	93.4675	88.7758	87.7206			564	188	573.206	819.167	827.437	36.8683	536.338	782.299	790.569	77.5954	85.7588	79.4447	80.933			564	188	420.043	359.977	487.499	36.8683	383.175	323.109	450.631	27.2101	27.9592	34.5702	29.9132			564	188	237.162
		565	188.333	971.929	1002.68	1032.86	36.4603	935.469	966.217	996.403	80.381	93.5324	88.0125	87.3086			565	188.333	583.939	792.412	814.667	36.4603	547.479	755.952	778.207	79.2072	82.8706	78.2024	80.0934			565	188.333	419.769	355.652	484.03	36.4603	383.309	319.192	447.57	27.2196	27.6202	34.3354	29.7251			565	188.333	237.792
		566	188.667	983.673	979.861	1036	36.709	946.964	943.152	999.288	81.3687	91.2997	88.2674	86.9786			566	188.667	583.905	849.176	843.679	36.709	547.196	812.467	806.97	79.1663	89.066	81.0928	83.1084			566	188.667	420.464	359.859	487.057	36.709	383.755	323.15	450.348	27.2513	27.9627	34.5485	29.9209			566	188.667	236.082
		567	189	959.694	981.284	979.014	36.3167	923.377	944.967	942.697	79.342	91.4754	83.2687	84.6954			567	189	575.437	797.107	822.066	36.3167	539.12	760.79	785.749	77.998	83.401	78.9604	80.1198			567	189	417.989	356.215	485.901	36.3167	381.672	319.898	449.584	27.1034	27.6813	34.4899	29.7582			567	189	236.591
		568	189.333	1003.12	1000.29	1038.68	36.8475	966.272	963.442	1001.83	83.0277	93.2638	88.4918	88.2611			568	189.333	594.071	820.573	822.763	36.8475	557.224	783.726	785.916	80.6171	85.9152	78.9771	81.8365			568	189.333	420.654	355.578	481.203	36.8475	383.807	318.731	444.356	27.255	27.5803	34.0888	29.6414			568	189.333	235.25
		569	189.667	975.748	1009.71	987.504	36.1616	939.586	973.543	951.342	80.7348	94.2417	84.0323	86.3363			569	189.667	617.113	792.684	826.606	36.1616	580.951	756.522	790.444	84.05	82.9331	79.4322	82.1384			569	189.667	422.289	355.589	484.753	36.1616	386.127	319.427	448.591	27.4198	27.6406	34.4138	29.8247			569	189.667	234.437
		570	190	975.48	989.301	1025.98	36.7874	938.693	952.514	989.192	80.658	92.2059	87.3756	86.7465			570	190	617.938	801.188	829.561	36.7874	581.151	764.401	792.774	84.0788	83.7968	79.6662	82.5139			570	190	420.757	355.541	485.815	36.7874	383.97	318.754	449.028	27.2665	27.5823	34.4472	29.7654			570	190	233.562
		571	190.333	986.171	994.801	1015.73	36.8346	949.336	957.966	978.896	81.5726	92.7338	86.4662	86.9242			571	190.333	639.193	818.156	821.985	36.8346	602.358	781.321	785.15	87.147	85.6517	78.9002	83.8996			571	190.333	408.639	353.747	475.218	36.8346	371.804	316.912	438.383	26.4027	27.423	33.6307	29.1521			571	190.333	236.338
		572	190.667	986.393	998.161	1030.55	36.7143	949.679	961.447	993.84	81.602	93.0707	87.7861	87.4863			572	190.667	637.303	805.123	830.179	36.7143	600.589	768.409	793.465	86.891	84.2362	79.7357	83.621			572	190.667	412.629	358.126	480.407	36.7143	375.915	321.412	443.693	26.6945	27.8123	34.038	29.5149			572	190.667	231.842
		573	191	952.467	981.14	966.025	36.2245	916.243	944.916	929.801	78.7289	91.4704	82.1295	84.1096			573	191	645.693	791.526	825.273	36.2245	609.469	755.302	789.049	88.1757	82.7993	79.2919	83.4223			573	191	417.349	356.817	480.458	36.2245	381.125	320.593	444.234	27.0645	27.7414	34.0795	29.6285			573	191	232.876
		574	191.333	982.139	977.078	990.109	36.0846	946.054	940.993	954.024	81.2906	91.0907	84.2692	85.5502			574	191.333	651.122	798.705	849.645	36.0846	615.037	762.62	813.56	88.9814	83.6016	81.7551	84.7794			574	191.333	414.239	355.174	480.553	36.0846	378.154	319.089	444.468	26.8536	27.6114	34.0975	29.5208			574	191.333	232.778
		575	191.667	952.08	984.907	1039.84	36.0198	916.06	948.887	1003.82	78.7133	91.8549	88.6676	86.4119			575	191.667	647.257	793.442	837.72	36.0198	611.237	757.422	801.7	88.4316	83.0318	80.5633	84.0089			575	191.667	416.682	357.316	481.197	36.0198	380.662	321.296	445.177	27.0317	27.8023	34.1519	29.6619			575	191.667	229.683
		576	192	968.375	970.926	990.841	36.0966	932.278	934.829	954.744	80.1068	90.494	84.3328	84.9779			576	192	650.461	788.1	841.767	36.0966	614.364	752.003	805.67	88.884	82.4377	80.9622	84.0947			576	192	410.927	355.771	480.675	36.0966	374.83	319.674	444.578	26.6175	27.662	34.1059	29.4618			576	192	231.003
		577	192.333	961.414	999.281	1042.28	36.8653	924.549	962.416	1005.41	79.4427	93.1645	88.8086	87.1386			577	192.333	646.326	772.803	828.649	36.8653	609.461	735.938	791.784	88.1746	80.6766	79.5668	82.806			577	192.333	414.58	353.677	476.954	36.8653	377.715	316.812	440.089	26.8224	27.4143	33.7615	29.3327			577	192.333	230.928
		578	192.667	963.881	989.923	1028.55	37.1487	926.732	952.774	991.399	79.6303	92.2312	87.5706	86.4773			578	192.667	646.434	785.684	849.567	37.1487	609.285	748.535	812.418	88.1492	82.0576	81.6403	83.949			578	192.667	421.335	356.652	480.982	37.1487	384.186	319.503	443.833	27.2819	27.6472	34.0488	29.6593			578	192.667	229.166
		579	193	945.981	1014.92	1044.94	36.3292	909.652	978.589	1008.61	78.1626	94.7301	89.0905	87.3277			579	193	643.901	767.821	840.925	36.3292	607.572	731.492	804.596	87.9013	80.1892	80.8543	82.9816			579	193	410.938	352.532	475.3	36.3292	374.609	316.203	438.971	26.6018	27.3616	33.6757	29.213			579	193	231.012
		580	193.333	960.067	981.391	1045.44	36.8052	923.262	944.586	1008.64	79.3321	91.4385	89.0931	86.6212			580	193.333	645.052	773.475	833.026	36.8052	608.247	736.67	796.221	87.999	80.7568	80.0126	82.9228			580	193.333	409.553	352.358	477.656	36.8052	372.748	315.553	440.851	26.4697	27.3053	33.82	29.1983			580	193.333	229.377
		581	193.667	967.985	989.825	1029.73	37.2055	930.779	952.619	992.521	79.978	92.2162	87.6697	86.6213			581	193.667	626.156	753.694	852.74	37.2055	588.95	716.488	815.534	85.2072	78.5444	81.9535	81.9017			581	193.667	411.938	350.509	473.827	37.2055	374.732	313.303	436.621	26.6106	27.1107	33.4955	29.0723			581	193.667	227.301
		582	194	968.223	973.829	1046.71	37.0109	931.212	936.818	1009.7	80.0152	90.6865	89.1866	86.6295			582	194	619.07	760.235	826.434	37.0109	582.059	723.224	789.423	84.2102	79.2828	79.3295	80.9409			582	194	414.607	349.623	472.695	37.0109	377.596	312.612	435.684	26.8139	27.0509	33.4236	29.0961			582	194	228.462
		583	194.333	964.655	991.015	965.858	36.4224	928.233	954.593	929.436	79.7592	92.4072	82.0973	84.7546			583	194.333	589.465	766.796	842.316	36.4224	553.043	730.374	805.894	80.0122	80.0666	80.9847	80.3545			583	194.333	408.303	354.04	475.654	36.4224	371.881	317.618	439.232	26.4081	27.484	33.6957	29.1959			583	194.333	225.668
		584	194.667	979.991	975.971	1049.35	36.3841	943.607	939.587	1012.96	81.0803	90.9546	89.4754	87.1701			584	194.667	590.831	760.978	857.474	36.3841	554.447	724.594	821.09	80.2154	79.433	82.5117	80.72			584	194.667	404.452	348.838	471.545	36.3841	368.068	312.454	435.161	26.1373	27.0372	33.3835	28.8526			584	194.667	226.425
		585	195	961.448	979.067	1016.51	36.2326	925.215	942.834	980.282	79.5	91.2689	86.5886	85.7858			585	195	577.392	768.534	830.438	36.2326	541.159	732.301	794.205	78.293	80.2779	79.8101	79.4604			585	195	411.153	349.295	468.57	36.2326	374.92	313.062	432.337	26.6239	27.0898	33.1669	28.9602			585	195	221.112
		586	195.333	964.049	980.092	1039.87	36.4153	927.634	943.677	1003.46	79.7077	91.3505	88.6355	86.5646			586	195.333	576.984	754.14	865.189	36.4153	540.569	717.725	828.774	78.2075	78.68	83.2839	80.0571			586	195.333	406.157	348.65	462.836	36.4153	369.742	312.235	426.421	26.2562	27.0182	32.7129	28.6624			586	195.333	221.575
		587	195.667	979.264	979.939	1066.06	36.6478	942.616	943.291	1029.41	80.9951	91.3132	90.928	87.7454			587	195.667	560.427	749.625	864.712	36.6478	523.779	712.977	828.064	75.7785	78.1595	83.2126	79.0502			587	195.667	402.748	349.357	470.593	36.6478	366.1	312.709	433.945	25.9976	27.0593	33.2902	28.7823			587	195.667	223.419
		588	196	959.47	978.555	1042.19	36.2215	923.249	942.334	1005.97	79.3309	91.2205	88.8576	86.4697			588	196	602.997	764.849	850.631	36.2215	566.776	728.628	814.41	81.999	79.8752	81.8404	81.2382			588	196	402.769	347.505	460.77	36.2215	366.548	311.284	424.549	26.0294	26.9359	32.5693	28.5115			588	196	222.194
		589	196.333	985.181	981.756	1006.09	36.205	948.976	945.551	969.887	81.5416	91.5319	85.6704	86.248			589	196.333	546.196	749.124	845.397	36.205	509.991	712.919	809.192	73.7837	78.1531	81.3161	77.751			589	196.333	405.91	347.177	460.383	36.205	369.705	310.972	424.178	26.2536	26.9089	32.5409	28.5678			589	196.333	222.768
		590	196.667	968.694	978.557	1072.38	36.3919	932.302	942.165	1035.99	80.1089	91.2041	91.5093	87.6074			590	196.667	553.522	748.751	850.041	36.3919	517.13	712.359	813.649	74.8165	78.0918	81.764	78.2241			590	196.667	398.593	346.254	453.452	36.3919	362.201	309.862	417.06	25.7207	26.8129	31.9948	28.1761			590	196.667	218.56
		591	197	965.219	972.022	1069.11	36.3704	928.849	935.652	1032.74	79.8121	90.5736	91.2223	87.2027			591	197	566.298	748.37	849.253	36.3704	529.928	712	812.883	76.668	78.0524	81.687	78.8025			591	197	396.677	342.482	465.41	36.3704	360.307	306.112	429.04	25.5862	26.4884	32.9139	28.3295			591	197	219.351
		592	197.333	983.713	976.05	1064.36	36.1024	947.611	939.948	1028.26	81.4243	90.9895	90.8261	87.7466			592	197.333	536.625	757.471	858.914	36.1024	500.523	721.369	822.812	72.4138	79.0794	82.6848	78.0593			592	197.333	399.844	344.702	463.602	36.1024	363.742	308.6	427.5	25.8301	26.7037	32.7957	28.4432			592	197.333	220.027
		593	197.667	969.499	981.804	1060.91	36.8494	932.65	944.955	1024.06	80.1387	91.4742	90.4559	87.3563			593	197.667	538.445	743.894	850.906	36.8494	501.596	707.045	814.057	72.569	77.5092	81.805	77.2944			593	197.667	407.516	344.802	462.468	36.8494	370.667	307.953	425.619	26.3219	26.6477	32.6514	28.5403			593	197.667	221.819
		594	198	974.029	977.159	1068.47	35.809	938.22	941.35	1032.66	80.6174	91.1253	91.2151	87.6526			594	198	531.84	751.29	846.225	35.809	496.031	715.481	810.416	71.764	78.434	81.4391	77.2124			594	198	396.431	345.281	454.491	35.809	360.622	309.472	418.682	25.6086	26.7791	32.1193	28.169			594	198	219.876
		595	198.333	966.146	976.742	1060.57	36.3475	929.798	940.394	1024.22	79.8938	91.0328	90.47	87.1322			595	198.333	531.998	745.135	851.356	36.3475	495.65	708.787	815.008	71.7089	77.7002	81.9006	77.1033			595	198.333	396.474	347.138	451.6	36.3475	360.126	310.79	415.252	25.5734	26.8932	31.8562	28.1076			595	198.333	219.812
		596	198.667	969.712	956.851	1079.87	37.1614	932.551	919.69	1042.7	80.1302	89.0285	92.1023	87.087			596	198.667	547.547	744.915	865.14	37.1614	510.386	707.754	827.979	73.8408	77.5869	83.204	78.2106			596	198.667	395.184	341.733	447.17	37.1614	358.023	304.572	410.009	25.424	26.3551	31.4539	27.7443			596	198.667	219.286
		597	199	962.264	967.808	1073.69	36.6105	925.654	931.197	1037.08	79.5376	90.1425	91.6057	87.0952			597	199	536.026	736.056	849.81	36.6105	499.415	699.446	813.199	72.2536	76.6761	81.7188	76.8829			597	199	396.611	341.2	463.659	36.6105	360	304.589	427.048	25.5644	26.3567	32.7611	28.2274			597	199	218.748
		598	199.333	955.204	946.005	1079.41	36.6467	918.557	909.358	1042.76	78.9278	88.0284	92.1075	86.3546			598	199.333	543.302	734.704	847.669	36.6467	506.655	698.057	811.022	73.3011	76.5239	81.5001	77.1084			598	199.333	397.152	341.82	444.105	36.6467	360.505	305.173	407.458	25.6003	26.4072	31.2582	27.7552			598	199.333	217.209
		599	199.667	966.196	950.714	1079.88	36.0016	930.194	914.712	1043.88	79.9278	88.5467	92.2061	86.8935			599	199.667	560.376	740.942	855.268	36.0016	524.374	704.94	819.266	75.8646	77.2785	82.3285	78.4905			599	199.667	395.157	341.594	450.199	36.0016	359.155	305.592	414.197	25.5044	26.4434	31.7752	27.9077			599	199.667	216.969
		600	200	967.731	952.771	1046.37	36.3547	931.376	916.416	1010.01	80.0293	88.7116	89.2146	85.9852			600	200	575.861	742.183	858.011	36.3547	539.506	705.828	821.656	78.0538	77.3758	82.5687	79.3328			600	200	389.278	340.838	441.698	36.3547	352.923	304.483	405.343	25.0619	26.3475	31.096	27.5018			600	200	216.447
		601	200.333	962.429	957.439	1074.79	36.3881	926.041	921.051	1038.4	79.5709	89.1602	91.7221	86.8178			601	200.333	587.107	739.853	865.006	36.3881	550.719	703.465	828.618	79.676	77.1167	83.2682	80.0203			601	200.333	396.691	339.794	450.52	36.3881	360.303	303.406	414.132	25.5859	26.2542	31.7702	27.8701			601	200.333	217.464
		602	200.667	961.674	959.754	1075.49	36.6311	925.043	923.123	1038.86	79.4851	89.3608	91.763	86.8697			602	200.667	566.234	739.963	865.497	36.6311	529.603	703.332	828.866	76.621	77.1022	83.2932	79.0055			602	200.667	396.769	341.583	443.28	36.6311	360.138	304.952	406.649	25.5742	26.388	31.1961	27.7195			602	200.667	218.143
		603	201	963.339	969.545	1071.31	36.5986	926.74	932.946	1034.71	79.631	90.3118	91.396	87.1129			603	201	573.559	742.065	861.084	36.5986	536.96	705.466	824.485	77.6855	77.3362	82.853	79.2915			603	201	396.687	340.159	444.81	36.5986	360.088	303.56	408.211	25.5707	26.2676	31.316	27.7181			603	201	217.901
		604	201.333	963.421	954.569	1077.28	36.6516	926.769	917.917	1040.62	79.6335	88.8569	91.9185	86.803			604	201.333	561.12	735.016	860.736	36.6516	524.468	698.364	824.084	75.8782	76.5576	82.8127	78.4162			604	201.333	399.018	337.417	445.485	36.6516	362.366	300.765	408.833	25.7325	26.0257	31.3637	27.7073			604	201.333	215.363
		605	201.667	951.658	967.672	1072.89	36.0727	915.585	931.599	1036.82	78.6725	90.1814	91.5822	86.812			605	201.667	611.112	731.46	863.31	36.0727	575.039	695.387	827.237	83.1946	76.2312	83.1295	80.8518			605	201.667	391.462	338.103	444.423	36.0727	355.389	302.03	408.35	25.237	26.1352	31.3267	27.5663			605	201.667	215.549
		606	202	965.252	948.25	1078.01	36.2562	928.996	911.994	1041.75	79.8248	88.2835	92.018	86.7087			606	202	610.746	736.604	859.647	36.2562	574.49	700.348	823.391	83.1151	76.775	82.743	80.8777			606	202	394.068	342.414	434.487	36.2562	357.812	306.158	398.231	25.409	26.4924	30.5504	27.4839			606	202	213.405
		607	202.333	958.667	957.62	1059.58	36.5782	922.089	921.042	1023	79.2313	89.1594	90.3623	86.251			607	202.333	608.555	732.027	870.145	36.5782	571.977	695.449	833.567	82.7515	76.238	83.7656	80.9184			607	202.333	399.28	335.573	448.534	36.5782	362.702	298.995	411.956	25.7563	25.8725	31.6033	27.744			607	202.333	213.254
		608	202.667	965.737	948.946	1068.04	36.7838	928.953	912.162	1031.26	79.8211	88.2998	91.091	86.404			608	202.667	590.374	742.985	857.721	36.7838	553.59	706.201	820.937	80.0914	77.4167	82.4964	80.0015			608	202.667	399.365	336.068	433.337	36.7838	362.581	299.284	396.553	25.7477	25.8976	30.4217	27.3556			608	202.667	211.062
		609	203	959.963	950.971	1049.38	37.2468	922.716	913.724	1012.13	79.2852	88.451	89.402	85.7127			609	203	602.824	738.169	858.299	37.2468	565.577	700.922	821.052	81.8257	76.838	82.508	80.3905			609	203	384.146	336.771	440.956	37.2468	346.899	299.524	403.709	24.6341	25.9183	30.9706	27.1744			609	203	210.91
		610	203.333	966.694	959.573	1056.36	35.8312	930.863	923.742	1020.52	79.9852	89.4207	90.1431	86.5164			610	203.333	608.972	740.672	862.278	35.8312	573.141	704.841	826.447	82.9199	77.2676	83.0501	81.0792			610	203.333	399.726	338.739	442.767	35.8312	363.895	302.908	406.936	25.841	26.2111	31.2182	27.7568			610	203.333	212.253
		611	203.667	959.654	960.247	1064.66	35.8545	923.8	924.393	1028.81	79.3783	89.4837	90.8748	86.5789			611	203.667	595.96	738.629	856.782	35.8545	560.106	702.775	820.928	81.0341	77.0411	82.4954	80.1902			611	203.667	392.45	339.219	430.136	35.8545	356.596	303.365	394.282	25.3227	26.2507	30.2474	27.2736			611	203.667	210.003
		612	204	965.954	957.517	1047.79	36.0062	929.948	921.511	1011.79	79.9066	89.2048	89.3713	86.1609			612	204	596.18	753.711	862.16	36.0062	560.174	717.705	826.154	81.0439	78.6778	83.0206	80.9141			612	204	397.381	339.195	445.221	36.0062	361.375	303.189	409.215	25.662	26.2354	31.393	27.7635			612	204	210.297
		613	204.333	951.37	951.172	1045.16	36.3795	914.991	914.793	1008.78	78.6214	88.5544	89.1058	85.4272			613	204.333	586.18	749.525	846.739	36.3795	549.801	713.146	810.36	79.5432	78.178	81.4334	79.7182			613	204.333	390.444	340.432	433.469	36.3795	354.065	304.053	397.09	25.1429	26.3102	30.4628	27.3053			613	204.333	211.523
		614	204.667	962.886	968.597	1067.7	36.0156	926.87	932.581	1031.69	79.6422	90.2764	91.129	87.0159			614	204.667	595.348	760.156	859.458	36.0156	559.332	724.14	823.442	80.9222	79.3833	82.7482	81.0179			614	204.667	394.097	338.646	428.08	36.0156	358.081	302.63	392.064	25.4282	26.1871	30.0773	27.2309			614	204.667	210.187
		615	205	946.858	959.503	1041.8	36.3577	910.5	923.145	1005.44	78.2355	89.363	88.8108	85.4698			615	205	577.607	754.28	865.963	36.3577	541.249	717.922	829.605	78.306	78.7016	83.3675	80.125			615	205	384.719	337.971	447.314	36.3577	348.361	301.613	410.956	24.7379	26.0991	31.5266	27.4545			615	205	210.761
		616	205.333	967.257	950.299	1035.91	36.1136	931.143	914.185	999.794	80.0093	88.4956	88.3121	85.6057			616	205.333	577.612	768.066	860.931	36.1136	541.498	731.952	824.817	78.342	80.2397	82.8863	80.4893			616	205.333	392.122	335.621	436.447	36.1136	356.008	299.507	400.333	25.281	25.9169	30.7117	27.3032			616	205.333	206.872
		617	205.667	962.213	949.947	1031	36.0353	926.178	913.912	994.962	79.5826	88.4691	87.8852	85.3123			617	205.667	572.943	747.689	845.32	36.0353	536.908	711.654	809.285	77.6779	78.0144	81.3254	79.0059			617	205.667	392.839	337.321	442.755	36.0353	356.804	301.286	406.72	25.3374	26.0708	31.2016	27.5366			617	205.667	208.6
		618	206	952.075	952.16	1056.03	35.9559	916.119	916.204	1020.08	78.7183	88.6911	90.1035	85.8376			618	206	577.864	766.087	854.202	35.9559	541.908	730.131	818.246	78.4013	80.04	82.226	80.2224			618	206	394.786	334.299	432.335	35.9559	358.83	298.343	396.379	25.4813	25.8161	30.4083	27.2353			618	206	205.221
		619	206.333	948.829	965.244	1047.77	35.6066	913.222	929.637	1012.16	78.4694	89.9914	89.4048	85.9552			619	206.333	569.957	762.138	843.288	35.6066	534.35	726.531	807.681	77.3079	79.6454	81.1643	79.3725			619	206.333	388.268	335.789	428.102	35.6066	352.661	300.182	392.495	25.0433	25.9753	30.1104	27.043			619	206.333	207.178
		620	206.667	947.093	967.317	1057.28	37.1423	909.951	930.175	1020.14	78.1883	90.0434	90.1091	86.1136			620	206.667	562.758	779.379	845.187	37.1423	525.616	742.237	808.045	76.0442	81.3671	81.2008	79.5374			620	206.667	389.865	331.461	441.129	37.1423	352.723	294.319	403.987	25.0476	25.4679	30.9919	27.1691			620	206.667	204.508
		621	207	945.758	960.003	1024.4	36.343	909.415	923.66	988.058	78.1423	89.4128	87.2754	84.9435			621	207	566.821	763.722	846.048	36.343	530.478	727.379	809.705	76.7476	79.7383	81.3677	79.2845			621	207	389.814	331.038	430.736	36.343	353.471	294.695	394.393	25.1008	25.5005	30.2559	26.9524			621	207	205.028
		622	207.333	938.967	954.593	1049.84	36.2704	902.697	918.323	1013.57	77.565	88.8961	89.529	85.33			622	207.333	559.192	776.273	839.436	36.2704	522.922	740.003	803.166	75.6544	81.1222	80.7105	79.1624			622	207.333	380.275	333.329	426.241	36.2704	344.005	297.059	389.971	24.4285	25.705	29.9167	26.6834			622	207.333	204.569
		623	207.667	939.938	949.109	1044.8	36.2921	903.646	912.817	1008.51	77.6466	88.3632	89.0821	85.0306			623	207.667	561.464	760.438	833.85	36.2921	525.172	724.146	797.558	75.98	79.3839	80.147	78.5036			623	207.667	385.419	333.338	433.592	36.2921	349.127	297.046	397.3	24.7923	25.7039	30.4789	26.9917			623	207.667	204.347
		624	208	978.86	953.057	1021.08	35.9379	942.922	917.119	985.14	81.0214	88.7796	87.0177	85.6062			624	208	572.078	779.112	837.764	35.9379	536.14	743.174	801.826	77.5668	81.4698	80.5759	79.8709			624	208	390.442	333.661	423.002	35.9379	354.504	297.723	387.064	25.1741	25.7625	29.6937	26.8768			624	208	202.792
		625	208.333	957.136	966.921	1040.12	36.2133	920.923	930.708	1003.91	79.1311	90.0951	88.6758	85.9673			625	208.333	563.968	769.314	826.935	36.2133	527.755	733.101	790.722	76.3537	80.3655	79.46	78.7264			625	208.333	388.25	330.263	423.012	36.2133	352.037	294.05	386.799	24.9989	25.4446	29.6733	26.7056			625	208.333	202.784
		626	208.667	966.41	951.524	1027.71	36.4133	929.997	915.111	991.3	79.9108	88.5852	87.5618	85.3526			626	208.667	578.128	775.335	835.132	36.4133	541.715	738.922	798.719	78.3733	81.0037	80.2637	79.8802			626	208.667	382.397	331.889	439.694	36.4133	345.984	295.476	403.281	24.5691	25.568	30.9378	27.0249			626	208.667	201.656
		627	209	949.203	971.164	1004.93	36.3341	912.869	934.83	968.601	78.4391	90.4941	85.5568	84.83			627	209	587.587	768.02	847.378	36.3341	551.253	731.686	811.044	79.7533	80.2104	81.5022	80.4887			627	209	391.555	327.859	423.531	36.3341	355.221	291.525	387.197	25.225	25.2261	29.7039	26.7184			627	209	201.258
		628	209.333	964.648	970.598	1025.94	36.6562	927.992	933.942	989.287	79.7385	90.4081	87.384	85.8435			628	209.333	577.237	775.763	822.316	36.6562	540.581	739.107	785.66	78.2093	81.024	78.9514	79.3949			628	209.333	384.502	330.458	429.233	36.6562	347.846	293.802	392.577	24.7013	25.4232	30.1166	26.747			628	209.333	200.729
		629	209.667	966.627	978.893	1026.43	36.1391	930.488	942.754	990.287	79.953	91.2611	87.4723	86.2288			629	209.667	582.142	775.499	824.636	36.1391	546.003	739.36	788.497	78.9937	81.0517	79.2365	79.7606			629	209.667	384.395	327.342	422.009	36.1391	348.256	291.203	385.87	24.7304	25.1983	29.6021	26.5103			629	209.667	200.578
		630	210	948.341	967.152	1025.72	36.0356	912.305	931.116	989.686	78.3906	90.1346	87.4193	85.3148			630	210	537	796.118	826.457	36.0356	500.964	760.082	790.421	72.4777	83.3234	79.4299	78.4103			630	210	385.01	329.082	425.78	36.0356	348.974	293.046	389.744	24.7815	25.3578	29.8993	26.6795			630	210	198.095
		631	210.333	962.364	969.52	1029.5	36.1258	926.238	933.394	993.373	79.5878	90.3551	87.7449	85.896			631	210.333	596.37	773.466	824.356	36.1258	560.244	737.34	788.23	81.0541	80.8303	79.2097	80.3647			631	210.333	385.446	329.48	420.285	36.1258	349.32	293.354	384.159	24.806	25.3844	29.4708	26.5538			631	210.333	197.525
		632	210.667	953.785	984.107	1015.8	35.1775	918.608	948.93	980.62	78.9322	91.859	86.6184	85.8032			632	210.667	605.73	790.056	826.754	35.1775	570.553	754.879	791.577	82.5455	82.7529	79.5459	81.6148			632	210.667	391.194	328.006	430.099	35.1775	356.017	292.829	394.922	25.2815	25.339	30.2965	26.9723			632	210.667	198.916
		633	211	964.208	976.732	1030.42	36.2861	927.922	940.446	994.131	79.7325	91.0377	87.8119	86.194			633	211	582.274	779.606	822.087	36.2861	545.988	743.32	785.801	78.9916	81.4858	78.9655	79.8143			633	211	390.863	327.411	421.749	36.2861	354.577	291.125	385.463	25.1793	25.1915	29.5709	26.6472			633	211	197.451
		634	211.333	983.846	975.076	1027.28	36.9988	946.847	938.077	990.276	81.3587	90.8084	87.4714	86.5462			634	211.333	546.913	790.083	813.617	36.9988	509.914	753.084	776.618	73.7725	82.5562	78.0428	78.1238			634	211.333	386.299	323.21	413.354	36.9988	349.3	286.211	376.355	24.8046	24.7663	28.8722	26.1477			634	211.333	197.07
		635	211.667	960.016	972.518	1030.82	36.4675	923.549	936.051	994.355	79.3567	90.6122	87.8316	85.9335			635	211.667	609.382	782.796	807.699	36.4675	572.915	746.329	771.232	82.8872	81.8156	77.5015	80.7348			635	211.667	387.948	326.321	429.356	36.4675	351.481	289.854	392.889	24.9594	25.0815	30.1405	26.7272			635	211.667	198.045
		636	212	962.341	973.777	1021.2	36.847	925.494	936.93	984.35	79.5239	90.6974	86.9479	85.7231			636	212	601.76	811.94	818.11	36.847	564.913	775.093	781.263	81.7296	84.9689	78.5095	81.736			636	212	379.512	323.867	414.777	36.847	342.665	287.02	377.93	24.3334	24.8363	28.993	26.0542			636	212	195.259
		637	212.333	967.841	978.055	992.66	36.7278	931.113	941.327	955.932	80.0067	91.123	84.4378	85.1892			637	212.333	622.778	774.886	818.416	36.7278	586.05	738.158	781.688	84.7876	80.92	78.5523	81.42			637	212.333	385.814	323.684	416.216	36.7278	349.086	286.956	379.488	24.7894	24.8308	29.1125	26.2442			637	212.333	194.403
		638	212.667	959.537	967.497	1009.21	36.1198	923.417	931.377	973.089	79.3454	90.1599	85.9532	85.1528			638	212.667	623.549	798.577	807.429	36.1198	587.429	762.457	771.309	84.9871	83.5837	77.5093	82.0267			638	212.667	385.961	323.468	413.259	36.1198	349.841	287.348	377.139	24.843	24.8647	28.9323	26.2133			638	212.667	191.41
		639	213	977.909	963.771	1005.79	35.8411	942.068	927.93	969.947	80.948	89.8261	85.6757	85.4833			639	213	628.859	785.788	804.788	35.8411	593.018	749.947	768.947	85.7957	82.2123	77.2719	81.76			639	213	378.807	325.115	411.615	35.8411	342.966	289.274	375.774	24.3548	25.0314	28.8276	26.0712			639	213	194.607
		640	213.333	970.969	958.792	1011.62	36.2276	934.741	922.564	975.388	80.3185	89.3068	86.1563	85.2605			640	213.333	625.081	798.589	793.839	36.2276	588.853	762.361	757.611	85.1932	83.5732	76.1328	81.6331			640	213.333	381.277	320.578	414.937	36.2276	345.049	284.35	378.709	24.5027	24.6053	29.0528	26.0536			640	213.333	193.236
		641	213.667	950.034	962.109	1037.09	36.9462	913.088	925.163	1000.14	78.4579	89.5583	88.3429	85.453			641	213.667	624.136	790.169	806.224	36.9462	587.19	753.223	769.278	84.9525	82.5714	77.3051	81.6097			641	213.667	382.363	321.926	414.74	36.9462	345.417	284.98	377.794	24.5288	24.6598	28.9825	26.057			641	213.667	191.702
		642	214	951.466	967.437	1008.89	37.4748	913.991	929.962	971.413	78.5355	90.0229	85.8052	84.7879			642	214	631.705	806.216	809.342	37.4748	594.23	768.741	771.867	85.9711	84.2726	77.5653	82.603			642	214	383.898	322.291	411.359	37.4748	346.423	284.816	373.884	24.6003	24.6456	28.6826	25.9762			642	214	191.849
		643	214.333	968.206	967.988	1007.88	36.2311	931.975	931.757	971.646	80.0808	90.1966	85.8257	85.3677			643	214.333	622.533	809.097	807.686	36.2311	586.302	772.866	771.455	84.824	84.7248	77.5239	82.3576			643	214.333	383.197	320.554	413.169	36.2311	346.966	284.323	376.938	24.6388	24.6029	28.9169	26.0529			643	214.333	193.4
		644	214.667	954.87	965.302	1013.21	37.0651	917.805	928.237	976.142	78.8632	89.8559	86.2229	84.9806			644	214.667	571.759	819.278	800.246	37.0651	534.694	782.213	763.181	77.3576	85.7494	76.6924	79.9332			644	214.667	382.899	318.729	409.705	37.0651	345.834	281.664	372.64	24.5584	24.3729	28.5871	25.8395			644	214.667	191.852
		645	215	940.049	967.283	997.161	36.1164	903.933	931.167	961.045	77.6712	90.1395	84.8893	84.2333			645	215	629.18	811.81	795.687	36.1164	593.064	775.694	759.571	85.8023	85.0348	76.3296	82.3889			645	215	388.739	319.401	404.389	36.1164	352.623	283.285	368.273	25.0405	24.5131	28.2521	25.9352			645	215	190.286
		646	215.333	969.224	965.746	997.566	36.5436	932.68	929.202	961.022	80.1414	89.9493	84.8874	84.9927			646	215.333	625.013	823.32	796.659	36.5436	588.469	786.776	760.115	85.1376	86.2497	76.3844	82.5906			646	215.333	381.549	320.407	407.584	36.5436	345.005	283.863	371.04	24.4996	24.5632	28.4644	25.8424			646	215.333	190.729
		647	215.667	956.359	969.035	1004.85	36.606	919.753	932.429	968.248	79.0306	90.2617	85.5256	84.9393			647	215.667	629.163	806.416	804.727	36.606	592.557	769.81	768.121	85.729	84.3898	77.1889	82.4359			647	215.667	378.204	317.242	409.367	36.606	341.598	280.636	372.761	24.2576	24.2839	28.5964	25.7127			647	215.667	188.938
		648	216	976.377	975.703	1003.64	36.2661	940.111	939.437	967.371	80.7799	90.9401	85.4481	85.7227			648	216	614.216	828.762	782.405	36.2661	577.95	792.496	746.139	83.6157	86.8767	74.9799	81.8241			648	216	376.835	318.082	408.644	36.2661	340.569	281.816	372.378	24.1846	24.386	28.567	25.7125			648	216	192.515
		649	216.333	951.916	971.952	1008.33	36.3613	915.555	935.591	971.964	78.6698	90.5677	85.8538	85.0305			649	216.333	616.796	820.188	791.134	36.3613	580.435	783.827	754.773	83.9752	85.9263	75.8475	81.9163			649	216.333	376.289	318.923	407.432	36.3613	339.928	282.562	371.071	24.139	24.4505	28.4668	25.6854			649	216.333	189.959
		650	216.667	946.609	974.205	991.713	36.5872	910.022	937.618	955.126	78.1944	90.764	84.3665	84.4416			650	216.667	614.544	826.195	792.54	36.5872	577.957	789.608	755.953	83.6167	86.5601	75.9661	82.0476			650	216.667	377.687	317.97	408.953	36.5872	341.1	281.383	372.366	24.2223	24.3485	28.5661	25.7123			650	216.667	188.703
		651	217	992.832	972.585	1008.99	35.623	957.209	936.962	973.364	82.249	90.7005	85.9775	86.309			651	217	607.634	828.131	796.038	35.623	572.011	792.508	760.415	82.7565	86.878	76.4145	82.0163			651	217	376.798	317.349	405.909	35.623	341.175	281.726	370.286	24.2276	24.3782	28.4066	25.6708			651	217	188.623
		652	217.333	944.714	962.147	996.849	36.1372	908.577	926.01	960.712	78.0703	89.6403	84.8599	84.1902			652	217.333	598.532	831.849	791.475	36.1372	562.395	795.712	755.338	81.3653	87.2292	75.9043	81.4996			652	217.333	374.046	318.691	404.507	36.1372	337.909	282.554	368.37	23.9957	24.4499	28.2596	25.5684			652	217.333	188.672
		653	217.667	967.762	961.213	999.932	36.4153	931.347	924.798	963.517	80.0268	89.5229	85.1077	84.8858			653	217.667	613.408	823.209	796.479	36.4153	576.993	786.794	760.064	83.4772	86.2516	76.3792	82.036			653	217.667	376.743	316.113	404.716	36.4153	340.328	279.698	368.301	24.1674	24.2027	28.2543	25.5415			653	217.667	186.023
		654	218	954.602	961.854	985.939	36.6543	917.948	925.2	949.285	78.8755	89.5619	83.8506	84.096			654	218	599.919	831.777	788.291	36.6543	563.265	795.123	751.637	81.4911	87.1647	75.5324	81.396			654	218	374.758	317.358	415.828	36.6543	338.104	280.704	379.174	24.0095	24.2898	29.0884	25.7959			654	218	188.534
		655	218.333	954.628	961.51	989.738	36.685	917.943	924.825	953.053	78.8751	89.5256	84.1834	84.1947			655	218.333	598.002	829.542	799.481	36.685	561.317	792.857	762.796	81.2093	86.9163	76.6538	81.5931			655	218.333	372.866	315.908	406.637	36.685	336.181	279.223	369.952	23.873	24.1616	28.3809	25.4719			655	218.333	185.337
		656	218.667	943.153	970.219	981.692	37.1863	905.967	933.033	944.506	77.846	90.3201	83.4284	83.8648			656	218.667	579.735	829.693	795.333	37.1863	542.549	792.507	758.147	78.494	86.8779	76.1866	80.5195			656	218.667	369.333	314.98	405.657	37.1863	332.147	277.794	368.471	23.5865	24.038	28.2673	25.2973			656	218.667	186.427
		657	219	976.911	970.264	973.468	36.5797	940.331	933.684	936.888	80.7988	90.3832	82.7556	84.6459			657	219	585.166	830.535	801.155	36.5797	548.586	793.955	764.575	79.3675	87.0367	76.8326	81.0789			657	219	374.852	315.858	402.303	36.5797	338.272	279.278	365.723	24.0215	24.1664	28.0565	25.4148			657	219	185.514
		658	219.333	951.753	963.532	965.941	35.9728	915.78	927.559	929.968	78.6892	89.7903	82.1443	83.5413			658	219.333	564.977	821.302	791.206	35.9728	529.004	785.329	755.233	76.5344	86.0911	75.8938	79.5064			658	219.333	368.495	308.987	399.134	35.9728	332.522	273.014	363.161	23.6132	23.6244	27.86	25.0325			658	219.333	184.252
		659	219.667	950.778	964.818	966.979	36.2885	914.49	928.53	930.691	78.5783	89.8842	82.2081	83.5569			659	219.667	563.832	830.865	795.49	36.2885	527.544	794.577	759.202	76.3231	87.1048	76.2926	79.9068			659	219.667	371.951	313.532	401.983	36.2885	335.663	277.244	365.695	23.8362	23.9904	28.0543	25.2936			659	219.667	185.229
		660	220	930.375	965.968	968.356	36.4505	893.925	929.518	931.906	76.8113	89.9798	82.3155	83.0355			660	220	558.106	821.222	799.972	36.4505	521.656	784.772	763.522	75.4712	86.0299	76.7267	79.4093			660	220	370.677	311.268	398.451	36.4505	334.227	274.818	362.001	23.7342	23.7804	27.7709	25.0952			660	220	184.607
		661	220.333	961.049	962.398	978.984	36.7471	924.302	925.651	942.237	79.4215	89.6055	83.228	84.085			661	220.333	557.854	821.243	788.397	36.7471	521.107	784.496	751.65	75.3919	85.9997	75.5337	78.9751			661	220.333	370.49	309.761	399.87	36.7471	333.743	273.014	363.123	23.6998	23.6244	27.857	25.0604			661	220.333	182.184
		662	220.667	937.913	973.297	968.629	36.7596	901.153	936.537	931.869	77.4324	90.6594	82.3123	83.468			662	220.667	546.024	822.336	797.818	36.7596	509.264	785.576	761.058	73.6785	86.1181	76.4792	78.7586			662	220.667	365.279	310.622	399.299	36.7596	328.519	273.862	362.539	23.3289	23.6978	27.8123	24.9463			662	220.667	183.395
		663	221	999.002	964.354	974.834	36.0783	962.924	928.276	938.756	82.7401	89.8596	82.9205	85.1734			663	221	556.702	820.649	796.267	36.0783	520.624	784.571	760.189	75.322	86.0079	76.3918	79.2405			663	221	370.327	310.793	401.155	36.0783	334.249	274.715	365.077	23.7358	23.7715	28.0069	25.1714			663	221	180.277
		664	221.333	999.289	983.748	968.499	35.7094	963.58	948.039	932.79	82.7964	91.7727	82.3936	85.6542			664	221.333	543.13	825.334	811.493	35.7094	507.421	789.625	775.784	73.4118	86.5619	77.9589	79.3109			664	221.333	371.798	307.874	407.576	35.7094	336.089	272.165	371.867	23.8664	23.5509	28.5278	25.315			664	221.333	177.098
		665	221.667	970.028	946.13	960.568	36.4778	933.55	909.652	924.09	80.2161	88.0568	81.6251	83.2994			665	221.667	541.563	824.281	797.956	36.4778	505.085	787.803	761.478	73.0739	86.3623	76.5213	78.6525			665	221.667	364.822	309.393	398.924	36.4778	328.344	272.915	362.446	23.3165	23.6158	27.8051	24.9125			665	221.667	180.53
		666	222	996.752	973.066	955.617	36.6227	960.129	936.443	918.994	82.5	90.6503	81.175	84.7751			666	222	553.498	815.384	800.939	36.6227	516.875	778.761	764.316	74.7797	85.371	76.8065	78.9857			666	222	371.046	309.298	401.084	36.6227	334.423	272.675	364.461	23.7482	23.5951	27.9597	25.101			666	222	179.9
		667	222.333	1030.36	972.361	966.204	35.7513	994.608	936.61	930.453	85.4625	90.6664	82.1871	86.1054			667	222.333	549.32	819.448	791.473	35.7513	513.569	783.697	755.722	74.3013	85.9121	75.9429	78.7187			667	222.333	367.641	306.335	403.856	35.7513	331.89	270.584	368.105	23.5682	23.4141	28.2392	25.0738			667	222.333	180.912
		668	222.667	977.406	967.559	951.123	35.9327	941.473	931.626	915.19	80.8969	90.184	80.839	83.9733			668	222.667	562.987	810.739	811.177	35.9327	527.054	774.806	775.244	76.2523	84.9375	77.9047	79.6982			668	222.667	366.712	306.242	401.615	35.9327	330.779	270.309	365.682	23.4894	23.3903	28.0534	24.9777			668	222.667	179.199
		669	223	1017.24	966.144	964.24	36.8112	980.426	929.333	927.429	84.2439	89.962	81.92	85.3753			669	223	547.577	818.462	808.496	36.8112	510.766	781.651	771.685	73.8958	85.6878	77.547	79.0435			669	223	365.966	305.034	397.701	36.8112	329.155	268.223	360.89	23.374	23.2098	27.6857	24.7565			669	223	176.567
		670	223.333	1007.95	970.797	957.038	36.8471	971.106	933.95	920.191	83.4431	90.4089	81.2807	85.0442			670	223.333	554.707	811.569	791.681	36.8471	517.86	774.722	754.834	74.9221	84.9282	75.8537	78.568			670	223.333	365.303	303.876	408.582	36.8471	328.456	267.029	371.735	23.3244	23.1065	28.5177	24.9829			670	223.333	178.116
		671	223.667	1004.89	960.962	955.443	36.8488	968.04	924.113	918.594	83.1797	89.4567	81.1397	84.592			671	223.667	551.35	818.399	795.996	36.8488	514.501	781.55	759.147	74.4362	85.6768	76.2871	78.8			671	223.667	366.88	308.034	393.071	36.8488	330.031	271.185	356.222	23.4363	23.4661	27.3277	24.7433			671	223.667	176.115
		672	224	1019.46	967.061	948.624	35.9893	983.469	931.072	912.635	84.5054	90.1303	80.6133	85.083			672	224	547.285	801.256	778.146	35.9893	511.296	765.267	742.157	73.9724	83.8917	74.5797	77.4813			672	224	366.593	304.629	398.857	35.9893	330.604	268.64	362.868	23.4769	23.2459	27.8375	24.8534			672	224	178.793
		673	224.333	1012.59	964.758	946.558	36.5822	976.01	928.176	909.976	83.8645	89.8499	80.3784	84.6976			673	224.333	563.287	806.893	784.025	36.5822	526.705	770.311	747.443	76.2018	84.4447	75.1109	78.5858			673	224.333	367.396	304.054	399.793	36.5822	330.814	267.472	363.211	23.4918	23.1448	27.8638	24.8335			673	224.333	176.207
		674	224.667	1011.51	963.238	944.978	36.1669	975.341	927.071	908.811	83.807	89.743	80.2755	84.6085			674	224.667	586.009	803.728	812.428	36.1669	549.842	767.561	776.261	79.5492	84.1432	78.0069	80.5664			674	224.667	367.064	303.402	397.451	36.1669	330.897	267.235	361.284	23.4977	23.1243	27.716	24.7793			674	224.667	177.396
		675	225	983.406	958.495	952.244	36.7625	946.643	921.732	915.481	81.3412	89.2262	80.8647	83.8107			675	225	571.671	808.434	788.295	36.7625	534.908	771.671	751.532	77.3886	84.5938	75.5219	79.1681			675	225	364.575	301.322	398.583	36.7625	327.812	264.559	361.82	23.2787	22.8928	27.7571	24.6429			675	225	175.847
		676	225.333	1004.32	958.881	946.704	36.1506	968.167	922.73	910.553	83.1906	89.3228	80.4294	84.3143			676	225.333	588.006	798.714	800.129	36.1506	551.855	762.563	763.978	79.8405	83.5954	76.7726	80.0695			676	225.333	361.643	302.031	402.389	36.1506	325.492	265.88	366.238	23.1139	23.0071	28.096	24.739			676	225.333	176.362
		677	225.667	1018.05	958.446	962.381	36.8296	981.223	921.616	925.551	84.3125	89.215	81.7542	85.0939			677	225.667	555.257	796.755	809.593	36.8296	518.427	759.925	772.763	75.0042	83.3062	77.6554	78.6553			677	225.667	365.547	301.321	401.229	36.8296	328.717	264.491	364.399	23.343	22.8869	27.955	24.7283			677	225.667	175.83
		678	226	1005.36	952.451	936.884	36.6146	968.746	915.836	900.269	83.2404	88.6555	79.521	83.8056			678	226	590.168	786.465	805.627	36.6146	553.553	749.85	769.012	80.0861	82.2017	77.2785	79.8554			678	226	358.319	300.313	398.922	36.6146	321.704	263.698	362.307	22.845	22.8183	27.7945	24.4859			678	226	172.811
		679	226.333	1022.58	966.206	946.038	36.6265	985.954	929.58	909.412	84.7189	89.9858	80.3286	85.0111			679	226.333	591.673	798.312	793.272	36.6265	555.047	761.686	756.646	80.3021	83.4991	76.0357	79.9457			679	226.333	363.26	299.976	390.958	36.6265	326.634	263.35	354.332	23.195	22.7881	27.1826	24.3886			679	226.333	172.227
		680	226.667	1043.27	967.334	941.874	36.1063	1007.16	931.228	905.768	86.5413	90.1454	80.0067	85.5645			680	226.667	580.464	780.276	820.232	36.1063	544.358	744.17	784.126	78.7557	81.579	78.7972	79.7106			680	226.667	367.908	299.92	402.102	36.1063	331.802	263.814	365.996	23.562	22.8283	28.0774	24.8226			680	226.667	174.616
		681	227	1018.38	980.327	934.08	36.9462	981.439	943.381	897.134	84.331	91.3218	79.2441	84.9656			681	227	597.805	789.12	810.486	36.9462	560.859	752.174	773.54	81.143	82.4564	77.7334	80.4443			681	227	362.409	299.819	399.848	36.9462	325.463	262.873	362.902	23.1118	22.7468	27.8401	24.5663			681	227	172.108
		682	227.333	1058.66	978.783	942.836	36.4112	1022.25	942.372	906.425	87.8375	91.2242	80.0648	86.3755			682	227.333	594.669	776.687	822.288	36.4112	558.258	740.276	785.877	80.7667	81.1521	78.9732	80.2973			682	227.333	358.667	297.818	391.897	36.4112	322.256	261.407	355.486	22.8841	22.62	27.2712	24.2584			682	227.333	172.291
		683	227.667	1025.73	978.731	949.081	36.2845	989.443	942.446	912.796	85.0188	91.2314	80.6276	85.6259			683	227.667	597.744	786.059	809.467	36.2845	561.459	749.774	773.182	81.2299	82.1934	77.6975	80.3736			683	227.667	361.751	298.93	400.567	36.2845	325.466	262.645	364.282	23.1121	22.7272	27.946	24.5951			683	227.667	172.882
		684	228	1048.31	965.56	957.202	36.1177	1012.19	929.442	921.084	86.9736	89.9725	81.3596	86.1019			684	228	597.715	765.266	835.721	36.1177	561.597	729.148	799.603	81.2499	79.9323	80.3525	80.5116			684	228	358.28	297.639	405.748	36.1177	322.162	261.521	369.63	22.8775	22.6299	28.3563	24.6212			684	228	172.157
		685	228.333	1022.49	977.401	960.802	36.5071	985.98	940.894	924.295	84.7212	91.0811	81.6432	85.8152			685	228.333	591.115	792.214	809.969	36.5071	554.608	755.707	773.462	80.2387	82.8437	77.7256	80.2693			685	228.333	358.513	301.915	385.441	36.5071	322.006	265.408	348.934	22.8664	22.9662	26.7685	24.2004			685	228.333	170.943
		686	228.667	1035.67	978.206	948.852	35.3044	1000.36	942.902	913.548	85.9572	91.2755	80.6939	85.9755			686	228.667	583.18	770.56	814.637	35.3044	547.876	735.256	779.333	79.2647	80.6018	78.3155	79.394			686	228.667	357.567	300.94	403.919	35.3044	322.263	265.636	368.615	22.8846	22.9859	28.2783	24.7163			686	228.667	169.147
		687	229	1046.82	974.643	974.601	35.7673	1011.05	938.876	938.834	86.8753	90.8857	82.9274	86.8962			687	229	582.169	771.65	835.765	35.7673	546.402	735.883	799.998	79.0514	80.6705	80.3922	80.038			687	229	357.809	299.53	398.879	35.7673	322.042	263.763	363.112	22.8689	22.8238	27.8562	24.5163			687	229	169.242
		688	229.333	1005.59	974.114	984.758	36.0206	969.57	938.093	948.737	83.3112	90.81	83.8022	85.9745			688	229.333	586.146	772.711	805.579	36.0206	550.125	736.69	769.558	79.5902	80.7591	77.3333	79.2275			688	229.333	356.503	294.522	394.222	36.0206	320.482	258.501	358.201	22.7582	22.3686	27.4795	24.2021			688	229.333	168.959
		689	229.667	1034.4	979.716	983.723	36.0724	998.332	943.644	947.651	85.7825	91.3473	83.7062	86.9453			689	229.667	553.217	764.557	824.943	36.0724	517.145	728.485	788.871	74.8186	79.8595	79.274	77.9841			689	229.667	358.669	294.224	402.162	36.0724	322.597	258.152	366.09	22.9083	22.3383	28.0846	24.4438			689	229.667	168.062
		690	230	1053.87	977.914	991.743	36.4021	1017.47	941.512	955.341	87.4271	91.1409	84.3855	87.6512			690	230	565.088	752.895	825.779	36.4021	528.686	716.493	789.377	76.4884	78.5449	79.3249	78.1194			690	230	356.102	296.694	398.926	36.4021	319.7	260.292	362.524	22.7026	22.5235	27.8111	24.3457			690	230	168.452
		691	230.333	1034.37	983.214	991.977	36.7141	997.653	946.5	955.263	85.7242	91.6238	84.3786	87.2422			691	230.333	543.379	771.082	841.806	36.7141	506.665	734.368	805.092	73.3025	80.5045	80.9041	78.237			691	230.333	358.251	293.677	388.028	36.7141	321.537	256.963	351.314	22.8331	22.2354	26.9511	24.0065			691	230.333	167.867
		692	230.667	1017.95	979.937	987.685	36.555	981.392	943.382	951.13	84.327	91.322	84.0136	86.5542			692	230.667	536.856	750.12	829.713	36.555	500.301	713.565	793.158	72.3818	78.224	79.7049	76.7702			692	230.667	353.114	294.803	400.232	36.555	316.559	258.248	363.677	22.4796	22.3466	27.8996	24.2419			692	230.667	167.467
		693	231	1061.48	989.618	1007.55	36.4919	1024.98	953.126	971.063	88.0727	92.2652	85.7743	88.704			693	231	528.193	766.182	827.862	36.4919	491.701	729.69	791.37	71.1376	79.9917	79.5252	76.8848			693	231	354.391	295.308	405.227	36.4919	317.899	258.816	368.735	22.5747	22.3958	28.2876	24.4194			693	231	168.398
		694	231.333	1061.08	977.928	999.162	35.7061	1025.37	942.222	963.456	88.1062	91.2097	85.1023	88.1394			694	231.333	530.327	747.179	839.711	35.7061	494.621	711.473	804.005	71.56	77.9946	80.7949	76.7832			694	231.333	355.962	293.316	390.002	35.7061	320.256	257.61	354.296	22.7421	22.2914	27.1799	24.0711			694	231.333	167.102
		695	231.667	1033.7	983.452	995.274	36.0497	997.646	947.402	959.224	85.7236	91.7111	84.7285	87.3878			695	231.667	518.626	744.888	842.6	36.0497	482.576	708.838	806.55	69.8174	77.7058	81.0507	76.1913			695	231.667	349.214	290.99	396.789	36.0497	313.164	254.94	360.739	22.2385	22.0604	27.6742	23.991			695	231.667	166.934
		696	232	1071.09	988.363	984.924	36.3407	1034.75	952.022	948.583	88.9118	92.1584	83.7886	88.2863			696	232	536.102	744.301	839.372	36.3407	499.761	707.96	803.031	72.3037	77.6096	80.697	76.8701			696	232	345.752	290.301	397.215	36.3407	309.411	253.96	360.874	21.972	21.9756	27.6845	23.8774			696	232	166.439
		697	232.333	1063.11	973.666	1010.73	35.5664	1027.54	938.1	975.167	88.2925	90.8106	86.1367	88.4133			697	232.333	521.302	753.55	831.388	35.5664	485.736	717.984	795.822	70.2745	78.7083	79.9725	76.3185			697	232.333	351.446	291.705	404	35.5664	315.88	256.139	368.434	22.4313	22.1641	28.2645	24.2866			697	232.333	169.425
		698	232.667	1063.16	984.309	1005.62	35.7057	1027.45	948.603	969.91	88.2846	91.8274	85.6724	88.5948			698	232.667	516.367	740.919	834.372	35.7057	480.661	705.213	798.666	69.5403	77.3084	80.2584	75.7024			698	232.667	351.936	289.158	392.721	35.7057	316.23	253.452	357.015	22.4562	21.9317	27.3885	23.9255			698	232.667	167.662
		699	233	1079.3	982.076	1014.26	36.4825	1042.82	945.594	977.774	89.6053	91.536	86.367	89.1694			699	233	496.423	746.593	819.314	36.4825	459.941	710.111	782.832	66.5425	77.8453	78.6671	74.3517			699	233	348.077	287.799	407.116	36.4825	311.595	251.317	370.634	22.127	21.7468	28.4332	24.1024			699	233	165.179
		700	233.333	1076.58	979.928	1008.24	37.0621	1039.52	942.866	971.181	89.3218	91.272	85.7847	88.7928			700	233.333	507.174	725.956	827.016	37.0621	470.112	688.894	789.954	68.0141	75.5194	79.3829	74.3055			700	233.333	349.026	287.411	391.434	37.0621	311.964	250.349	354.372	22.1533	21.6631	27.1857	23.6674			700	233.333	166.007
		701	233.667	1055.56	973.318	1032.81	36.391	1019.17	936.927	996.414	87.5733	90.6971	88.0135	88.7613			701	233.667	496.337	731.152	822.286	36.391	459.946	694.761	785.895	66.5433	76.1626	78.975	73.8936			701	233.667	349.967	288.056	400.835	36.391	313.576	251.665	364.444	22.2677	21.777	27.9584	24.001			701	233.667	163.198
		702	234	1087.11	984.704	1015.58	36.2976	1050.81	948.406	979.278	90.2916	91.8083	86.4999	89.5333			702	234	488.834	734.49	816.732	36.2976	452.536	698.192	780.434	65.4713	76.5388	78.4263	73.4788			702	234	348.025	289.345	396.018	36.2976	311.727	253.047	359.72	22.1365	21.8966	27.596	23.8764			702	234	162.804
		703	234.333	1065.27	988.791	1021.84	36.607	1028.66	952.184	985.231	88.3886	92.174	87.0257	89.1961			703	234.333	488.767	741.645	829.564	36.607	452.16	705.038	792.957	65.4169	77.2892	79.6847	74.1302			703	234.333	345.814	287.987	409.057	36.607	309.207	251.38	372.45	21.9575	21.7523	28.5726	24.0941			703	234.333	164.509
		704	234.667	1071.26	990.723	1023.12	36.7839	1034.48	953.939	986.331	88.8884	92.3439	87.1229	89.4517			704	234.667	490.704	722.189	843.26	36.7839	453.92	685.405	806.476	65.6715	75.137	81.0432	73.9506			704	234.667	350.33	286.647	397.34	36.7839	313.546	249.863	360.556	22.2656	21.6211	27.6601	23.8489			704	234.667	162.135
		705	235	1076.71	986.52	1022.92	36.6782	1040.03	949.842	986.238	89.3657	91.9473	87.1146	89.4759			705	235	497.461	728.671	831.989	36.6782	460.783	691.993	795.311	66.6644	75.8591	79.9212	74.1482			705	235	345.364	285.68	393.684	36.6782	308.686	249.002	357.006	21.9205	21.5465	27.3878	23.6183			705	235	162.349
		706	235.333	1083.15	986.079	1022.41	36.5997	1046.55	949.479	985.806	89.9261	91.9122	87.0765	89.6383			706	235.333	495.969	720.906	844.889	36.5997	459.369	684.306	808.289	66.4599	75.0165	81.2254	74.2339			706	235.333	346.58	285.461	401.121	36.5997	309.98	248.861	364.521	22.0124	21.5344	27.9643	23.837			706	235.333	161.431
		707	235.667	1053.7	982.839	1022.77	36.3945	1017.3	946.445	986.375	87.4128	91.6184	87.1267	88.7193			707	235.667	508.389	730.348	839.029	36.3945	471.995	693.954	802.635	68.2865	76.0741	80.6572	75.0059			707	235.667	348.229	286.594	398.421	36.3945	311.835	250.2	362.027	22.1441	21.6502	27.7729	23.8557			707	235.667	160.67
		708	236	1058.28	991.268	1020.45	37.1384	1021.14	954.13	983.308	87.7427	92.3623	86.8558	88.9869			708	236	502.313	714.013	830.647	37.1384	465.175	676.875	793.509	67.2998	74.2018	79.7401	73.7472			708	236	347.962	284.445	392.137	37.1384	310.824	247.307	354.999	22.0723	21.3999	27.2338	23.5686			708	236	161.069
		709	236.333	1078.05	988.162	1026.37	36.2278	1041.82	951.934	990.139	89.5195	92.1498	87.4593	89.7095			709	236.333	512.837	715.056	831.425	36.2278	476.609	678.828	795.197	68.9541	74.416	79.9098	74.4266			709	236.333	347.227	284.606	401.121	36.2278	310.999	248.378	364.893	22.0848	21.4926	27.9929	23.8567			709	236.333	161.739
		710	236.667	1063.8	982.985	1022.12	36.0931	1027.71	946.892	986.022	88.3069	91.6617	87.0956	89.0214			710	236.667	480.617	711.369	834.113	36.0931	444.524	675.276	798.02	64.3121	74.0266	80.1934	72.844			710	236.667	345.925	284.05	395.729	36.0931	309.832	247.957	359.636	22.0019	21.4561	27.5895	23.6825			710	236.667	161.573
		711	237	1080.41	990.097	1028.78	35.9142	1044.49	954.183	992.866	89.749	92.3675	87.7001	89.9389			711	237	532.165	716.43	828.977	35.9142	496.251	680.516	793.063	71.7958	74.601	79.6953	75.364			711	237	341.855	282.692	397.432	35.9142	305.941	246.778	361.518	21.7255	21.3541	27.7339	23.6045			711	237	160.276
		712	237.333	1083.36	983.292	1025.5	36.5889	1046.77	946.703	988.91	89.9446	91.6434	87.3507	89.6463			712	237.333	515.603	717.063	835.922	36.5889	479.014	680.474	799.333	69.302	74.5964	80.3254	74.7413			712	237.333	346.048	284.52	399.498	36.5889	309.459	247.931	362.909	21.9754	21.4539	27.8406	23.7566			712	237.333	159.488
		713	237.667	1070.43	985.811	1022.81	36.1392	1034.3	949.672	986.667	88.8728	91.9308	87.1525	89.3187			713	237.667	550.959	716.458	839.257	36.1392	514.82	680.319	803.118	74.4823	74.5794	80.7057	76.5891			713	237.667	342.72	282.125	392.304	36.1392	306.581	245.986	356.165	21.771	21.2856	27.3233	23.4599			713	237.667	159.68
		714	238	1069.82	986.031	1023.97	36.6202	1033.19	949.411	987.353	88.7782	91.9056	87.2131	89.299			714	238	494.941	723.585	840.127	36.6202	458.321	686.965	803.507	66.3082	75.3079	80.7448	74.1203			714	238	338.21	281.611	403.924	36.6202	301.59	244.991	367.304	21.4166	21.1995	28.1778	23.5979			714	238	154.835
		715	238.333	1078.14	989.657	1031.54	36.4168	1041.73	953.24	995.121	89.5113	92.2763	87.8993	89.8956			715	238.333	498.838	715.387	843.144	36.4168	462.421	678.97	806.727	66.9014	74.4315	81.0684	74.1338			715	238.333	343.161	283.688	390.305	36.4168	306.744	247.271	353.888	21.7826	21.3968	27.1486	23.4427			715	238.333	158.773
		716	238.667	1083.1	986.155	1026.5	36.3914	1046.7	949.764	990.111	89.939	91.9397	87.4567	89.7785			716	238.667	570.241	717.643	838.189	36.3914	533.85	681.252	801.798	77.2354	74.6816	80.5731	77.4967			716	238.667	341.856	280.626	399.408	36.3914	305.465	244.235	363.017	21.6917	21.134	27.8489	23.5582			716	238.667	155.073
		717	239	1079.78	991.998	1027.18	36.6649	1043.11	955.333	990.512	89.6304	92.4788	87.4922	89.8672			717	239	564.916	721.193	847.523	36.6649	528.251	684.528	810.858	76.4255	75.0408	81.4836	77.6499			717	239	340.077	280.153	396.386	36.6649	303.412	243.488	359.721	21.546	21.0694	27.5961	23.4038			717	239	158.515
		718	239.333	1076.31	985.387	1019.79	37.0157	1039.3	948.371	982.771	89.3026	91.8049	86.8085	89.3053			718	239.333	561.209	728.993	841.472	37.0157	524.193	691.977	804.456	75.8384	75.8574	80.8402	77.512			718	239.333	339.171	280.724	397.595	37.0157	302.155	243.708	360.579	21.4567	21.0885	27.6619	23.4024			718	239.333	154.844
		719	239.667	1087.57	988.207	1015.45	36.0201	1051.55	952.187	979.43	90.3555	92.1743	86.5133	89.681			719	239.667	508.632	719.982	846.949	36.0201	472.612	683.962	810.929	68.3758	74.9787	81.4907	74.9484			719	239.667	337.882	278.64	395.812	36.0201	301.862	242.62	359.792	21.4359	20.9943	27.6015	23.3439			719	239.667	155.336
		720	240	1085.71	989.56	1028.58	36.3426	1049.37	953.217	992.235	90.1682	92.274	87.6444	90.0289			720	240	558.046	723.746	835.033	36.3426	521.703	687.403	798.69	75.4782	75.356	80.2608	77.0317			720	240	337.77	277.816	399.802	36.3426	301.427	241.473	363.459	21.405	20.8951	27.8829	23.3943			720	240	153.127
		721	240.333	1078.71	989.714	1038.9	37.1695	1041.54	952.545	1001.74	89.4952	92.2089	88.4836	90.0626			721	240.333	539.371	715.859	834.137	37.1695	502.202	678.69	796.968	72.6567	74.4008	80.0877	75.7151			721	240.333	340.138	279.729	380.94	37.1695	302.969	242.56	343.771	21.5145	20.9891	26.3724	22.9587			721	240.333	153.038
		722	240.667	1088.41	982.28	1025.19	36.6989	1051.72	945.581	988.494	90.3695	91.5348	87.3139	89.7394			722	240.667	553.057	710.717	828.857	36.6989	516.358	674.018	792.158	74.7048	73.8887	79.6044	76.066			722	240.667	336.755	278.96	398.701	36.6989	300.056	242.261	362.002	21.3077	20.9633	27.7711	23.3473			722	240.667	152.892
		723	241	1077.6	982.408	1035.39	36.3465	1041.25	946.061	999.04	89.4706	91.5813	88.2455	89.7658			723	241	556.324	713.641	826.649	36.3465	519.977	677.294	790.302	75.2285	74.2478	79.4179	76.2981			723	241	338.571	276.276	387.718	36.3465	302.224	239.929	351.371	21.4616	20.7615	26.9555	23.0596			723	241	153.865
		724	241.333	1076.76	983.098	1033.96	36.334	1040.42	946.764	997.629	89.3994	91.6493	88.1208	89.7232			724	241.333	547.935	725.49	822.384	36.334	511.601	689.156	786.05	74.0166	75.5481	78.9906	76.1851			724	241.333	336.262	277.109	388.343	36.334	299.928	240.775	352.009	21.2986	20.8347	27.0044	23.0459			724	241.333	153.867
		725	241.667	1063.03	988.337	1034.88	36.6504	1026.37	951.687	998.226	88.1921	92.1259	88.1735	89.4972			725	241.667	533.324	722.175	827.897	36.6504	496.674	685.525	791.247	71.857	75.1501	79.5128	75.5066			725	241.667	337.486	277.816	397.467	36.6504	300.836	241.166	360.817	21.363	20.8685	27.6801	23.3039			725	241.667	153.553
		726	242	1081.91	985.682	1011.44	36.2589	1045.65	949.423	975.177	89.8481	91.9067	86.1377	89.2975			726	242	542.411	730.402	826.732	36.2589	506.152	694.143	790.473	73.2283	76.0949	79.4351	76.2527			726	242	336.528	278.461	387.562	36.2589	300.269	242.202	351.303	21.3228	20.9582	26.9503	23.0771			726	242	154.234
		727	242.333	1081.39	987.717	1036.44	35.9346	1045.45	951.782	1000.5	89.8316	92.1351	88.3747	90.1138			727	242.333	560.215	721.56	819.213	35.9346	524.28	685.625	783.278	75.851	75.1611	78.7121	76.5747			727	242.333	330.795	277.393	384.974	35.9346	294.86	241.458	349.039	20.9387	20.8938	26.7766	22.8697			727	242.333	153.152
		728	242.667	1085.11	991.059	1015.41	36.3628	1048.74	954.696	979.051	90.1141	92.4172	86.4799	89.6704			728	242.667	542.216	756.65	830.004	36.3628	505.853	720.287	793.641	73.185	78.9609	79.7534	77.2998			728	242.667	333.376	279.617	398.024	36.3628	297.013	243.254	361.661	21.0916	21.0492	27.7449	23.2952			728	242.667	151.937
		729	243	1074.92	993.875	1029.19	36.4431	1038.48	957.432	992.749	89.2324	92.682	87.6898	89.8681			729	243	525.64	728.692	826.125	36.4431	489.197	692.249	789.682	70.7752	75.8872	79.3555	75.3393			729	243	337.544	278.718	393.841	36.4431	301.101	242.275	357.398	21.3819	20.9645	27.4179	23.2547			729	243	154.006
		730	243.333	1085.76	993.9	1035.43	36.8716	1048.89	957.028	998.555	90.1267	92.643	88.2027	90.3241			730	243.333	541.411	744.198	828.156	36.8716	504.539	707.326	791.284	72.9949	77.5401	79.5166	76.6839			730	243.333	330.945	274.705	397.99	36.8716	294.073	237.833	361.118	20.8828	20.5801	27.7033	23.0554			730	243.333	152.179
		731	243.667	1073.3	995.262	1033.48	36.4455	1036.86	958.816	997.038	89.0928	92.8161	88.0687	89.9925			731	243.667	551.108	740.547	823.901	36.4455	514.662	704.101	787.455	74.4595	77.1865	79.1318	76.926			731	243.667	332.527	275.45	397.917	36.4455	296.081	239.004	361.471	21.0254	20.6815	27.7304	23.1457			731	243.667	152.866
		732	244	1076	1000.43	1032.28	36.425	1039.58	964.005	995.851	89.3264	93.3183	87.9638	90.2028			732	244	532.672	752.228	816.29	36.425	496.247	715.803	779.865	71.7952	78.4693	78.369	76.2112			732	244	334.66	276.358	391.683	36.425	298.235	239.933	355.258	21.1783	20.7618	27.2537	23.0646			732	244	152.41
		733	244.333	1075.15	992.951	1025.32	36.1513	1039	956.8	989.168	89.2771	92.6208	87.3735	89.7571			733	244.333	537.918	742.541	824.937	36.1513	501.767	706.39	788.786	72.5938	77.4374	79.2655	76.4322			733	244.333	328.306	275.715	399.357	36.1513	292.155	239.564	363.206	20.7466	20.7299	27.8634	23.1133			733	244.333	151.571
		734	244.667	1073.23	991.414	1023.97	36.7424	1036.48	954.672	987.224	89.0609	92.4148	87.2017	89.5591			734	244.667	522.935	758.662	814.857	36.7424	486.193	721.92	778.115	70.3406	79.1398	78.1931	75.8912			734	244.667	330.805	275.807	388.474	36.7424	294.063	239.065	351.732	20.882	20.6867	26.9832	22.8506			734	244.667	151.368
		735	245	1057.44	983.566	1025.74	36.3521	1021.09	947.214	989.388	87.7378	91.6929	87.3929	88.9412			735	245	521.726	735.398	819.489	36.3521	485.374	699.046	783.137	70.2221	76.6323	78.6978	75.1841			735	245	335.274	275.613	393.03	36.3521	298.922	239.261	356.678	21.2271	20.7037	27.3626	23.0978			735	245	150.537
		736	245.333	1074.89	991.643	1029.31	36.8398	1038.06	954.803	992.473	89.1958	92.4276	87.6654	89.7629			736	245.333	515.006	754.353	821.496	36.8398	478.166	717.513	784.656	69.1794	78.6568	78.8505	75.5622			736	245.333	326.872	275.479	393.547	36.8398	290.032	238.639	356.707	20.5958	20.6499	27.3649	22.8702			736	245.333	150.415
		737	245.667	1064.54	986.244	1023.25	36.0287	1028.51	950.215	987.225	88.3756	91.9834	87.2019	89.187			737	245.667	522.559	734.514	818.871	36.0287	486.53	698.485	782.842	70.3894	76.5709	78.6682	75.2095			737	245.667	331.575	273.35	393.42	36.0287	295.546	237.321	357.391	20.9874	20.5358	27.4173	22.9802			737	245.667	152.049
		738	246	1079.03	987.93	1007.54	36.3544	1042.68	951.576	971.183	89.5929	92.1151	85.7848	89.1643			738	246	513.89	758.488	813.943	36.3544	477.536	722.134	777.589	69.0881	79.1633	78.1403	75.4639			738	246	333.391	278.054	391.531	36.3544	297.037	241.7	355.177	21.0932	20.9147	27.2474	23.0851			738	246	149.582
		739	246.333	1067.23	982.302	1018.23	36.68	1030.55	945.622	981.553	88.5507	91.5388	86.7008	88.9301			739	246.333	500.211	730.387	813.458	36.68	463.531	693.707	776.778	67.062	76.047	78.0588	73.7226			739	246.333	329.251	274.634	390.862	36.68	292.571	237.954	354.182	20.7761	20.5906	27.1711	22.8459			739	246.333	149.461
		740	246.667	1070.53	987.759	1015.89	36.4283	1034.1	951.331	979.463	88.8562	92.0914	86.5162	89.1546			740	246.667	514.765	762.079	817.954	36.4283	478.337	725.651	781.526	69.204	79.5488	78.5359	75.7629			740	246.667	329.211	273.621	395.64	36.4283	292.783	237.193	359.212	20.7912	20.5247	27.557	22.9576			740	246.667	149.475
		741	247	1053.4	991.101	1000.56	36.8172	1016.59	954.284	963.744	87.3512	92.3773	85.1278	88.2854			741	247	519.48	733.012	806.099	36.8172	482.663	696.195	769.282	69.8299	76.3198	77.3055	74.4851			741	247	325.513	271.9	391.819	36.8172	288.696	235.083	355.002	20.5009	20.3421	27.234	22.6924			741	247	147.335
		742	247.333	1061.83	988.688	1016.65	36.7952	1025.03	951.893	979.852	88.0767	92.1458	86.5506	88.9244			742	247.333	493.829	754.109	811.037	36.7952	457.034	717.314	774.242	66.122	78.6349	77.804	74.187			742	247.333	324.752	272.333	390.675	36.7952	287.957	235.538	353.88	20.4485	20.3815	27.148	22.6593			742	247.333	148.24
		743	247.667	1067.93	995.547	1001.86	36.4258	1031.5	959.121	965.431	88.6327	92.8455	85.2768	88.9184			743	247.667	510.123	733.422	811.828	36.4258	473.697	696.996	775.402	68.5328	76.4076	77.9206	74.287			743	247.667	327.672	273.346	393.471	36.4258	291.246	236.92	357.045	20.682	20.5011	27.3908	22.858			743	247.667	147.889
		744	248	1051.55	994.937	1004.96	36.2136	1015.34	958.723	968.748	87.2438	92.807	85.5698	88.5402			744	248	514.355	740.61	795.139	36.2136	478.141	704.396	758.925	69.1758	77.2189	76.2648	74.2198			744	248	324.618	272.991	391.258	36.2136	288.404	236.777	355.044	20.4802	20.4888	27.2373	22.7354			744	248	147.01
		745	248.333	1074.76	987.812	1005	36.089	1038.67	951.723	968.914	89.2488	92.1294	85.5844	88.9875			745	248.333	504.212	767.437	805.703	36.089	468.123	731.348	769.614	67.7263	80.1734	77.3389	75.0796			745	248.333	325.112	269.803	392.966	36.089	289.023	233.714	356.877	20.5242	20.2237	27.3779	22.7086			745	248.333	147.33
		746	248.667	1069.96	995.005	1020.35	36.6106	1033.35	958.394	983.74	88.7912	92.7752	86.8941	89.4868			746	248.667	506.094	760.042	800.622	36.6106	469.483	723.431	764.011	67.9232	79.3056	76.7759	74.6682			746	248.667	321.228	267.476	382.46	36.6106	284.617	230.865	345.849	20.2113	19.9772	26.5319	22.2401			746	248.667	147.09
		747	249	1059.12	988.459	997.76	35.6228	1023.5	952.836	962.137	87.9451	92.2371	84.9858	88.3893			747	249	499.722	745.582	797.282	35.6228	464.099	709.959	761.659	67.1442	77.8287	76.5395	73.8375			747	249	324.986	272.424	390.383	35.6228	289.363	236.801	354.76	20.5483	20.4908	27.2155	22.7515			747	249	146.331
		748	249.333	1049.57	991.473	1000.1	35.8073	1013.76	955.666	964.288	87.1085	92.5111	85.1758	88.2651			748	249.333	516.598	783.689	788.549	35.8073	480.791	747.882	752.742	69.5591	81.9859	75.6434	75.7295			748	249.333	323.43	268.069	389.052	35.8073	287.623	232.262	353.245	20.4247	20.098	27.0992	22.5407			748	249.333	147.451
		749	249.667	1074.09	988.69	967.166	36.3303	1037.76	952.36	930.836	89.1704	92.191	82.221	87.8608			749	249.667	515.876	753.194	785.29	36.3303	479.546	716.864	748.96	69.3789	78.5856	75.2634	74.4093			749	249.667	323.065	270.943	391.969	36.3303	286.735	234.613	355.639	20.3617	20.3014	27.2829	22.6487			749	249.667	145.558
		750	250	1052.18	989.748	1000.58	36.3565	1015.82	953.391	964.224	87.2854	92.2909	85.1702	88.2488			750	250	513.678	756.059	793.704	36.3565	477.321	719.702	757.347	69.0572	78.8968	76.1062	74.6867			750	250	321.684	270.546	383.851	36.3565	285.327	234.189	347.494	20.2617	20.2648	26.6581	22.3949			750	250	144.653
		751	250.333	1069.41	984.836	980.296	36.7344	1032.68	948.102	943.562	88.734	91.7788	83.3451	87.9526			751	250.333	543.033	768.487	788.669	36.7344	506.299	731.753	751.935	73.2495	80.2178	75.5623	76.3432			751	250.333	321.658	268.997	384.62	36.7344	284.924	232.263	347.886	20.2331	20.0981	26.6881	22.3398			751	250.333	144.753
		752	250.667	1067.58	992.71	1012.86	35.8522	1031.72	956.858	977.01	88.6518	92.6264	86.2995	89.1926			752	250.667	551.78	778.213	788.804	35.8522	515.928	742.361	752.952	74.6426	81.3807	75.6645	77.2293			752	250.667	321.385	268.628	386.715	35.8522	285.533	232.776	350.863	20.2763	20.1425	26.9165	22.4451			752	250.667	144.373
		753	251	1070.52	996.331	964.106	36.7397	1033.78	959.591	927.366	88.8281	92.8911	81.9145	87.8779			753	251	553.539	741.986	787.702	36.7397	516.799	705.246	750.962	74.7687	77.312	75.4646	75.8484			753	251	319.204	268.757	385.499	36.7397	282.464	232.017	348.759	20.0584	20.0769	26.7551	22.2968			753	251	143.165
		754	251.333	1053.31	977.345	993.052	36.0691	1017.24	941.276	956.983	87.4072	91.1181	84.5306	87.6853			754	251.333	546.983	783.052	784.66	36.0691	510.914	746.983	748.591	73.9172	81.8874	75.2263	77.0103			754	251.333	320.047	265.682	386.475	36.0691	283.978	229.613	350.406	20.1659	19.8688	26.8815	22.3054			754	251.333	144.043
		755	251.667	1067.09	991.037	984.611	37.3691	1029.72	953.668	947.242	88.4797	92.3177	83.6701	88.1558			755	251.667	563.105	752.07	788.317	37.3691	525.736	714.701	750.948	76.0616	78.3485	75.4631	76.6244			755	251.667	318.704	264.614	379.747	37.3691	281.335	227.245	342.378	19.9782	19.6639	26.2656	21.9692			755	251.667	143.185
		756	252	1048.53	987.048	979.324	36.3922	1012.13	950.656	942.932	86.9686	92.0261	83.2894	87.428			756	252	589.036	780.276	777.832	36.3922	552.644	743.884	741.44	79.9545	81.5476	74.5077	78.6699			756	252	321.594	265.833	383.075	36.3922	285.202	229.441	346.683	20.2528	19.8539	26.5958	22.2342			756	252	145.15
		757	252.333	1067.91	981.702	982.52	36.4594	1031.45	945.243	946.061	88.6286	91.5021	83.5658	87.8988			757	252.333	593.746	760.428	782.195	36.4594	557.287	723.969	745.736	80.6262	79.3645	74.9394	78.31			757	252.333	317.985	266.323	378.547	36.4594	281.526	229.864	342.088	19.9918	19.8905	26.2433	22.0419			757	252.333	143.754
		758	252.667	1050.81	982.251	1015.87	36.8604	1013.95	945.391	979.013	87.1243	91.5164	86.4764	88.3724			758	252.667	585.608	777.633	773.86	36.8604	548.748	740.773	737	79.3908	81.2066	74.0615	78.2196			758	252.667	317.101	264.105	382.655	36.8604	280.241	227.245	345.795	19.9005	19.6639	26.5277	22.0307			758	252.667	146.027
		759	253	1064.14	977.749	982.707	36.1665	1027.98	941.583	946.541	88.3299	91.1478	83.6082	87.6953			759	253	594.643	777.243	778.329	36.1665	558.477	741.077	742.163	80.7984	81.2399	74.5803	78.8729			759	253	320.936	264.058	380.54	36.1665	284.77	227.892	344.374	20.2221	19.7198	26.4187	22.1202			759	253	142.691
		760	253.333	1052.71	972.321	998.182	36.8883	1015.82	935.433	961.294	87.285	90.5524	84.9113	87.5829			760	253.333	593.477	784.505	765.888	36.8883	556.589	747.617	729	80.5252	81.9568	73.2576	78.5799			760	253.333	316.212	265.857	376.052	36.8883	279.324	228.969	339.164	19.8354	19.813	26.019	21.8892			760	253.333	143.877
		761	253.667	1055.58	974.755	1000.84	36.1196	1019.46	938.635	964.722	87.5981	90.8625	85.2142	87.8916			761	253.667	592.407	768.487	800.198	36.1196	556.287	732.367	764.078	80.4817	80.2852	76.7826	79.1832			761	253.667	317.79	261.909	376.445	36.1196	281.67	225.789	340.325	20.002	19.5379	26.1081	21.8827			761	253.667	145.799
		762	254	1051.38	971.828	979.501	36.6173	1014.76	935.211	942.884	87.1944	90.5309	83.2852	87.0035			762	254	595.806	783.321	771.406	36.6173	559.189	746.704	734.789	80.9014	81.8568	73.8393	78.8658			762	254	318.937	262.642	378.227	36.6173	282.32	226.025	341.61	20.0482	19.5583	26.2067	21.9377			762	254	144.001
		763	254.333	1050.01	962.469	979.724	36.3427	1013.67	926.126	943.381	87.1004	89.6516	83.3291	86.6937			763	254.333	581.676	785.801	775.821	36.3427	545.333	749.458	739.478	78.8969	82.1587	74.3106	78.4554			763	254.333	317.11	264.105	378.317	36.3427	280.767	227.762	341.974	19.9379	19.7087	26.2346	21.9604			763	254.333	141.768
		764	254.667	1049.67	953.721	961.982	36.6503	1013.02	917.071	925.332	87.0444	88.7749	81.7348	85.8514			764	254.667	590.967	789.331	764.771	36.6503	554.317	752.681	728.121	80.1965	82.512	73.1692	78.6259			764	254.667	313.427	262.787	375.95	36.6503	276.777	226.137	339.3	19.6545	19.568	26.0294	21.7507			764	254.667	142.854
		765	255	1063.89	971.713	968.777	36.591	1027.3	935.122	932.186	88.272	90.5224	82.3402	87.0449			765	255	581.468	773.164	772.414	36.591	544.877	736.573	735.823	78.8308	80.7462	73.9432	77.8401			765	255	319.326	263.332	375.611	36.591	282.735	226.741	339.02	20.0776	19.6203	26.008	21.902			765	255	144.603
		766	255.333	1026.06	960.689	981.527	36.8592	989.205	923.83	944.668	84.9983	89.4292	83.4428	85.9568			766	255.333	576.961	796.99	778.353	36.8592	540.102	760.131	741.494	78.14	83.3287	74.5131	78.6606			766	255.333	327.652	259.703	368.048	36.8592	290.793	222.844	331.189	20.6499	19.2831	25.4072	21.78			766	255.333	142.217
		767	255.667	1058.97	969.536	958.302	35.9326	1023.03	933.603	922.369	87.9051	90.3754	81.4731	86.5845			767	255.667	575.462	790.068	762.37	35.9326	539.529	754.135	726.437	78.0572	82.6715	73.0001	77.9096			767	255.667	311.696	258.916	368.17	35.9326	275.763	222.983	332.237	19.5826	19.2951	25.4877	21.4551			767	255.667	143.161
		768	256	1036.53	957.844	992.023	36.8175	999.707	921.026	955.205	85.9007	89.1579	84.3736	86.4774			768	256	568.919	790.919	767.607	36.8175	532.101	754.101	730.789	76.9825	82.6677	73.4374	77.6959			768	256	317.641	261.455	377.272	36.8175	280.823	224.637	340.454	19.9419	19.4383	26.118	21.8327			768	256	140.267
		769	256.333	1017.06	968.097	953.788	36.5702	980.492	931.527	917.218	84.2496	90.1743	81.0181	85.1474			769	256.333	568.017	787.918	764.811	36.5702	531.447	751.348	728.241	76.8878	82.3659	73.1813	77.4783			769	256.333	316.861	259.401	369.869	36.5702	280.291	222.831	333.299	19.9041	19.2819	25.5691	21.585			769	256.333	143.916
		770	256.667	1050.38	956.291	986.682	36.2603	1014.12	920.031	950.422	87.1395	89.0615	83.951	86.7173			770	256.667	555.781	795.934	767.939	36.2603	519.521	759.674	731.679	75.1624	83.2786	73.5268	77.3226			770	256.667	313.918	260.548	371.916	36.2603	277.658	224.288	335.656	19.7171	19.408	25.7499	21.625			770	256.667	142.26
		771	257	1023.59	962.609	977.881	36.4082	987.185	926.201	941.473	84.8247	89.6588	83.1605	85.8813			771	257	547.563	779.189	766.809	36.4082	511.155	742.781	730.401	73.952	81.4267	73.3984	76.259			771	257	322.208	261.859	375.619	36.4082	285.8	225.451	339.211	20.2953	19.5086	26.0226	21.9422			771	257	144.285
		772	257.333	1047.72	957.198	963.684	35.731	1011.98	921.467	927.953	86.9557	89.2005	81.9663	86.0409			772	257.333	565.138	776.294	769.649	35.731	529.407	740.563	733.918	76.5927	81.1836	73.7518	77.176			772	257.333	315.486	263.117	365.794	35.731	279.755	227.386	330.063	19.866	19.6761	25.3208	21.621			772	257.333	143.22
		773	257.667	1022.5	970.411	968.545	35.8858	986.611	934.525	932.659	84.7754	90.4646	82.382	85.874			773	257.667	547.404	791.128	767.638	35.8858	511.518	755.242	731.752	74.0046	82.7928	73.5342	76.7772			773	257.667	315.744	259.587	376.491	35.8858	279.858	223.701	340.605	19.8734	19.3572	26.1296	21.7867			773	257.667	144.147
		774	258	1047.55	954.794	974.863	35.9446	1011.61	918.849	938.918	86.9234	88.9471	82.9349	86.2685			774	258	544.303	781.783	776.553	35.9446	508.358	745.838	740.608	73.5475	81.7619	74.4241	76.5778			774	258	315.037	260.939	371.766	35.9446	279.092	224.994	335.821	19.819	19.4691	25.7626	21.6836			774	258	141.464
		775	258.333	1020.8	965.85	963.236	35.7448	985.054	930.105	927.491	84.6416	90.0367	81.9255	85.5346			775	258.333	548.049	788.253	774.518	35.7448	512.304	752.508	738.773	74.1183	82.4931	74.2397	76.9504			775	258.333	315.086	260.396	375.801	35.7448	279.341	224.651	340.056	19.8366	19.4395	26.0875	21.7879			775	258.333	143.982
		776	258.667	1046.25	978.371	951.666	36.4269	1009.82	941.944	915.239	86.7697	91.1828	80.8433	86.2652			776	258.667	512.866	790.848	779.485	36.4269	476.439	754.421	743.058	68.9295	82.7028	74.6703	75.4342			776	258.667	312.661	260.124	368.568	36.4269	276.234	223.697	332.141	19.616	19.3569	25.4803	21.4844			776	258.667	142.053
		777	259	1034.33	973.602	953.933	36.5013	997.83	937.101	917.432	85.7394	90.7139	81.037	85.8301			777	259	525.594	785.678	771.332	36.5013	489.093	749.177	734.831	70.7602	82.1279	73.8435	75.5772			777	259	314.44	259.451	374.817	36.5013	277.939	222.95	338.316	19.7371	19.2922	25.954	21.6611			777	259	143.278
		778	259.333	1035.4	975.517	967.06	36.1189	999.278	939.398	930.941	85.8639	90.9363	82.2303	86.3435			778	259.333	523.27	782.5	775.355	36.1189	487.151	746.381	739.236	70.4793	81.8214	74.2862	75.529			778	259.333	320.93	261.47	369.757	36.1189	284.811	225.351	333.638	20.2251	19.5	25.5951	21.7734			778	259.333	141.863
		779	259.667	1029.64	988.119	954.529	36.7559	992.881	951.363	917.773	85.3142	92.0945	81.0671	86.1586			779	259.667	515.06	775.485	758.367	36.7559	478.304	738.729	721.611	69.1993	80.9826	72.5151	74.2323			779	259.667	312.297	260.262	367.731	36.7559	275.541	223.506	330.975	19.5668	19.3404	25.3908	21.4327			779	259.667	144.029
		780	260	1040.27	972.133	956.438	36.3311	1003.94	935.802	920.107	86.2646	90.5882	81.2733	86.042			780	260	512.729	781.83	770.119	36.3311	476.398	745.499	733.788	68.9235	81.7247	73.7387	74.7956			780	260	309.284	258.837	364.253	36.3311	272.953	222.506	327.922	19.383	19.2538	25.1566	21.2645			780	260	143.501
		781	260.333	1007.6	985.061	944.214	36.5557	971.042	948.505	907.658	83.4377	91.8179	80.1737	85.1431			781	260.333	519.038	783.857	759.745	36.5557	482.482	747.301	723.189	69.8038	81.9223	72.6737	74.7999			781	260.333	315.831	257.975	369.535	36.5557	279.275	221.419	332.979	19.832	19.1598	25.5446	21.5121			781	260.333	140.446
		782	260.667	1035.52	978.879	941.086	36.2858	999.234	942.593	904.8	85.8601	91.2456	79.9212	85.6756			782	260.667	503.789	784.861	766.456	36.2858	467.503	748.575	730.17	67.6367	82.0619	73.3752	74.3579			782	260.667	312.22	256.404	370.11	36.2858	275.934	220.118	333.824	19.5947	19.0472	25.6094	21.4171			782	260.667	141.312
		783	261	1018.96	991.65	936.924	35.7589	983.202	955.891	901.165	84.4825	92.5329	79.6002	85.5385			783	261	511.718	783.127	763.42	35.7589	475.959	747.368	727.661	68.8601	81.9296	73.123	74.6376			783	261	308.943	260.773	364.133	35.7589	273.184	225.014	328.374	19.3994	19.4709	25.1913	21.3539			783	261	142.763
		784	261.333	1028.42	973.19	929.41	36.8735	991.546	936.316	892.536	85.1995	90.638	78.838	84.8918			784	261.333	509.519	784.591	787.194	36.8735	472.645	747.717	750.32	68.3806	81.9679	75.4001	75.2495			784	261.333	313.759	255.07	366.696	36.8735	276.885	218.196	329.822	19.6623	18.8809	25.3024	21.2819			784	261.333	141.722
		785	261.667	1014.09	979.448	933.455	36.3049	977.78	943.143	897.15	84.0166	91.2988	79.2455	84.8536			785	261.667	505.252	784.934	774.088	36.3049	468.947	748.629	737.783	67.8456	82.0678	74.1402	74.6845			785	261.667	307.972	255.82	367.399	36.3049	271.667	219.515	331.094	19.2917	18.995	25.3999	21.2289			785	261.667	141.403
		786	262	1013.02	969.504	929.556	36.2881	976.736	933.216	893.268	83.9269	90.3378	78.9026	84.3891			786	262	507.834	769.324	768.934	36.2881	471.546	733.036	732.646	68.2216	80.3584	73.624	74.068			786	262	309.539	258.329	358.951	36.2881	273.251	222.041	322.663	19.4042	19.2136	24.7531	21.1236			786	262	140.525
		787	262.333	1023.68	960.206	930.576	36.0426	987.637	924.163	894.533	84.8636	89.4615	79.0144	84.4465			787	262.333	507.621	771.368	779.789	36.0426	471.578	735.325	743.746	68.2263	80.6094	74.7395	74.525			787	262.333	320.978	256.218	361.12	36.0426	284.935	220.175	325.077	20.2339	19.0522	24.9384	21.4081			787	262.333	138.437
		788	262.667	1032.49	968.567	923.689	36.0762	996.419	932.491	887.613	85.6182	90.2677	78.4031	84.763			788	262.667	514.328	784.296	782.23	36.0762	478.252	748.22	746.154	69.1917	82.023	74.9814	75.3987			788	262.667	307.221	256.288	365.362	36.0762	271.145	220.212	329.286	19.2546	19.0553	25.2612	21.1904			788	262.667	140.922
		789	263	1013.07	968.306	936.035	36.0736	977	932.232	899.961	83.9496	90.2426	79.4938	84.562			789	263	504.743	775.904	778.666	36.0736	468.669	739.83	742.592	67.8054	81.1033	74.6235	74.5107			789	263	307.391	258.312	363.824	36.0736	271.317	222.238	327.75	19.2669	19.2307	25.1434	21.2137			789	263	138.354
		790	263.333	1024.51	951.35	922.598	36.6995	987.81	914.65	885.898	84.8785	88.5407	78.2517	83.8903			790	263.333	521.858	776.467	788.56	36.6995	485.158	739.767	751.86	70.191	81.0964	75.5549	75.6141			790	263.333	316.347	255.664	358.564	36.6995	279.647	218.964	321.864	19.8584	18.9474	24.6919	21.1659			790	263.333	141.657
		791	263.667	1014.21	966.14	943.278	36.6421	977.567	929.498	906.636	83.9983	89.9779	80.0834	84.6865			791	263.667	511.299	767.812	782.282	36.6421	474.657	731.17	745.64	68.6717	80.1539	74.9297	74.5851			791	263.667	308.243	259.823	369.192	36.6421	271.601	223.181	332.55	19.287	19.3122	25.5116	21.3703			791	263.667	140.489
		792	264	1004.84	952.106	924.935	37.0475	967.796	915.059	887.888	83.1587	88.5802	78.4273	83.3887			792	264	504.063	761.442	774.722	37.0475	467.016	724.395	737.675	67.5661	79.4111	74.1293	73.7022			792	264	324.972	259.257	345.714	37.0475	287.925	222.21	308.667	20.4462	19.2282	23.6794	21.1179			792	264	138.689
		793	264.333	1011.46	966.858	930.619	36.7881	974.668	930.07	893.831	83.7492	90.0333	78.9523	84.2449			793	264.333	504.989	768.638	780.026	36.7881	468.201	731.85	743.238	67.7376	80.2284	74.6884	74.2181			793	264.333	308.421	255.079	347.951	36.7881	271.633	218.291	311.163	19.2893	18.8891	23.8709	20.6831			793	264.333	140.137
		794	264.667	1021.84	949.79	922.13	35.898	985.939	913.892	886.232	84.7177	88.4672	78.2811	83.822			794	264.667	522.734	752.141	781.913	35.898	486.836	716.243	746.015	70.4337	78.5175	74.9674	74.6396			794	264.667	302.738	255.727	358.893	35.898	266.84	219.829	322.995	18.9489	19.0222	24.7786	20.9166			794	264.667	139.134
		795	265	1013.39	947.265	929.228	35.57	977.822	911.695	893.658	84.0202	88.2546	78.9371	83.7373			795	265	502.932	772.087	797.783	35.57	467.362	736.517	762.213	67.6163	80.7401	76.5952	74.9838			795	265	320.635	256.663	337.277	35.57	285.065	221.093	301.707	20.2431	19.1316	23.1455	20.8401			795	265	138.233
		796	265.333	1012.03	946.97	920.639	35.9051	976.13	911.065	884.734	83.8748	88.1936	78.1488	83.4057			796	265.333	527.959	754.132	792.898	35.9051	492.054	718.227	756.993	71.1886	78.735	76.0706	75.3314			796	265.333	304.755	253.75	340.668	35.9051	268.85	217.845	304.763	19.0916	18.8505	23.3799	20.4407			796	265.333	139.815
		797	265.667	1009.05	947.112	917.365	36.1211	972.931	910.991	881.244	83.5999	88.1864	77.8405	83.209			797	265.667	507.022	759.212	790.988	36.1211	470.901	723.091	754.867	68.1282	79.2682	75.857	74.4178			797	265.667	305.188	258.166	355.939	36.1211	269.067	222.045	319.818	19.107	19.2139	24.5349	20.952			797	265.667	136.699
		798	266	1007.86	941.621	915.653	36.4835	971.374	905.137	879.169	83.4662	87.6198	77.6573	82.9144			798	266	538.505	754.468	760.857	36.4835	502.021	717.984	724.373	72.6307	78.7084	72.7927	74.7106			798	266	310.291	255.969	336.578	36.4835	273.807	219.485	300.094	19.4437	18.9925	23.0218	20.486			798	266	135.784
		799	266.333	992.171	932.652	913	35.6961	956.475	896.956	877.304	82.1859	86.8278	77.4925	82.1687			799	266.333	509.648	755.208	772.921	35.6961	473.952	719.512	737.225	68.5697	78.8759	74.0841	73.8432			799	266.333	307.846	257.082	349.827	35.6961	272.15	221.386	314.131	19.326	19.1569	24.0986	20.8605			799	266.333	139.057
		800	266.667	1016.82	955.522	916.694	36.7423	980.075	918.78	879.952	84.2138	88.9404	77.7264	83.6268			800	266.667	525.997	725.92	764.642	36.7423	489.255	689.178	727.9	70.7836	75.5505	73.147	73.1604			800	266.667	314.425	257.286	346.437	36.7423	277.683	220.544	309.695	19.7189	19.084	23.7583	20.8537			800	266.667	138.999
		801	267	1037.36	933.183	914.662	35.8211	1001.54	897.362	878.841	86.0583	86.8671	77.6283	83.5179			801	267	527.643	758.527	786.504	35.8211	491.822	722.706	750.683	71.155	79.226	75.4365	75.2725			801	267	303.828	253.447	335.102	35.8211	268.007	217.626	299.281	19.0318	18.8315	22.9594	20.2742			801	267	137.803
		802	267.333	1004.98	937.157	908.638	36.6439	968.336	900.513	871.994	83.2051	87.1721	77.0235	82.4669			802	267.333	541.112	739.851	769.178	36.6439	504.468	703.207	732.534	72.9846	77.0885	73.6127	74.562			802	267.333	311.07	256.436	346.712	36.6439	274.426	219.792	310.068	19.4876	19.019	23.7869	20.7645			802	267.333	136.486
		803	267.667	976.869	941.489	919.064	35.6413	941.228	905.848	883.423	80.8758	87.6885	78.033	82.1991			803	267.667	535.483	744.235	770.82	35.6413	499.842	708.594	735.179	72.3153	77.679	73.8785	74.6243			803	267.667	312.091	255.276	342.112	35.6413	276.45	219.635	306.471	19.6313	19.0054	23.511	20.7159			803	267.667	138.951
		804	268	1019.08	938.699	907.124	36.793	982.285	901.906	870.331	84.4037	87.307	76.8766	82.8624			804	268	537.858	730.341	774.212	36.793	501.065	693.548	737.419	72.4923	76.0296	74.1036	74.2085			804	268	305.747	255.061	340.811	36.793	268.954	218.268	304.018	19.099	18.8871	23.3228	20.4363			804	268	136.764
		805	268.333	976.223	944.156	913.454	36.5454	939.678	907.611	876.909	80.7426	87.8592	77.4576	82.0198			805	268.333	535.978	737.902	779.683	36.5454	499.433	701.357	743.138	72.2561	76.8856	74.6783	74.6067			805	268.333	301.827	254.176	336.354	36.5454	265.282	217.631	299.809	18.8382	18.8319	22.9999	20.2234			805	268.333	136.869
		806	268.667	985.929	936.996	911.083	36.3224	949.607	900.674	874.761	81.5958	87.1877	77.2678	82.0171			806	268.667	527.139	727.762	784.408	36.3224	490.817	691.44	748.086	71.0096	75.7985	75.1755	73.9945			806	268.667	307.761	253.021	336.953	36.3224	271.439	216.699	300.631	19.2755	18.7513	23.0629	20.3632			806	268.667	134.043
		807	269	990.022	916.571	919.351	35.8953	954.127	880.676	883.456	81.9842	85.2518	78.0359	81.7573			807	269	529.237	728.859	783.802	35.8953	493.342	692.964	747.907	71.3749	75.9656	75.1575	74.166			807	269	302.1	252.765	335.12	35.8953	266.205	216.87	299.225	18.9038	18.7661	22.9551	20.2083			807	269	136.215
		808	269.333	1001.31	925.829	918.075	35.8918	965.417	889.937	882.183	82.9543	86.1484	77.9235	82.3421			808	269.333	527.687	726.274	798.312	35.8918	491.795	690.382	762.42	71.1512	75.6826	76.616	74.4832			808	269.333	317.308	254.112	340.951	35.8918	281.416	218.22	305.059	19.984	18.883	23.4027	20.7565			808	269.333	137.257
		809	269.667	1007.03	919.394	913.292	36.6516	970.378	882.742	876.64	83.3806	85.4519	77.4339	82.0888			809	269.667	522.32	732.221	771.395	36.6516	485.668	695.569	734.743	70.2648	76.2512	73.8347	73.4502			809	269.667	308.837	252.739	334.999	36.6516	272.185	216.087	298.347	19.3285	18.6984	22.8878	20.3049			809	269.667	135.029
		810	270	997.728	925.911	903.956	36.249	961.479	889.662	867.707	82.6159	86.1217	76.6448	81.7941			810	270	516.078	699.364	788.423	36.249	479.829	663.115	752.174	69.4199	72.6934	75.5864	72.5666			810	270	302.857	254.041	340.347	36.249	266.608	217.792	304.098	18.9324	18.8459	23.3289	20.3691			810	270	134.707
		811	270.333	993.146	905.159	897.452	36.4894	956.657	868.67	860.963	82.2016	84.0896	76.0491	80.7801			811	270.333	532.26	727.76	784.449	36.4894	495.771	691.271	747.96	71.7263	75.78	75.1628	74.223			811	270.333	307.018	255.928	341.817	36.4894	270.529	219.439	305.328	19.2108	18.9884	23.4233	20.5408			811	270.333	133.863
		812	270.667	972.873	924.166	925.332	36.7593	936.114	887.407	888.573	80.4364	85.9034	78.4879	81.6092			812	270.667	526.492	706.593	790.329	36.7593	489.733	669.834	753.57	70.8528	73.43	75.7266	73.3364			812	270.667	309.211	254.566	329.966	36.7593	272.452	217.807	293.207	19.3474	18.8472	22.4934	20.2293			812	270.667	136.77
		813	271	981.034	910.863	912.469	36.8132	944.221	874.05	875.656	81.133	84.6104	77.3469	81.0301			813	271	518.898	707.431	789.221	36.8132	482.085	670.618	752.408	69.7463	73.5159	75.6099	72.9574			813	271	304.952	254.211	336.81	36.8132	268.139	217.398	299.997	19.0411	18.8118	23.0143	20.2891			813	271	131.208
		814	271.333	1003.46	915.54	928.437	35.7025	967.754	879.838	892.735	83.1551	85.1707	78.8555	82.3937			814	271.333	495.64	702.791	778.603	35.7025	459.938	667.089	742.901	66.5421	73.129	74.6545	71.4419			814	271.333	308.471	253.582	334.252	35.7025	272.769	217.88	298.55	19.3699	18.8535	22.9033	20.3756			814	271.333	134.451
		815	271.667	974.867	925.718	909.756	36.7509	938.116	888.967	873.005	80.6085	86.0544	77.1128	81.2586			815	271.667	516.185	715.019	786.199	36.7509	479.434	678.268	749.448	69.3628	74.3546	75.3124	73.0099			815	271.667	303.292	253.17	330.528	36.7509	266.541	216.419	293.777	18.9277	18.7271	22.5372	20.064			815	271.667	135.649
		816	272	968.973	918.309	913.632	35.5993	933.374	882.71	878.033	80.201	85.4487	77.5569	81.0688			816	272	488.739	702.611	784.973	35.5993	453.14	667.012	749.374	65.5586	73.1206	75.305	71.3281			816	272	309.461	252.65	339.415	35.5993	273.862	217.051	303.816	19.4475	18.7818	23.3073	20.5122			816	272	134.444
		817	272.333	980.554	927.838	913.31	36.4357	944.118	891.402	876.874	81.1242	86.2902	77.4545	81.623			817	272.333	496.745	708.819	803.994	36.4357	460.309	672.383	767.558	66.5959	73.7095	77.1323	72.4792			817	272.333	312.266	253.059	327.421	36.4357	275.83	216.623	290.985	19.5873	18.7448	22.323	20.2184			817	272.333	135.827
		818	272.667	953.537	924.248	898.44	36.6415	916.895	887.606	861.798	78.785	85.9227	76.1229	80.2769			818	272.667	499.573	700.51	787.587	36.6415	462.931	663.868	750.945	66.9753	72.776	75.4629	71.7381			818	272.667	307.902	253.149	337.632	36.6415	271.26	216.507	300.99	19.2628	18.7348	23.0905	20.3627			818	272.667	133.727
		819	273	1011.04	922.106	932.088	37.0121	974.031	885.094	895.076	83.6945	85.6795	79.0623	82.8121			819	273	478.396	706.397	814.141	37.0121	441.384	669.385	777.129	63.8578	73.3808	78.0941	71.7776			819	273	312.745	251.363	331.136	37.0121	275.733	214.351	294.124	19.5804	18.5481	22.5638	20.2308			819	273	135.554
		820	273.333	963.292	925.419	928.39	36.7303	926.562	888.689	891.66	79.6156	86.0275	78.7605	81.4679			820	273.333	477.959	708.337	811.067	36.7303	441.229	671.607	774.337	63.8354	73.6243	77.8135	71.7577			820	273.333	305.485	246.422	332.479	36.7303	268.755	209.692	295.749	19.0849	18.145	22.6884	19.9728			820	273.333	135.114
		821	273.667	985.471	927.536	924.635	36.1363	949.335	891.4	888.499	81.5724	86.2899	78.4813	82.1146			821	273.667	469.136	702.679	805.956	36.1363	433	666.543	769.82	62.6448	73.0692	77.3596	71.0245			821	273.667	309.186	247.81	328.475	36.1363	273.05	211.674	292.339	19.3899	18.3165	22.4268	20.0444			821	273.667	134.959
		822	274	991.648	924.202	938.799	36.1051	955.543	888.097	902.694	82.1059	85.9702	79.7352	82.6038			822	274	469.513	699.829	807.792	36.1051	433.408	663.724	771.687	62.7039	72.7602	77.5472	71.0038			822	274	310.686	250.514	339.967	36.1051	274.581	214.409	303.862	19.4986	18.5532	23.3108	20.4542			822	274	133.661
		823	274.333	969.995	932.284	934.521	36.4017	933.593	895.882	898.119	80.2198	86.7239	79.3311	82.0916			823	274.333	468.485	695.143	793.718	36.4017	432.083	658.741	757.316	62.5123	72.214	76.1031	70.2764			823	274.333	302.123	249.722	327.986	36.4017	265.721	213.32	291.584	18.8695	18.459	22.3689	19.8991			823	274.333	133.928
		824	274.667	985.39	934.667	935.583	35.927	949.463	898.74	899.656	81.5834	87.0005	79.4669	82.6836			824	274.667	469.534	685.595	795.553	35.927	433.607	649.668	759.626	62.7327	71.2193	76.3352	70.0957			824	274.667	309.046	247.1	325.909	35.927	273.119	211.173	289.982	19.3948	18.2732	22.246	19.9713			824	274.667	132.147
		825	275	971.718	910.153	940.062	36.3547	935.363	873.798	903.707	80.3719	84.5861	79.8247	81.5942			825	275	461.956	699.322	811.642	36.3547	425.601	662.967	775.287	61.5745	72.6772	77.909	70.7202			825	275	303.78	248.563	326.016	36.3547	267.425	212.208	289.661	18.9905	18.3627	22.2214	19.8582			825	275	134.011
		826	275.333	984.924	943.449	945.83	36.3704	948.554	907.079	909.46	81.5053	87.8077	80.3328	83.2153			826	275.333	468.675	681.978	815.336	36.3704	432.305	645.608	778.966	62.5443	70.7742	78.2787	70.5324			826	275.333	297.659	247.612	326.147	36.3704	261.289	211.242	289.777	18.5547	18.2791	22.2303	19.688			826	275.333	132.641
		827	275.667	969.018	924.029	951.332	35.9268	933.091	888.102	915.405	80.1767	85.9707	80.858	82.3351			827	275.667	469.666	687.052	817.548	35.9268	433.739	651.125	781.621	62.7518	71.3791	78.5455	70.8921			827	275.667	310.496	245.564	325.986	35.9268	274.569	209.637	290.059	19.4978	18.1403	22.2519	19.9633			827	275.667	132.905
		828	276	971.766	932.497	952.041	35.6288	936.137	896.868	916.412	80.4384	86.8193	80.9469	82.7349			828	276	465.131	682.742	813.378	35.6288	429.502	647.113	777.749	62.1388	70.9392	78.1564	70.4115			828	276	299.171	245.493	327.365	35.6288	263.542	209.864	291.736	18.7147	18.1599	22.3806	19.7517			828	276	131.778
		829	276.333	962.733	909.236	944.484	36.4233	926.31	872.813	908.061	79.594	84.4907	80.2092	81.4313			829	276.333	466.833	685.359	812.85	36.4233	430.41	648.936	776.427	62.2701	71.139	78.0235	70.4776			829	276.333	306.304	248.771	322.606	36.4233	269.881	212.348	286.183	19.1648	18.3748	21.9546	19.8314			829	276.333	130.972
		830	276.667	965.236	926.854	955.985	36.6737	928.562	890.18	919.311	79.7875	86.1719	81.203	82.3875			830	276.667	463.998	671.321	817.901	36.6737	427.324	634.647	781.227	61.8237	69.5727	78.5059	69.9675			830	276.667	304.639	246.48	322.324	36.6737	267.965	209.806	285.65	19.0288	18.1549	21.9137	19.6991			830	276.667	130.873
		831	277	946.124	923.535	954.78	36.7274	909.397	886.808	918.053	78.1407	85.8454	81.0918	81.6926			831	277	452.922	691.316	803.204	36.7274	416.195	654.589	766.477	60.2135	71.7587	77.0236	69.6653			831	277	301.978	245.714	326.138	36.7274	265.251	208.987	289.411	18.836	18.084	22.2022	19.7074			831	277	130.708
		832	277.333	956.384	916.268	952.751	37.035	919.349	879.233	915.716	78.9959	85.1122	80.8854	81.6645			832	277.333	473.778	677.107	803.274	37.035	436.743	640.072	766.239	63.1864	70.1673	76.9998	70.1178			832	277.333	306.942	243.881	323.121	37.035	269.907	206.846	286.086	19.1667	17.8987	21.9471	19.6709			832	277.333	131.477
		833	277.667	955.071	945.228	948.621	36.0731	918.998	909.155	912.548	78.9657	88.0087	80.6056	82.5267			833	277.667	480.147	682.1	816.621	36.0731	444.074	646.027	780.548	64.247	70.8201	78.4377	71.1683			833	277.667	308.684	243.084	320.392	36.0731	272.611	207.011	284.319	19.3587	17.913	21.8116	19.6944			833	277.667	130.386
		834	278	965.11	914.449	959.924	35.941	929.169	878.508	923.983	79.8397	85.042	81.6157	82.1658			834	278	461.544	671.334	819.888	35.941	425.603	635.393	783.947	61.5747	69.6544	78.7792	70.0028			834	278	306.098	241.523	324.542	35.941	270.157	205.582	288.601	19.1845	17.7894	22.1401	19.7046			834	278	132.236
		835	278.333	940.205	942.824	944.193	36.1286	904.076	906.695	908.064	77.6836	87.7706	80.2096	81.8879			835	278.333	486.153	673.711	812.1	36.1286	450.024	637.582	775.971	65.1079	69.8944	77.9778	70.9934			835	278.333	303.614	243.525	323.843	36.1286	267.485	207.396	287.714	18.9947	17.9464	22.0721	19.6711			835	278.333	130.286
		836	278.667	951.692	939.594	908.699	36.6308	915.061	902.963	872.068	78.6274	87.4093	77.03	81.0223			836	278.667	486.108	672.591	806.577	36.6308	449.477	635.96	769.946	65.0287	69.7166	77.3723	70.7059			836	278.667	301.625	245.481	323.457	36.6308	264.994	208.85	286.826	18.8178	18.0722	22.0039	19.6313			836	278.667	130.112
		837	279	994.239	928.42	951.745	36.3244	957.915	892.096	915.421	82.3097	86.3573	80.8593	83.1754			837	279	496.061	670.315	807.595	36.3244	459.737	633.991	771.271	66.513	69.5007	77.5054	71.173			837	279	303.433	242.641	325.321	36.3244	267.109	206.317	288.997	18.968	17.8529	22.1704	19.6638			837	279	130.52
		838	279.333	957.334	935.46	951.157	35.458	921.876	900.002	915.699	79.213	87.1226	80.8839	82.4065			838	279.333	499.087	669.142	805.407	35.458	463.629	633.684	769.949	67.0762	69.4671	77.3726	71.3053			838	279.333	306.532	242.924	320.917	35.458	271.074	207.466	285.459	19.2496	17.9524	21.899	19.7003			838	279.333	130.399
		839	279.667	940.686	925.153	958.771	36.2895	904.397	888.864	922.481	77.7111	86.0444	81.483	81.7462			839	279.667	498.081	670.844	802.305	36.2895	461.792	634.555	766.015	66.8103	69.5625	76.9773	71.1167			839	279.667	297.079	240.996	319.247	36.2895	260.789	204.707	282.957	18.5192	17.7136	21.7071	19.3133			839	279.667	129.689
		840	280	957.369	923.47	959.707	35.891	921.478	887.579	923.816	79.1788	85.9201	81.6009	82.2333			840	280	490.844	670.468	798.937	35.891	454.953	634.577	763.046	65.821	69.565	76.6789	70.6883			840	280	304.688	242.97	320.147	35.891	268.797	207.079	284.256	19.0879	17.9189	21.8068	19.6045			840	280	128.286
		841	280.333	946.968	921.397	954.385	36.7001	910.268	884.697	917.685	78.2156	85.6411	81.0594	81.6387			841	280.333	467.833	670.787	799.593	36.7001	431.133	634.087	762.893	62.3748	69.5112	76.6635	69.5165			841	280.333	305.12	240.264	318.033	36.7001	268.42	203.564	281.333	19.0611	17.6147	21.5825	19.4194			841	280.333	128.565
		842	280.667	939.408	936.587	958.154	36.8992	902.509	899.688	921.255	77.5489	87.0922	81.3747	82.0053			842	280.667	461.926	669.291	795.945	36.8992	425.027	632.392	759.046	61.4913	69.3254	76.2769	69.0312			842	280.667	298.822	243.757	316.343	36.8992	261.923	206.858	279.444	18.5997	17.8998	21.4376	19.3124			842	280.667	127.873
		843	281	943.959	939.116	970.717	36.2298	907.729	902.886	934.487	77.9974	87.4018	82.5435	82.6476			843	281	501.517	662.065	798.91	36.2298	465.287	625.835	762.68	67.3161	68.6067	76.6421	70.855			843	281	300.841	239.003	316.063	36.2298	264.611	202.773	279.833	18.7906	17.5463	21.4675	19.2681			843	281	129.384
		844	281.333	936.399	944.398	974.784	36.5649	899.834	907.833	938.219	77.319	87.8807	82.8731	82.691			844	281.333	468.35	668.673	794.815	36.5649	431.785	632.108	758.25	62.4691	69.2943	76.1969	69.3201			844	281.333	304.278	239.129	320.487	36.5649	267.713	202.564	283.922	19.0109	17.5282	21.7811	19.4401			844	281.333	128.539
		845	281.667	932.041	932.114	964.736	36.4373	895.604	895.677	928.299	76.9555	86.7039	81.9969	81.8855			845	281.667	496.33	663.333	796.074	36.4373	459.893	626.896	759.637	66.5356	68.7229	76.3363	70.5316			845	281.667	300.667	242.162	314.69	36.4373	264.23	205.725	278.253	18.7635	17.8017	21.3462	19.3038			845	281.667	127.066
		846	282	919.034	944.559	968.56	36.0275	883.007	908.532	932.533	75.8731	87.9483	82.3708	82.0641			846	282	513.258	670.984	789.486	36.0275	477.231	634.957	753.459	69.044	69.6066	75.7154	71.4553			846	282	306.293	241.465	317.414	36.0275	270.266	205.438	281.387	19.1922	17.7769	21.5866	19.5185			846	282	127.698
		847	282.333	927.892	925.594	970.849	35.7709	892.121	889.823	935.078	76.6563	86.1373	82.5957	81.7964			847	282.333	497.281	666.047	796.602	35.7709	461.51	630.276	760.831	66.7696	69.0935	76.4563	70.7731			847	282.333	300.969	240.97	317.928	35.7709	265.198	205.199	282.157	18.8323	17.7562	21.6457	19.4114			847	282.333	127.999
		848	282.667	940.377	929.775	979.082	36.2555	904.122	893.52	942.827	77.6874	86.4951	83.2801	82.4876			848	282.667	507.745	663.622	782.308	36.2555	471.49	627.367	746.053	68.2134	68.7745	74.9712	70.653			848	282.667	301.56	239.315	320.65	36.2555	265.305	203.06	284.395	18.8399	17.5711	21.8174	19.4094			848	282.667	127.383
		849	283	924.96	912.33	921.207	36.4048	888.555	875.925	884.802	76.3499	84.792	78.1548	79.7656			849	283	515.274	668.768	794.728	36.4048	478.869	632.363	758.323	69.2811	69.3223	76.2043	71.6026			849	283	301.051	240.5	315.402	36.4048	264.646	204.095	278.997	18.7931	17.6607	21.4033	19.2857			849	283	128.534
		850	283.333	932.612	920.903	967.367	36.4215	896.191	884.482	930.946	77.006	85.6202	82.2307	81.619			850	283.333	512.099	690.007	789.915	36.4215	475.678	653.586	753.494	68.8193	71.6488	75.719	72.0623			850	283.333	299.536	239.078	316.601	36.4215	263.115	202.657	280.18	18.6844	17.5362	21.494	19.2382			850	283.333	128.523
		851	283.667	926.184	942.293	970.147	36.1358	890.048	906.157	934.011	76.4782	87.7185	82.5015	82.2327			851	283.667	517.596	670.466	785.272	36.1358	481.46	634.33	749.136	69.6559	69.5379	75.2811	71.4916			851	283.667	303.236	237.878	317.609	36.1358	267.1	201.742	281.473	18.9674	17.4571	21.5933	19.3393			851	283.667	125.122
		852	284	921.723	925.809	930.438	37.0094	884.714	888.8	893.429	76.0198	86.0382	78.9168	80.3249			852	284	513.249	679.087	780.422	37.0094	476.24	642.078	743.413	68.9006	70.3872	74.7059	71.3313			852	284	297.432	238.225	318.004	37.0094	260.423	201.216	280.995	18.4932	17.4115	21.5566	19.1538			852	284	126.08
		853	284.333	921.517	944.612	968.784	36.1773	885.34	908.435	932.607	76.0736	87.939	82.3774	82.13			853	284.333	493.31	675.732	795.375	36.1773	457.133	639.555	759.198	66.1363	70.1106	76.2922	70.8464			853	284.333	293.982	235.932	317.65	36.1773	257.805	199.755	281.473	18.3073	17.2851	21.5932	19.0619			853	284.333	126.353
		854	284.667	922.013	924.187	924.226	36.1874	885.826	888	888.039	76.1153	85.9608	78.4407	80.1723			854	284.667	506.565	655.444	783.719	36.1874	470.378	619.257	747.532	68.0525	67.8855	75.1198	70.3526			854	284.667	295.626	238.138	316.34	36.1874	259.439	201.951	280.153	18.4233	17.4751	21.492	19.1301			854	284.667	126.196
		855	285	921.772	928.741	927.201	35.4388	886.333	893.302	891.762	76.159	86.4741	78.7696	80.4675			855	285	508.003	669.106	802.499	35.4388	472.564	633.667	767.06	68.3689	69.4652	77.0823	71.6388			855	285	293.42	237.151	318.182	35.4388	257.981	201.712	282.743	18.3198	17.4545	21.6907	19.155			855	285	125.654
		856	285.333	918.894	937.248	971.673	36.3403	882.554	900.908	935.333	75.8342	87.2103	82.6182	81.8876			856	285.333	508.428	685.875	770.728	36.3403	472.088	649.535	734.388	68.3	71.2047	73.799	71.1012			856	285.333	296.232	235.904	313.183	36.3403	259.892	199.564	276.843	18.4555	17.2686	21.238	18.9874			856	285.333	126.901
		857	285.667	925.185	925.451	978.572	35.9396	889.245	889.511	942.632	76.4092	86.1071	83.263	81.9264			857	285.667	510.395	655.837	776.147	35.9396	474.455	619.897	740.207	68.6425	67.9557	74.3838	70.3274			857	285.667	294.552	236.743	320.99	35.9396	258.612	200.803	285.05	18.3646	17.3759	21.8677	19.2027			857	285.667	126.189
		858	286	918.708	927.66	966.215	36.0714	882.637	891.589	930.144	75.8413	86.3082	82.1598	81.4365			858	286	507.503	692.251	777.755	36.0714	471.432	656.18	741.684	68.205	71.9331	74.5322	71.5568			858	286	295.081	237.884	315.259	36.0714	259.01	201.813	279.188	18.3929	17.4632	21.4179	19.0913			858	286	125.57
		859	286.333	921.106	923.877	980.765	36.4427	884.663	887.434	944.322	76.0155	85.9061	83.4122	81.7779			859	286.333	497.151	680.31	759.959	36.4427	460.708	643.867	723.516	66.6536	70.5834	72.7065	69.9812			859	286.333	295.827	235.305	313.448	36.4427	259.384	198.862	277.005	18.4195	17.2079	21.2505	18.9593			859	286.333	125.773
		860	286.667	939.177	916.259	981.46	36.2871	902.89	879.972	945.173	77.5816	85.1837	83.4874	82.0842			860	286.667	488.524	706.741	780.901	36.2871	452.237	670.454	744.614	65.428	73.4979	74.8266	71.2509			860	286.667	293.48	235.75	318.833	36.2871	257.193	199.463	282.546	18.2638	17.2599	21.6756	19.0664			860	286.667	125.151
		861	287	937.458	931.479	982.648	36.2098	901.248	895.269	946.438	77.4405	86.6645	83.5991	82.5681			861	287	482.678	689.232	763.757	36.2098	446.468	653.022	727.547	64.5934	71.587	73.1116	69.764			861	287	294.191	235.174	315.928	36.2098	257.981	198.964	279.718	18.3198	17.2167	21.4586	18.9984			861	287	124.905
		862	287.333	923.375	913.824	973.976	36.2781	887.097	877.546	937.698	76.2246	84.9488	82.8271	81.3335			862	287.333	492.926	666.319	765.296	36.2781	456.648	630.041	729.018	66.0662	69.0677	73.2594	69.4644			862	287.333	295.497	231.32	315.345	36.2781	259.219	195.042	279.067	18.4077	16.8773	21.4087	18.8979			862	287.333	124.529
		863	287.667	922.766	924.255	952.965	36.1132	886.653	888.142	916.852	76.1864	85.9746	80.9858	81.0489			863	287.667	501.312	660.524	767.556	36.1132	465.199	624.411	731.443	67.3033	68.4505	73.5031	69.7523			863	287.667	292.709	235.323	315.677	36.1132	256.596	199.21	279.564	18.2214	17.238	21.4468	18.9687			863	287.667	124.782
		864	288	932.893	919.552	984.898	36.0094	896.884	883.543	948.889	77.0655	85.5293	83.8156	82.1368			864	288	499.622	701.92	760.622	36.0094	463.613	665.911	724.613	67.0738	72.9999	72.8167	70.9635			864	288	294.266	230.553	317.15	36.0094	258.257	194.544	281.141	18.3394	16.8342	21.5678	18.9138			864	288	121.892
		865	288.333	938.926	930.254	956.603	35.6847	903.241	894.569	920.918	77.6118	86.5968	81.345	81.8512			865	288.333	493.001	648.432	765.763	35.6847	457.316	612.747	730.078	66.1629	67.1719	73.366	68.9002			865	288.333	293.379	232.743	313.724	35.6847	257.694	197.058	278.039	18.2995	17.0518	21.3298	18.8937			865	288.333	123.555
		866	288.667	933.373	924.475	986.436	36.4923	896.881	887.983	949.944	77.0653	85.9592	83.9088	82.3111			866	288.667	475.12	686.638	760.232	36.4923	438.628	650.146	723.74	63.4591	71.2717	72.729	69.1532			866	288.667	293.029	231.512	317.34	36.4923	256.537	195.02	280.848	18.2172	16.8754	21.5453	18.8793			866	288.667	123.893
		867	289	931.845	915.987	979.151	36.1839	895.661	879.803	942.967	76.9605	85.1673	83.2925	81.8068			867	289	493.274	676.238	756.452	36.1839	457.09	640.054	720.268	66.1301	70.1654	72.3801	69.5585			867	289	290.161	232.277	311.348	36.1839	253.977	196.093	275.164	18.0355	16.9683	21.1093	18.7043			867	289	122.678
		868	289.333	935.871	914.891	985.502	36.6362	899.235	878.255	948.866	77.2675	85.0175	83.8136	82.0329			868	289.333	491.423	713.519	751.063	36.6362	454.787	676.883	714.427	65.7969	74.2027	71.7931	70.5976			868	289.333	291.249	229.726	314.355	36.6362	254.613	193.09	277.719	18.0806	16.7084	21.3053	18.6981			868	289.333	123.286
		869	289.667	929.887	918.439	980.241	36.3689	893.518	882.07	943.872	76.7763	85.3868	83.3725	81.8452			869	289.667	495.164	670.492	753.412	36.3689	458.795	634.123	717.043	66.3768	69.5152	72.056	69.316			869	289.667	290.604	230.408	321.09	36.3689	254.235	194.039	284.721	18.0538	16.7905	21.8424	18.8956			869	289.667	121.98
		870	290	930.437	922.654	965.661	35.3447	895.092	887.309	930.316	76.9116	85.894	82.1751	81.6602			870	290	500.508	695.672	758.349	35.3447	465.163	660.327	723.004	67.2982	72.3878	72.6551	70.7803			870	290	290.347	229.961	319.102	35.3447	255.002	194.616	283.757	18.1083	16.8405	21.7685	18.9058			870	290	121.589
		871	290.333	923.81	923.383	976.759	37.1745	886.635	886.208	939.584	76.1849	85.7874	82.9937	81.6554			871	290.333	499.644	684.046	754.461	37.1745	462.469	646.871	717.286	66.9084	70.9127	72.0805	69.9672			871	290.333	289.304	228.47	312.487	37.1745	252.129	191.295	275.312	17.9043	16.5531	21.1206	18.526			871	290.333	121.659
		872	290.667	929.903	927.74	958.53	36.372	893.531	891.368	922.158	76.7774	86.2869	81.4545	81.5063			872	290.667	500.066	717.486	751.305	36.372	463.694	681.114	714.933	67.0856	74.6665	71.844	71.1987			872	290.667	290.297	229.19	317.022	36.372	253.925	192.818	280.65	18.0318	16.6849	21.5301	18.7489			872	290.667	119.494
		873	291	920.066	931.314	972.657	36.3931	883.673	894.921	936.264	75.9304	86.6308	82.7004	81.7539			873	291	510.529	695.95	744.1	36.3931	474.136	659.557	707.707	68.5963	72.3034	71.1178	70.6725			873	291	288.47	230.835	320.276	36.3931	252.077	194.442	283.883	17.9005	16.8254	21.7781	18.8347			873	291	120.535
		874	291.333	934.111	914.827	946.895	36.465	897.646	878.362	910.43	77.131	85.0278	80.4185	80.8591			874	291.333	488.186	698.771	748.521	36.465	451.721	662.306	712.056	65.3534	72.6047	71.5549	69.8377			874	291.333	292.338	228.855	320.623	36.465	255.873	192.39	284.158	18.1701	16.6478	21.7992	18.8724			874	291.333	121.198
		875	291.667	928.676	905.703	964.255	36.4657	892.21	869.237	927.789	76.664	84.1445	81.9519	80.9201			875	291.667	523.954	701.929	756.234	36.4657	487.488	665.463	719.768	70.528	72.9508	72.3299	71.9363			875	291.667	289.186	229.572	313.365	36.4657	252.72	193.106	276.899	17.9462	16.7098	21.2424	18.6328			875	291.667	120.592
		876	292	931.018	917.629	966.992	36.4969	894.521	881.132	930.495	76.8625	85.296	82.1909	81.4498			876	292	526.855	710.699	742.406	36.4969	490.358	674.202	705.909	70.9432	73.9088	70.9372	71.9298			876	292	284.946	228.392	323.858	36.4969	248.449	191.895	287.361	17.6429	16.605	22.045	18.7643			876	292	120.384
		877	292.333	927.99	903.138	970.505	37.1069	890.883	866.031	933.398	76.5499	83.8342	82.4473	80.9438			877	292.333	528.239	706.51	743.106	37.1069	491.132	669.403	705.999	71.0552	73.3828	70.9462	71.7947			877	292.333	287.68	229.626	308.643	37.1069	250.573	192.519	271.536	17.7938	16.659	20.8309	18.4279			877	292.333	120.291
		878	292.667	923.426	917.96	954.374	35.9974	887.429	881.963	918.377	76.2531	85.3764	81.1205	80.9166			878	292.667	536.221	706.173	741.773	35.9974	500.224	670.176	705.776	72.3706	73.4674	70.9238	72.2539			878	292.667	289.182	227.895	312.593	35.9974	253.185	191.898	276.596	17.9792	16.6052	21.2191	18.6012			878	292.667	121.59
		879	293	932.996	917.989	957.981	36.321	896.675	881.668	921.66	77.0476	85.3479	81.4105	81.2686			879	293	532.6	693.741	730.829	36.321	496.279	657.42	694.508	71.7999	72.0691	69.7915	71.2201			879	293	288.531	225.025	320.028	36.321	252.21	188.704	283.707	17.91	16.3289	21.7646	18.6678			879	293	120.203
		880	293.333	924.429	915.703	951.323	36.5826	887.846	879.12	914.74	76.289	85.1013	80.7993	80.7298			880	293.333	525.091	735.11	737.635	36.5826	488.508	698.527	701.052	70.6756	76.5755	70.4491	72.5667			880	293.333	288.582	226.316	318.677	36.5826	251.999	189.733	282.094	17.895	16.418	21.6409	18.6513			880	293.333	118.656
		881	293.667	930.197	913.736	965.798	37.0438	893.153	876.692	928.754	76.745	84.8662	82.0371	81.2161			881	293.667	541.938	717.451	738.738	37.0438	504.894	680.407	701.694	73.0463	74.5891	70.5136	72.7163			881	293.667	286.998	228.269	311.598	37.0438	249.954	191.225	274.554	17.7498	16.547	21.0625	18.4531			881	293.667	117.808
		882	294	935.384	919.419	966.711	36.4351	898.949	882.984	930.276	77.243	85.4752	82.1715	81.6299			882	294	546.79	741.356	733.107	36.4351	510.355	704.921	696.672	73.8363	77.2764	70.0089	73.7072			882	294	289.028	224.799	311.778	36.4351	252.593	188.364	275.343	17.9372	16.2994	21.123	18.4532			882	294	117.669
		883	294.333	936.929	914.998	962.378	36.3128	900.616	878.685	926.065	77.3862	85.0591	81.7996	81.415			883	294.333	542.651	734.179	737.607	36.3128	506.338	697.866	701.294	73.2552	76.503	70.4734	73.4105			883	294.333	286.552	226.272	318.692	36.3128	250.239	189.959	282.379	17.77	16.4375	21.6628	18.6234			883	294.333	118.656
		884	294.667	948.354	917.242	958.601	35.6412	912.713	881.601	922.96	78.4257	85.3414	81.5253	81.7641			884	294.667	533.867	742.444	735.677	35.6412	498.226	706.803	700.036	72.0815	77.4827	70.347	73.3037			884	294.667	287.376	226.624	317.997	35.6412	251.735	190.983	282.356	17.8763	16.5261	21.661	18.6878			884	294.667	117.221
		885	295	937.546	908.74	959.538	36.2744	901.272	872.466	923.264	77.4426	84.457	81.5521	81.1506			885	295	554.794	727.636	732.538	36.2744	518.52	691.362	696.264	75.0175	75.7899	69.9679	73.5918			885	295	287.633	225.989	311.139	36.2744	251.359	189.715	274.865	17.8495	16.4163	21.0863	18.4507			885	295	118.861
		886	295.333	934.847	909.035	962.534	36.2369	898.61	872.798	926.297	77.2139	84.4892	81.8201	81.1744			886	295.333	559.513	742.967	737.785	36.2369	523.276	706.73	701.548	75.7057	77.4747	70.4989	74.5598			886	295.333	284.851	224.831	316.319	36.2369	248.614	188.594	280.082	17.6546	16.3194	21.4866	18.4869			886	295.333	117.807
		887	295.667	934.985	910.598	963.493	36.5492	898.436	874.049	926.944	77.1989	84.6103	81.8772	81.2288			887	295.667	555.963	735.823	738.27	36.5492	519.414	699.274	701.721	75.1469	76.6573	70.5163	74.1068			887	295.667	286.335	225.762	308.122	36.5492	249.786	189.213	271.573	17.7379	16.3729	20.8338	18.3148			887	295.667	116.388
		888	296	941.134	915.388	956.722	36.7981	904.336	878.59	919.924	77.7059	85.0499	81.2571	81.3376			888	296	552.955	743.996	729.967	36.7981	516.157	707.198	693.169	74.6757	77.526	69.6569	73.9529			888	296	284.844	224.919	319.403	36.7981	248.046	188.121	282.605	17.6143	16.2784	21.6801	18.5243			888	296	116.439
		889	296.333	936.894	913.272	941.281	35.9367	900.957	877.335	905.344	77.4156	84.9285	79.9693	80.7711			889	296.333	558.468	730.148	737.595	35.9367	522.531	694.211	701.658	75.598	76.1023	70.51	74.0701			889	296.333	283.212	224.773	318.442	35.9367	247.275	188.836	282.505	17.5596	16.3403	21.6725	18.5241			889	296.333	117.442
		890	296.667	936.452	910.487	957.862	35.9128	900.539	874.574	921.949	77.3796	84.6612	81.436	81.1589			890	296.667	531.229	734.881	736.514	35.9128	495.316	698.968	700.601	71.6606	76.6238	70.4038	72.8961			890	296.667	285.01	223.795	307.576	35.9128	249.097	187.882	271.663	17.689	16.2578	20.8407	18.2625			890	296.667	118.355
		891	297	920.368	920.286	948.624	36.3474	884.021	883.939	912.277	75.9602	85.5677	80.5816	80.7032			891	297	555.897	726.122	734.847	36.3474	519.55	689.775	698.5	75.1666	75.616	70.1926	73.6584			891	297	281.077	224.096	317.933	36.3474	244.73	187.749	281.586	17.3788	16.2462	21.6019	18.409			891	297	116.904
		892	297.333	945.921	910.423	950.44	36.219	909.702	874.204	914.221	78.1669	84.6253	80.7534	81.1819			892	297.333	545.544	735.825	731.826	36.219	509.325	699.606	695.607	73.6873	76.6937	69.9019	73.4276			892	297.333	280.188	223.635	318.497	36.219	243.969	187.416	282.278	17.3248	16.2174	21.655	18.3991			892	297.333	116.424
		893	297.667	937.405	921.057	965.152	36.1858	901.219	884.871	928.966	77.4381	85.6579	82.0558	81.7173			893	297.667	550.536	712.678	741.36	36.1858	514.35	676.492	705.174	74.4143	74.1599	70.8633	73.1458			893	297.667	282.148	223.816	312.288	36.1858	245.962	187.63	276.102	17.4663	16.236	21.1812	18.2945			893	297.667	115.76
		894	298	951.874	915.608	953.251	36.3187	915.555	879.289	916.932	78.6699	85.1176	80.9929	81.5935			894	298	552.927	726.527	737.411	36.3187	516.608	690.208	701.092	74.741	75.6635	70.4531	73.6192			894	298	280.343	224.806	314.754	36.3187	244.024	188.487	278.435	17.3287	16.3101	21.3602	18.333			894	298	114.776
		895	298.333	930.196	930.416	941.719	36.6028	893.593	893.813	905.116	76.7828	86.5236	79.9492	81.0852			895	298.333	551.858	736.887	739.107	36.6028	515.255	700.284	702.504	74.5453	76.7681	70.595	73.9695			895	298.333	281.324	220.8	319.424	36.6028	244.721	184.197	282.821	17.3782	15.9389	21.6967	18.3379			895	298.333	115.363
		896	298.667	935.664	907.063	956.476	36.0532	899.611	871.01	920.423	77.2999	84.3161	81.3012	80.9724			896	298.667	549.751	742.324	731.866	36.0532	513.698	706.271	695.813	74.32	77.4243	69.9226	73.889			896	298.667	277.664	221.49	317.55	36.0532	241.611	185.437	281.497	17.1573	16.0462	21.5951	18.2662			896	298.667	113.11
		897	299	936.93	926.041	937.966	36.2709	900.659	889.77	901.695	77.3899	86.1322	79.647	81.0564			897	299	552.88	745.92	751.363	36.2709	516.609	709.649	715.092	74.7411	77.7947	71.86	74.7986			897	299	278.646	222.468	316.495	36.2709	242.375	186.197	280.224	17.2116	16.112	21.4974	18.2737			897	299	114.607
		898	299.333	945.905	910.301	951.823	36.655	909.25	873.646	915.168	78.1281	84.5713	80.837	81.1788			898	299.333	545.689	742.557	735.626	36.655	509.034	705.902	698.971	73.6452	77.3839	70.24	73.7564			898	299.333	278.171	219.559	314.971	36.655	241.516	182.904	278.316	17.1506	15.827	21.3511	18.1096			898	299.333	114.109
		899	299.667	929.582	923.996	935.269	36.2704	893.312	887.726	898.999	76.7586	85.9343	79.4088	80.7005			899	299.667	551.167	747.24	744.537	36.2704	514.897	710.97	708.267	74.4934	77.9394	71.1741	74.5356			899	299.667	278.443	220.801	310.783	36.2704	242.173	184.531	274.513	17.1972	15.9677	21.0593	18.0748			899	299.667	112.674
		900	300	937.325	912.253	946.206	36.77	900.555	875.483	909.436	77.381	84.7491	80.3307	80.8203			900	300	538.714	742.061	741.766	36.77	501.944	705.291	704.996	72.6195	77.3169	70.8454	73.5939			900	300	277.879	219.965	312.318	36.77	241.109	183.195	275.548	17.1217	15.8522	21.1387	18.0375			900	300	111.337
		901	300.333	925.318	922.023	925.054	36.151	889.167	885.872	888.903	76.4025	85.7548	78.517	80.2248			901	300.333	539.548	739.14	747.987	36.151	503.397	702.989	711.836	72.8297	77.0646	71.5328	73.809			901	300.333	279.259	221.578	320.17	36.151	243.108	185.427	284.019	17.2636	16.0453	21.7886	18.3658			901	300.333	113.231
		902	300.667	942.671	914.191	950.913	36.4389	906.232	877.752	914.474	77.8688	84.9688	80.7757	81.2044			902	300.667	535.923	744.104	751.346	36.4389	499.484	707.665	714.907	72.2636	77.5772	71.8414	73.894			902	300.667	274.01	220.204	313.346	36.4389	237.571	183.765	276.907	16.8705	15.9015	21.243	18.005			902	300.667	113.352
		903	301	941.808	919.434	933.832	36.3903	905.418	883.044	897.442	77.7988	85.481	79.2713	80.8504			903	301	530.688	729.76	771.211	36.3903	494.298	693.37	734.821	71.5132	76.0101	73.8425	73.7886			903	301	279.288	219.29	312.634	36.3903	242.898	182.9	276.244	17.2487	15.8266	21.1921	18.0891			903	301	112.927
		904	301.333	940.384	910.382	947.234	35.7005	904.683	874.681	911.533	77.7357	84.6716	80.516	80.9744			904	301.333	521.958	721.918	754.376	35.7005	486.257	686.217	718.675	70.35	75.226	72.2201	72.5987			904	301.333	273.362	217.29	315.796	35.7005	237.661	181.589	280.095	16.8769	15.7132	21.4876	18.0259			904	301.333	112.145
		905	301.667	945.929	919.027	932.087	36.3399	909.589	882.687	895.747	78.1572	85.4465	79.1216	80.9084			905	301.667	533.855	742.063	759.233	36.3399	497.515	705.723	722.893	71.9787	77.3643	72.6439	73.9956			905	301.667	277.559	217.784	302.835	36.3399	241.219	181.444	266.495	17.1295	15.7007	20.4442	17.7581			905	301.667	114.335
		906	302	957.995	926.027	935.091	36.3945	921.601	889.633	898.697	79.1893	86.1189	79.3821	81.5634			906	302	516.529	735.495	748.733	36.3945	480.135	699.101	712.339	69.4641	76.6383	71.5833	72.5619			906	302	277.241	216.006	316.883	36.3945	240.847	179.612	280.489	17.1031	15.5421	21.5177	18.0543			906	302	112.365
		907	302.333	944.063	924.95	932.529	35.7869	908.276	889.163	896.742	78.0444	86.0734	79.2095	81.1091			907	302.333	524.001	737.542	759.068	35.7869	488.214	701.755	723.281	70.6331	76.9293	72.6829	73.4151			907	302.333	275.839	217.524	319.113	35.7869	240.052	181.737	283.326	17.0466	15.726	21.7354	18.1694			907	302.333	111.898
		908	302.667	960.524	925.474	935.151	36.4849	924.039	888.989	898.666	79.3989	86.0566	79.3794	81.6116			908	302.667	507.245	710.398	767.572	36.4849	470.76	673.913	731.087	68.1079	73.8772	73.4673	71.8175			908	302.667	277.154	215.812	312.539	36.4849	240.669	179.327	276.054	17.0905	15.5175	21.1775	17.9285			908	302.667	111.055
		909	303	938.167	927.697	930.317	36.3605	901.806	891.336	893.956	77.4885	86.2838	78.9634	80.9119			909	303	515.534	731.744	764.608	36.3605	479.173	695.383	728.247	69.3251	76.2308	73.182	72.9126			909	303	276.683	218.309	314.562	36.3605	240.322	181.948	278.201	17.0658	15.7443	21.3423	18.0508			909	303	114.48
		910	303.333	963.233	927.952	932.332	37.0211	926.212	890.931	895.311	79.5856	86.2445	79.0831	81.6377			910	303.333	511.308	717.855	766.214	37.0211	474.287	680.834	729.193	68.6181	74.6358	73.277	72.177			910	303.333	277.115	217.269	314.589	37.0211	240.094	180.248	277.568	17.0496	15.5972	21.2937	17.9801			910	303.333	111.393
		911	303.667	943.188	934.068	926.219	35.8505	907.338	898.218	890.369	77.9638	86.9499	78.6465	81.1867			911	303.667	511.65	733.354	759.144	35.8505	475.8	697.504	723.294	68.837	76.4632	72.6841	72.6614			911	303.667	273.012	217.557	314.976	35.8505	237.162	181.707	279.126	16.8414	15.7234	21.4132	17.9926			911	303.667	109.494
		912	304	964.433	923.886	938.598	36.1944	928.239	887.692	902.404	79.7597	85.931	79.7096	81.8001			912	304	488.245	719.495	764.663	36.1944	452.051	683.301	728.469	65.4011	74.9062	73.2042	71.1705			912	304	274.778	217.912	316.35	36.1944	238.584	181.718	280.156	16.9424	15.7243	21.4922	18.053			912	304	110.148
		913	304.333	963.023	927.302	930.216	36.782	926.241	890.52	893.434	79.5881	86.2048	78.9173	81.57			913	304.333	486.801	721.383	767.347	36.782	450.019	684.601	730.565	65.1071	75.0488	73.4149	71.1903			913	304.333	271.957	216.405	313.69	36.782	235.175	179.623	276.908	16.7003	15.5431	21.2431	17.8288			913	304.333	108.819
		914	304.667	942.997	919.749	921.423	36.1117	906.885	883.637	885.311	77.9249	85.5385	78.1998	80.5544			914	304.667	480.271	721.891	760.375	36.1117	444.159	685.779	724.263	64.2594	75.178	72.7816	70.7396			914	304.667	270.815	215.524	313.047	36.1117	234.703	179.412	276.935	16.6668	15.5249	21.2451	17.8123			914	304.667	109.949
		915	305	965.42	932.424	934.842	36.8588	928.561	895.565	897.983	79.7874	86.6932	79.3191	81.9332			915	305	482.126	739.075	764.981	36.8588	445.267	702.216	728.122	64.4197	76.9799	73.1694	71.523			915	305	274.095	217.718	313.894	36.8588	237.236	180.859	277.035	16.8467	15.6501	21.2528	17.9165			915	305	111.26
		916	305.333	957.124	923.065	937.399	35.9819	921.142	887.083	901.417	79.1499	85.8721	79.6224	81.5481			916	305.333	477.348	706.137	766.407	35.9819	441.366	670.155	730.425	63.8553	73.4652	73.4008	70.2404			916	305.333	271.719	215.469	316.392	35.9819	235.737	179.487	280.41	16.7402	15.5313	21.5117	17.9278			916	305.333	108.038
		917	305.667	956.75	923.707	934.169	36.1952	920.555	887.512	897.974	79.0995	85.9136	79.3183	81.4438			917	305.667	476.759	709.227	751.817	36.1952	440.564	673.032	715.622	63.7392	73.7805	71.9132	69.811			917	305.667	265.181	215.716	309.218	36.1952	228.986	179.521	273.023	16.2608	15.5342	20.945	17.58			917	305.667	110.083
		918	306	971.29	923.181	925.894	35.6748	935.615	887.506	890.219	80.3936	85.913	78.6333	81.6466			918	306	473.874	705.08	762.404	35.6748	438.199	669.405	726.729	63.3971	73.383	73.0294	69.9365			918	306	272.645	212.14	315.891	35.6748	236.97	176.465	280.216	16.8278	15.2698	21.4968	17.8648			918	306	108.243
		919	306.333	966.081	934.285	924.704	36.6496	929.431	897.635	888.054	79.8622	86.8936	78.4421	81.7326			919	306.333	475.071	709.588	764.98	36.6496	438.421	672.938	728.33	63.4292	73.7703	73.1903	70.1299			919	306.333	269.842	216.16	311.434	36.6496	233.192	179.51	274.784	16.5595	15.5333	21.0801	17.7243			919	306.333	109.844
		920	306.667	953.395	917.081	926.131	36.5565	916.839	880.525	889.575	78.7802	85.2372	78.5764	80.8646			920	306.667	469.491	701.13	767.888	36.5565	432.935	664.574	731.332	62.6354	72.8533	73.4919	69.6602			920	306.667	269.071	217.354	313.723	36.5565	232.515	180.798	277.167	16.5114	15.6447	21.2629	17.8063			920	306.667	106.878
		921	307	952.218	943.037	895.042	36.537	915.681	906.5	858.505	78.6807	87.7517	75.832	80.7548			921	307	474.828	712.292	769.804	36.537	438.291	675.755	733.267	63.4104	74.0791	73.6864	70.3919			921	307	269.774	211.018	313.058	36.537	233.237	174.481	276.521	16.5627	15.0981	21.2134	17.6247			921	307	108.173
		922	307.333	968.232	930.941	929.149	36.3389	931.893	894.602	892.81	80.0737	86.5999	78.8622	81.8453			922	307.333	476.841	680.807	761.419	36.3389	440.502	644.468	725.08	63.7303	70.6493	72.8637	69.0811			922	307.333	265.796	214.138	304.708	36.3389	229.457	177.799	268.369	16.2943	15.3853	20.588	17.4225			922	307.333	105.855
		923	307.667	960.217	943.36	914.724	36.4263	923.791	906.934	878.298	79.3775	87.7937	77.5803	81.5838			923	307.667	469.035	685.92	759.835	36.4263	432.609	649.494	723.409	62.5883	71.2002	72.6957	68.8281			923	307.667	264.894	213.95	312.166	36.4263	228.468	177.524	275.74	16.224	15.3614	21.1534	17.5796			923	307.667	107.988
		924	308	970.026	919.526	943.786	36.7229	933.303	882.803	907.063	80.1949	85.4577	80.1211	81.9246			924	308	480.858	678.909	767.241	36.7229	444.135	642.186	730.518	64.2559	70.3991	73.4101	69.355			924	308	266.825	213.664	315.824	36.7229	230.102	176.941	279.101	16.3401	15.311	21.4113	17.6875			924	308	107.32
		925	308.333	967.665	927.939	917.039	36.3374	931.328	891.602	880.702	80.0251	86.3095	77.7926	81.3757			925	308.333	479.42	677.522	768.823	36.3374	443.083	641.185	732.486	64.1036	70.2893	73.6079	69.3336			925	308.333	265.077	214.859	312.67	36.3374	228.74	178.522	276.333	16.2433	15.4478	21.1989	17.63			925	308.333	107.232
		926	308.667	956.982	920.948	918.59	36.1815	920.801	884.767	882.409	79.1206	85.6478	77.9434	80.9039			926	308.667	495.29	666.496	764.629	36.1815	459.109	630.315	728.448	66.4222	69.0977	73.2021	69.574			926	308.667	267.157	212.752	309.775	36.1815	230.976	176.571	273.594	16.4021	15.279	20.9888	17.5566			926	308.667	105.989
		927	309	962.942	942.559	928.026	36.0309	926.911	906.528	891.995	79.6457	87.7544	78.7902	82.0634			927	309	462.748	670.814	763.254	36.0309	426.717	634.783	727.223	61.7359	69.5876	73.079	68.1342			927	309	262.935	214.07	313.405	36.0309	226.904	178.039	277.374	16.113	15.406	21.2788	17.5993			927	309	107.076
		928	309.333	966.774	924.125	909.972	36.4126	930.361	887.712	873.559	79.9421	85.933	77.1617	81.0123			928	309.333	469.089	658.213	772.445	36.4126	432.676	621.8	736.032	62.5981	68.1643	73.9643	68.2422			928	309.333	263.911	212.854	311.007	36.4126	227.498	176.441	274.594	16.1552	15.2678	21.0656	17.4962			928	309.333	104.585
		929	309.667	964.132	943.013	900.649	35.9912	928.141	907.022	864.658	79.7513	87.8022	76.3755	81.3097			929	309.667	481.81	669.355	774.537	35.9912	445.819	633.364	738.546	64.4995	69.432	74.2169	69.3828			929	309.667	265.906	216.261	309.468	35.9912	229.915	180.27	273.477	16.3268	15.5991	20.9798	17.6352			929	309.667	105.406
		930	310	976.163	940.466	914.388	35.7315	940.431	904.734	878.656	80.8074	87.5808	77.612	82			930	310	479.035	663.683	779.049	35.7315	443.303	627.951	743.317	64.1356	68.8387	74.6964	69.2235			930	310	267.493	211.016	312.024	35.7315	231.761	175.284	276.292	16.4579	15.1677	21.1958	17.6071			930	310	106.545
		931	310.333	987.712	925.295	912.062	36.5082	951.204	888.787	875.554	81.733	86.037	77.3379	81.7026			931	310.333	488.925	662.98	766.728	36.5082	452.417	626.472	730.22	65.454	68.6764	73.3802	69.1702			931	310.333	259.715	217.118	307.828	36.5082	223.207	180.61	271.32	15.8504	15.6285	20.8143	17.4311			931	310.333	106.318
		932	310.667	943.72	946.115	912.793	36.0912	907.629	910.024	876.702	77.9888	88.0928	77.4393	81.1736			932	310.667	495.804	648.748	770.466	36.0912	459.713	612.657	734.375	66.5096	67.162	73.7977	69.1564			932	310.667	261.971	213.413	309.067	36.0912	225.88	177.322	272.976	16.0402	15.344	20.9414	17.4419			932	310.667	104.427
		933	311	983.363	930.653	888.683	36.5552	946.808	894.098	852.128	81.3553	86.5511	75.2687	81.0584			933	311	500.521	648.01	771.85	36.5552	463.966	611.455	735.295	67.1249	67.0302	73.8902	69.3484			933	311	264.729	214.362	309.763	36.5552	228.174	177.807	273.208	16.2031	15.3859	20.9592	17.5161			933	311	106.226
		934	311.333	979.543	942.467	905.71	36.2279	943.315	906.239	869.482	81.0552	87.7264	76.8016	81.8611			934	311.333	498.628	650.354	773.88	36.2279	462.4	614.126	737.652	66.8984	67.3231	74.127	69.4495			934	311.333	258.704	210.297	312.159	36.2279	222.476	174.069	275.931	15.7985	15.0625	21.1681	17.343			934	311.333	106.018
		935	311.667	962.861	922.914	906.705	37.0152	925.846	885.899	869.69	79.5541	85.7574	76.8199	80.7105			935	311.667	495.359	638.573	781.887	37.0152	458.344	601.558	744.872	66.3115	65.9453	74.8526	69.0365			935	311.667	259.955	210.816	307.033	37.0152	222.94	173.801	270.018	15.8315	15.0393	20.7145	17.1951			935	311.667	104.598
		936	312	994.955	937.764	904.757	36.5298	958.425	901.234	868.227	82.3535	87.2419	76.6907	82.0954			936	312	502.56	650.38	773.347	36.5298	466.03	613.85	736.817	67.4236	67.2928	74.0431	69.5865			936	312	259.328	209.245	306.406	36.5298	222.798	172.715	269.876	15.8214	14.9453	20.7036	17.1568			936	312	104.683
		937	312.333	973.345	936.617	909.957	36.395	936.95	900.222	873.562	80.5083	87.1439	77.162	81.6047			937	312.333	500.518	648.877	776.939	36.395	464.123	612.482	740.544	67.1476	67.1428	74.4177	69.5694			937	312.333	253.901	214.207	305.342	36.395	217.506	177.812	268.947	15.4456	15.3864	20.6323	17.1548			937	312.333	106.607
		938	312.667	971.335	937.225	897.067	36.1766	935.158	901.048	860.89	80.3543	87.2239	76.0427	81.207			938	312.667	493.296	642.428	778.309	36.1766	457.119	606.251	742.132	66.1344	66.4598	74.5773	69.0572			938	312.667	254.328	208.597	307.482	36.1766	218.151	172.42	271.305	15.4914	14.9198	20.8132	17.0748			938	312.667	103.002
		939	313	991.597	939.647	905.514	36.2953	955.302	903.352	869.219	82.0851	87.4469	76.7783	82.1035			939	313	498.419	647.127	768.394	36.2953	462.124	610.832	732.099	66.8584	66.9619	73.569	69.1298			939	313	257.754	213.932	308.526	36.2953	221.459	177.637	272.231	15.7263	15.3712	20.8842	17.3272			939	313	104.927
		940	313.333	965.713	933.3	915.723	35.7904	929.923	897.51	879.933	79.9044	86.8814	77.7247	81.5035			940	313.333	495.532	645.349	777.613	35.7904	459.742	609.559	741.823	66.5138	66.8223	74.5461	69.2941			940	313.333	255.068	213.432	307.496	35.7904	219.278	177.642	271.706	15.5714	15.3716	20.8439	17.2623			940	313.333	103.792
		941	313.667	991.637	932.773	913.882	36.2474	955.39	896.526	877.635	82.0927	86.7861	77.5217	82.1335			941	313.667	494.191	638.31	769.635	36.2474	457.944	602.063	733.388	66.2536	66.0006	73.6985	68.6509			941	313.667	255.354	211.76	306.896	36.2474	219.107	175.513	270.649	15.5593	15.1874	20.7629	17.1698			941	313.667	103.529
		942	314	968.225	930.686	913.415	36.2514	931.974	894.435	877.164	80.0807	86.5837	77.4801	81.3815			942	314	496.524	642.734	774.603	36.2514	460.273	606.483	738.352	66.5906	66.4851	74.1973	69.091			942	314	260.821	215.134	305.256	36.2514	224.57	178.883	269.005	15.9472	15.479	20.6367	17.3543			942	314	104.01
		943	314.333	979.122	932.542	927.983	35.5544	943.568	896.988	892.429	81.0769	86.8309	78.8285	82.2454			943	314.333	491.524	646.814	771.724	35.5544	455.97	611.26	736.17	65.968	67.0088	73.9781	68.985			943	314.333	250.123	213.703	304.965	35.5544	214.569	178.149	269.411	15.237	15.4155	20.6679	17.1068			943	314.333	103.604
		944	314.667	964.441	928.1	897.493	36.1732	928.268	891.927	861.32	79.7622	86.3409	76.0806	80.7279			944	314.667	486.706	641.547	765.458	36.1732	450.533	605.374	729.285	65.1815	66.3636	73.2862	68.2771			944	314.667	259.587	212.318	306.062	36.1732	223.414	176.145	269.889	15.8651	15.2421	20.7046	17.2706			944	314.667	102.228
		945	315	986.691	939.163	928.714	36.5374	950.154	902.626	892.177	81.6428	87.3766	78.8062	82.6085			945	315	490.548	640.761	765.467	36.5374	454.011	604.224	728.93	65.6846	66.2375	73.2505	68.3909			945	315	261.829	211.846	305.916	36.5374	225.292	175.309	269.379	15.9985	15.1698	20.6654	17.2779			945	315	102.007
		946	315.333	972.339	931.867	907.068	35.5543	936.785	896.313	871.514	80.494	86.7655	76.981	81.4135			946	315.333	475.999	642.708	762.737	35.5543	440.445	607.154	727.183	63.722	66.5587	73.075	67.7852			946	315.333	249.557	208.547	304.194	35.5543	214.003	172.993	268.64	15.1968	14.9694	20.6087	16.925			946	315.333	104.028
		947	315.667	973.02	939.24	903.071	36.0269	936.993	903.213	867.044	80.512	87.4335	76.5862	81.5106			947	315.667	489.508	642.17	761.594	36.0269	453.481	606.143	725.567	65.608	66.4479	72.9126	68.3228			947	315.667	255.412	211.594	300.555	36.0269	219.385	175.567	264.528	15.579	15.1921	20.2933	17.0215			947	315.667	103.896
		948	316	973.114	932.214	918.626	36.136	936.978	896.078	882.49	80.5107	86.7428	77.9506	81.7347			948	316	477.58	640.519	760.961	36.136	441.444	604.383	724.825	63.8665	66.255	72.838	67.6532			948	316	255.438	211.426	303.181	36.136	219.302	175.29	267.045	15.5731	15.1681	20.4864	17.0759			948	316	103.417
		949	316.333	976.937	942.516	917.38	36.2478	940.689	906.268	881.132	80.8296	87.7292	77.8307	82.1298			949	316.333	486.916	635.733	756.698	36.2478	450.668	599.485	720.45	65.2011	65.7181	72.3984	67.7725			949	316.333	249.608	210.482	301.815	36.2478	213.36	174.234	265.567	15.1512	15.0768	20.373	16.867			949	316.333	102.56
		950	316.667	979.164	940.494	932.958	36.9651	942.199	903.529	895.993	80.9593	87.4641	79.1433	82.5222			950	316.667	460.687	644.733	759.504	36.9651	423.722	607.768	722.539	61.3026	66.626	72.6083	66.8456			950	316.667	249.845	210.199	300.99	36.9651	212.88	173.234	264.025	15.1171	14.9902	20.2547	16.7873			950	316.667	102.289
		951	317	971.707	936.418	924.462	36.034	935.673	900.384	888.428	80.3985	87.1596	78.4751	82.0111			951	317	468.326	631.778	754.08	36.034	432.292	595.744	718.046	62.5425	65.3079	72.1568	66.6691			951	317	250.961	209.567	301.716	36.034	214.927	173.533	265.682	15.2625	15.0161	20.3818	16.8868			951	317	99.314
		952	317.333	983.543	940.509	921.856	35.2042	948.339	905.305	886.652	81.4868	87.636	78.3182	82.4803			952	317.333	469.544	635.916	763.582	35.2042	434.34	600.712	728.378	62.8387	65.8525	73.1951	67.2954			952	317.333	251.995	209.988	296.538	35.2042	216.791	174.784	261.334	15.3948	15.1243	20.0483	16.8558			952	317.333	103.603
		953	317.667	970.641	941.285	941.305	36.378	934.263	904.907	904.927	80.2774	87.5975	79.9324	82.6024			953	317.667	472.629	627.276	754.891	36.378	436.251	590.898	718.513	63.1152	64.7767	72.2037	66.6986			953	317.667	248.249	209.941	297.405	36.378	211.871	173.563	261.027	15.0454	15.0187	20.0247	16.6963			953	317.667	101.24
		954	318	961.803	935.314	900.643	36.0908	925.712	899.223	864.552	79.5426	87.0473	76.3661	80.9853			954	318	469.018	633.952	755.917	36.0908	432.927	597.861	719.826	62.6343	65.54	72.3357	66.8367			954	318	247.496	210.596	297.807	36.0908	211.405	174.505	261.716	15.0124	15.1002	20.0776	16.7301			954	318	102.578
		955	318.333	974.732	935.574	968.665	36.9002	937.832	898.674	931.765	80.584	86.9941	82.303	83.2937			955	318.333	466.229	629.573	752.361	36.9002	429.329	592.673	715.461	62.1138	64.9713	71.897	66.3273			955	318.333	255.542	208.539	289.917	36.9002	218.642	171.639	253.017	15.5262	14.8522	19.4102	16.5962			955	318.333	101.384
		956	318.667	968.94	939.632	933.356	36.5199	932.42	903.112	896.836	80.119	87.4237	79.2178	82.2535			956	318.667	461.956	633.758	750.731	36.5199	425.436	597.238	714.211	61.5506	65.4717	71.7714	66.2646			956	318.667	247.263	210.45	288.905	36.5199	210.743	173.93	252.385	14.9653	15.0505	19.3618	16.4592			956	318.667	101.283
		957	319	959.978	941.191	921.669	36.2167	923.761	904.974	885.452	79.375	87.604	78.2122	81.7304			957	319	462.919	632.342	747.386	36.2167	426.702	596.125	711.169	61.7338	65.3497	71.4658	66.1831			957	319	251.101	210.958	298.573	36.2167	214.884	174.741	262.356	15.2594	15.1207	20.1267	16.8356			957	319	100.779
		958	319.333	982.457	939.504	955.656	36.476	945.981	903.028	919.18	81.2842	87.4156	81.1914	83.2971			958	319.333	462.597	645.073	750.788	36.476	426.121	608.597	714.312	61.6496	66.7169	71.7816	66.7161			958	319.333	253.665	211.585	294.815	36.476	217.189	175.109	258.339	15.4231	15.1525	19.8185	16.798			958	319.333	99.39
		959	319.667	972.025	934.502	974.548	36.6384	935.387	897.864	937.91	80.3739	86.9156	82.8458	83.3785			959	319.667	456.956	635.584	737.594	36.6384	420.318	598.946	700.956	60.81	65.6589	70.4394	65.6361			959	319.667	245.791	206.396	297.644	36.6384	209.153	169.758	261.006	14.8524	14.6894	20.0231	16.5216			959	319.667	99.353
		960	320	982.389	935.047	964.316	36.1827	946.206	898.864	928.133	81.3036	87.0125	81.9823	83.4328			960	320	455.153	646.735	741.966	36.1827	418.97	610.552	705.783	60.6151	66.9313	70.9245	66.157			960	320	246.189	210.643	294.493	36.1827	210.006	174.46	258.31	14.913	15.0963	19.8163	16.6086			960	320	100.387
		961	320.333	976.99	942.191	967.619	36.8032	940.187	905.388	930.816	80.7864	87.644	82.2192	83.5499			961	320.333	465.643	642.959	735.705	36.8032	428.84	606.156	698.902	62.043	66.4493	70.233	66.2418			961	320.333	244.538	210.191	291.784	36.8032	207.735	173.388	254.981	14.7517	15.0035	19.5609	16.4387			961	320.333	98.766
		962	320.667	990.539	934.146	924.012	35.659	954.88	898.487	888.353	82.0489	86.976	78.4685	82.4978			962	320.667	458.014	646.303	742.274	35.659	422.355	610.644	706.615	61.1048	66.9413	71.0081	66.3514			962	320.667	245.165	209.71	296.399	35.659	209.506	174.051	260.74	14.8775	15.0609	20.0027	16.647			962	320.667	100.929
		963	321	984.896	938.296	981.094	36.0078	948.888	902.288	945.086	81.5341	87.344	83.4797	84.1192			963	321	458.784	649.041	733.004	36.0078	422.776	613.033	696.996	61.1657	67.2032	70.0415	66.1368			963	321	243.177	210.183	289.282	36.0078	207.169	174.175	253.274	14.7116	15.0717	19.43	16.4044			963	321	96.799
		964	321.333	983.562	924.92	964.341	36.3798	947.182	888.54	927.961	81.3875	86.0131	81.9671	83.1225			964	321.333	437.752	660.947	740.903	36.3798	401.372	624.567	704.523	58.0691	68.4677	70.7979	65.7782			964	321.333	247.369	209.683	288.513	36.3798	210.989	173.303	252.133	14.9828	14.9962	19.3424	16.4405			964	321.333	99.215
		965	321.667	971.34	944.283	972.747	35.4749	935.865	908.808	937.272	80.415	87.9751	82.7895	83.7265			965	321.667	468.808	638.37	732.178	35.4749	433.333	602.895	696.703	62.6931	66.0919	70.0121	66.2657			965	321.667	243.079	208.524	298.082	35.4749	207.604	173.049	262.607	14.7424	14.9742	20.146	16.6209			965	321.667	97.824
		966	322	977.651	938.274	922.048	36.4141	941.237	901.86	885.634	80.8766	87.3025	78.2283	82.1358			966	322	440.746	670.727	737.614	36.4141	404.332	634.313	701.2	58.4973	69.536	70.4639	66.1657			966	322	242.905	209.459	288.358	36.4141	206.491	173.045	251.944	14.6634	14.9739	19.3279	16.3217			966	322	97.691
		967	322.333	987.509	936.869	977.234	36.2571	951.252	900.612	940.977	81.7372	87.1817	83.1167	84.0119			967	322.333	463.369	653.088	736.726	36.2571	427.112	616.831	700.469	61.793	67.6196	70.3905	66.601			967	322.333	239.983	208.447	294.992	36.2571	203.726	172.19	258.735	14.467	14.8999	19.8489	16.4053			967	322.333	98.093
		968	322.667	984.696	923.737	977.614	36.2698	948.426	887.467	941.344	81.4944	85.9092	83.1492	83.5176			968	322.667	456.976	669.457	735.938	36.2698	420.706	633.187	699.668	60.8663	69.4126	70.31	66.863			968	322.667	238.775	207.499	292.145	36.2698	202.505	171.229	255.875	14.3803	14.8168	19.6295	16.2755			968	322.667	98.749
		969	323	980.134	930.835	967.935	35.9623	944.172	894.873	931.973	81.1288	86.6261	82.3214	83.3588			969	323	469.069	664.657	726.214	35.9623	433.107	628.695	690.252	62.6603	68.9201	69.3637	66.9814			969	323	245.229	207.42	284.817	35.9623	209.267	171.458	248.855	14.8605	14.8365	19.0909	16.2627			969	323	99.012
		970	323.333	983.795	936.292	983.677	35.8723	947.923	900.42	947.805	81.4511	87.1631	83.7198	84.1113			970	323.333	468.608	674.872	733.842	35.8723	432.736	639	697.97	62.6067	70.0498	70.1393	67.5986			970	323.333	240.545	206.841	290.264	35.8723	204.673	170.969	254.392	14.5343	14.7942	19.5157	16.2814			970	323.333	97.863
		971	323.667	976.778	946.004	980.187	36.773	940.005	909.231	943.414	80.7708	88.016	83.332	84.0396			971	323.667	491.151	667.295	736.636	36.773	454.378	630.522	699.863	65.7378	69.1204	70.3296	68.3959			971	323.667	241.296	207.318	288.259	36.773	204.523	170.545	251.486	14.5236	14.7576	19.2928	16.1913			971	323.667	97.582
		972	324	985.473	934.766	959.249	36.3809	949.092	898.385	922.868	81.5516	86.9661	81.5172	83.345			972	324	488.221	678.802	731.667	36.3809	451.84	642.421	695.286	65.3706	70.4249	69.8697	68.555			972	324	241.594	207.151	285.716	36.3809	205.213	170.77	249.335	14.5726	14.777	19.1278	16.1592			972	324	97.58
		973	324.333	978.783	943.701	992.566	36.3313	942.452	907.37	956.235	80.981	87.8359	84.4645	84.4271			973	324.333	499.004	641.357	744.606	36.3313	462.673	605.026	708.275	66.9378	66.3254	71.1749	68.146			973	324.333	240.338	207.595	286.744	36.3313	204.007	171.264	250.413	14.487	14.8197	19.2105	16.1724			973	324.333	96.261
		974	324.667	977.838	940.61	974.705	36.5341	941.304	904.076	938.171	80.8824	87.517	82.8689	83.7561			974	324.667	476.134	688.78	732.683	36.5341	439.6	652.246	696.149	63.5997	71.5019	69.9564	68.3527			974	324.667	241.336	207.35	283.43	36.5341	204.802	170.816	246.896	14.5434	14.781	18.9407	16.0884			974	324.667	97.994
		975	325	980.121	928.42	993.205	36.2705	943.851	892.15	956.935	81.1012	86.3625	84.5263	83.9967			975	325	489.832	676.761	732.742	36.2705	453.562	640.491	696.472	65.6197	70.2132	69.9888	68.6072			975	325	243.653	207.022	285.432	36.2705	207.383	170.752	249.162	14.7267	14.7754	19.1145	16.2055			975	325	95.312
		976	325.333	971.355	917.8	979.861	35.346	936.009	882.454	944.515	80.4274	85.424	83.4293	83.0935			976	325.333	486.884	709.066	724.494	35.346	451.538	673.72	689.148	65.3269	73.856	69.2528	69.4786			976	325.333	236.893	204.743	289.197	35.346	201.547	169.397	253.851	14.3123	14.6582	19.4742	16.1483			976	325.333	96.751
		977	325.667	979.882	927.939	990.794	35.8026	944.079	892.136	954.991	81.1209	86.3612	84.3546	83.9456			977	325.667	502.105	654.967	728.417	35.8026	466.302	619.164	692.614	67.463	67.8754	69.6012	68.3132			977	325.667	240.387	205.554	289.133	35.8026	204.584	169.751	253.33	14.528	14.6889	19.4343	16.2171			977	325.667	97.666
		978	326	984.344	931.64	986.392	36.2551	948.089	895.385	950.137	81.4654	86.6757	83.9259	84.0223			978	326	497.302	700.01	738.409	36.2551	461.047	663.755	702.154	66.7026	72.7636	70.5598	70.0087			978	326	241.467	203.79	285.775	36.2551	205.212	167.535	249.52	14.5726	14.4971	19.142	16.0705			978	326	96.458
		979	326.333	980.366	933.886	995.787	36.0934	944.273	897.793	959.694	81.1375	86.9088	84.77	84.2721			979	326.333	513.548	699.068	723.62	36.0934	477.455	662.975	687.527	69.0764	72.678	69.0899	70.2814			979	326.333	237.74	204.007	276.033	36.0934	201.647	167.914	239.94	14.3194	14.5299	18.407	15.7521			979	326.333	97.065
		980	326.667	972.481	927.053	949.721	36.5832	935.898	890.47	913.138	80.4178	86.1999	80.6577	82.4252			980	326.667	492.122	709.933	727.826	36.5832	455.539	673.35	691.243	65.9057	73.8154	69.4633	69.7282			980	326.667	238.507	204.045	287.162	36.5832	201.924	167.462	250.579	14.3391	14.4908	19.2232	16.0177			980	326.667	96.801
		981	327	974.682	938.615	989.649	36.1297	938.552	902.485	953.519	80.6459	87.363	84.2246	84.0779			981	327	500.267	690.962	711.061	36.1297	464.137	654.832	674.931	67.1497	71.7854	67.8242	68.9198			981	327	244.362	203.458	280.382	36.1297	208.232	167.328	244.252	14.787	14.4792	18.7379	16.0014			981	327	95.923
		982	327.333	959.547	938.282	966.423	36.1618	923.385	902.12	930.261	79.3427	87.3277	82.1702	82.9469			982	327.333	456.077	703.161	721.672	36.1618	419.915	666.999	685.51	60.7518	73.1192	68.8873	67.5861			982	327.333	235.44	205.119	274.512	36.1618	199.278	168.957	238.35	14.1512	14.6202	18.2851	15.6855			982	327.333	97.492
		983	327.667	980.634	929.129	992.212	36.4436	944.19	892.685	955.768	81.1304	86.4144	84.4233	83.9894			983	327.667	502.803	690.868	707.154	36.4436	466.359	654.424	670.71	67.4712	71.7407	67.4	68.8707			983	327.667	234.655	201.85	280.936	36.4436	198.211	165.406	244.492	14.0754	14.3129	18.7563	15.7149			983	327.667	96.855
		984	328	942.562	936.523	975.359	35.9744	906.588	900.549	939.385	77.8993	87.1756	82.9761	82.6837			984	328	492.563	717.353	710.151	35.9744	456.589	681.379	674.177	66.0576	74.6956	67.7484	69.5005			984	328	241.362	202.214	282.646	35.9744	205.388	166.24	246.672	14.585	14.385	18.9235	15.9645			984	328	97.382
		985	328.333	969.511	921.361	967.852	36.2582	933.253	885.103	931.594	80.1906	85.6804	82.2879	82.7196			985	328.333	509.001	680.035	709.262	36.2582	472.743	643.777	673.004	68.3947	70.5735	67.6305	68.8662			985	328.333	234.306	202.388	279.126	36.2582	198.048	166.13	242.868	14.0638	14.3755	18.6317	15.6903			985	328.333	97.585
		986	328.667	962.899	932.608	978.789	36.2705	926.629	896.338	942.519	79.6214	86.7679	83.2529	83.2141			986	328.667	506.666	684.825	709.239	36.2705	470.396	648.555	672.969	68.0551	71.0972	67.627	68.9264			986	328.667	235.38	202.495	278.931	36.2705	199.11	166.225	242.661	14.1392	14.3837	18.6158	15.7129			986	328.667	96.733
		987	329	975.836	932.133	980.968	35.5331	940.303	896.6	945.435	80.7964	86.7933	83.5105	83.7001			987	329	515.11	682.681	698.687	35.5331	479.577	647.148	663.154	69.3835	70.943	66.6407	68.9891			987	329	237.345	202.993	282.706	35.5331	201.812	167.46	247.173	14.3311	14.4906	18.9619	15.9279			987	329	95.745
		988	329.333	969.593	930.132	977.201	35.6633	933.93	894.469	941.538	80.2487	86.587	83.1663	83.334			988	329.333	515.754	694.009	715.984	35.6633	480.091	658.346	680.321	69.4578	72.1706	68.3658	69.9981			988	329.333	234.627	203.068	278.979	35.6633	198.964	167.405	243.316	14.1289	14.4858	18.666	15.7602			988	329.333	96.486
		989	329.667	967.52	930.921	937.293	36.7272	930.793	894.194	900.566	79.9792	86.5604	79.5472	82.0289			989	329.667	523.143	686.108	698.643	36.7272	486.416	649.381	661.916	70.3729	71.1878	66.5163	69.359			989	329.667	232.631	201.208	276.49	36.7272	195.904	164.481	239.763	13.9116	14.2328	18.3934	15.5126			989	329.667	97.322
		990	330	968.648	935.707	927.95	36.7907	931.857	898.916	891.159	80.0707	87.0176	78.7163	81.9349			990	330	518.137	700.913	702.938	36.7907	481.346	664.122	666.147	69.6394	72.8038	66.9415	69.7949			990	330	238.553	202.497	277.227	36.7907	201.762	165.706	240.436	14.3276	14.3388	18.4451	15.7039			990	330	95.398
		991	330.333	966.026	925.372	976.676	36.2717	929.754	889.1	940.404	79.89	86.0673	83.0662	83.0078			991	330.333	489.332	704.879	691.357	36.2717	453.06	668.607	655.085	65.5471	73.2955	65.8299	68.2242			991	330.333	231.598	202.199	281.065	36.2717	195.326	165.927	244.793	13.8706	14.358	18.7794	15.6693			991	330.333	94.984
		992	330.667	976.159	931.128	985.499	35.9243	940.235	895.204	949.575	80.7905	86.6582	83.8762	83.7749			992	330.667	500.44	672.222	700.325	35.9243	464.516	636.298	664.401	67.2045	69.7536	66.766	67.908			992	330.667	231.398	201.44	272.708	35.9243	195.474	165.516	236.784	13.881	14.3224	18.1649	15.4561			992	330.667	94.797
		993	331	974.843	929.177	980.021	36.0104	938.833	893.167	944.011	80.67	86.461	83.3847	83.5052			993	331	515.67	703.408	694.845	36.0104	479.66	667.398	658.835	69.3954	73.1629	66.2066	69.5883			993	331	232.753	199.345	270.586	36.0104	196.743	163.335	234.576	13.9711	14.1336	17.9955	15.3668			993	331	95.308
		994	331.333	986.785	929.927	965.484	36.6616	950.123	893.265	928.822	81.6402	86.4705	82.0431	83.3846			994	331.333	516.729	695.728	700.58	36.6616	480.067	659.066	663.918	69.4544	72.2496	66.7175	69.4738			994	331.333	232.807	198.987	274.37	36.6616	196.145	162.325	237.708	13.9287	14.0463	18.2358	15.4036			994	331.333	95.187
		995	331.667	984.275	921.038	971.398	36.4347	947.84	884.603	934.963	81.444	85.632	82.5856	83.2205			995	331.667	514.597	700.01	694.138	36.4347	478.162	663.575	657.703	69.1788	72.7439	66.093	69.3385			995	331.667	231.656	199.926	268.377	36.4347	195.221	163.491	231.942	13.8631	14.1472	17.7935	15.2679			995	331.667	93.358
		996	332	989.754	928.892	940.038	35.9113	953.843	892.981	904.127	81.9598	86.443	79.8618	82.7548			996	332	508.819	702.823	701.02	35.9113	472.908	666.912	665.109	68.4186	73.1096	66.8371	69.4551			996	332	230.93	199.271	269.168	35.9113	195.019	163.36	233.257	13.8487	14.1358	17.8943	15.2929			996	332	95.587
		997	332.333	990.249	924.684	943.879	36.1199	954.129	888.564	907.759	81.9844	86.0154	80.1826	82.7275			997	332.333	502.658	704.428	689.998	36.1199	466.538	668.308	653.878	67.4971	73.2627	65.7086	68.8228			997	332.333	232.961	199.676	266.622	36.1199	196.841	163.556	230.502	13.9781	14.1528	17.683	15.2713			997	332.333	94.457
		998	332.667	978.961	926.539	973.208	36.2569	942.704	890.282	936.951	81.0027	86.1817	82.7611	83.3152			998	332.667	510.687	705.266	692.97	36.2569	474.43	669.009	656.713	68.6388	73.3396	65.9934	69.324			998	332.667	229.86	198.462	261.271	36.2569	193.603	162.205	225.014	13.7482	14.0359	17.262	15.0154			998	332.667	94.185
		999	333	989.242	937.734	930.049	36.4896	952.752	901.244	893.559	81.8661	87.2429	78.9283	82.6791			999	333	489.568	702.526	691.241	36.4896	453.078	666.036	654.751	65.5498	73.0137	65.7963	68.1199			999	333	231.801	199.298	272.316	36.4896	195.311	162.808	235.826	13.8695	14.0881	18.0915	15.3497			999	333	93.593
		1000	333.333	982.578	921.462	969.102	36.3415	946.237	885.121	932.761	81.3062	85.6821	82.391	83.1264			1000	333.333	502.012	702.24	686.817	36.3415	465.671	665.899	650.476	67.3715	72.9986	65.3666	68.5789			1000	333.333	229.957	200.512	264.131	36.3415	193.616	164.171	227.79	13.7491	14.206	17.4749	15.1433			1000	333.333	93.027
		1001	333.667	976.449	931.189	980.64	36.3317	940.117	894.857	944.308	80.7804	86.6246	83.411	83.6053			1001	333.667	498.567	703.311	689.385	36.3317	462.235	666.979	653.053	66.8745	73.117	65.6257	68.5391			1001	333.667	230.561	198.762	265.927	36.3317	194.229	162.43	229.595	13.7927	14.0554	17.6134	15.1538			1001	333.667	93.724
		1002	334	983.552	918.905	956.321	35.6882	947.864	883.217	920.633	81.446	85.4978	81.3197	82.7545			1002	334	504.22	701.565	690.561	35.6882	468.532	665.877	654.873	67.7855	72.9962	65.8085	68.8634			1002	334	229.584	199.376	271.847	35.6882	193.896	163.688	236.159	13.769	14.1642	18.117	15.35			1002	334	93.187
		1003	334.333	979.103	935.626	981.783	36.0176	943.085	899.608	945.765	81.0354	87.0845	83.5397	83.8866			1003	334.333	493.708	699.689	683.692	36.0176	457.69	663.671	647.674	66.217	72.7544	65.0851	68.0189			1003	334.333	228.127	198.922	265.823	36.0176	192.109	162.904	229.805	13.6421	14.0964	17.6296	15.1227			1003	334.333	94.111
		1004	334.667	981.711	925.118	935.804	36.9025	944.808	888.215	898.901	81.1835	85.9817	79.4002	82.1885			1004	334.667	498.185	696.531	685.748	36.9025	461.282	659.628	648.845	66.7367	72.3112	65.2028	68.0836			1004	334.667	227.271	197.687	260.213	36.9025	190.368	160.784	223.31	13.5185	13.913	17.1313	14.8543			1004	334.667	91.948
		1005	335	981.168	933.19	980.571	35.9059	945.262	897.284	944.665	81.2225	86.8596	83.4425	83.8415			1005	335	488.498	698.292	688.678	35.9059	452.592	662.386	652.772	65.4794	72.6135	65.5974	67.8968			1005	335	229.413	197.719	263.599	35.9059	193.507	161.813	227.693	13.7414	14.002	17.4675	15.0703			1005	335	93.36
		1006	335.333	982.029	940.926	945.377	35.9014	946.128	905.025	909.476	81.2968	87.6089	80.3342	83.08			1006	335.333	483.708	675.296	687.791	35.9014	447.807	639.395	651.89	64.7871	70.0931	65.5087	66.7963			1006	335.333	227.584	197.891	266.527	35.9014	191.683	161.99	230.626	13.6118	14.0172	17.6925	15.1072			1006	335.333	92.861
		1007	335.667	985.464	909.427	958.652	36.1247	949.339	873.302	922.527	81.5728	84.538	81.4871	82.5326			1007	335.667	481.825	694.172	692.688	36.1247	445.7	658.047	656.563	64.4823	72.1379	65.9784	67.5329			1007	335.667	229.1	199.077	261.221	36.1247	192.975	162.952	225.096	13.7036	14.1005	17.2683	15.0241			1007	335.667	93.514
		1008	336	957.595	936.954	957.082	36.2245	921.37	900.729	920.857	79.1696	87.1931	81.3396	82.5674			1008	336	470.184	697.819	690.831	36.2245	433.959	661.594	654.606	62.7837	72.5267	65.7817	67.0307			1008	336	227.718	198.836	262.62	36.2245	191.493	162.611	226.395	13.5984	14.071	17.368	15.0125			1008	336	94.9
		1009	336.333	976.007	909.582	952.104	35.9248	940.082	873.657	916.179	80.7774	84.5724	80.9264	82.092			1009	336.333	478.147	699.229	682.434	35.9248	442.222	663.304	646.509	63.9791	72.7142	64.968	67.2204			1009	336.333	227.793	195.351	262.838	35.9248	191.868	159.426	226.913	13.625	13.7954	17.4077	14.9427			1009	336.333	92.352
		1010	336.667	994.79	920.156	979.81	35.8433	958.947	884.313	943.967	82.3983	85.6039	83.3808	83.7943			1010	336.667	468.316	692.338	681.014	35.8433	432.473	656.495	645.171	62.5686	71.9677	64.8335	66.4566			1010	336.667	226.66	195.985	261.704	35.8433	190.817	160.142	225.861	13.5503	13.8573	17.3269	14.9115			1010	336.667	93.118
		1011	337	976.685	914.21	977.694	37.4108	939.274	876.799	940.283	80.708	84.8766	83.0555	82.88			1011	337	478.595	696.928	689.503	37.4108	441.184	659.517	652.092	63.8289	72.299	65.5291	67.219			1011	337	227.593	194.923	265.557	37.4108	190.182	157.512	228.146	13.5053	13.6298	17.5023	14.8791			1011	337	94.135
		1012	337.333	975.444	917.428	979.527	36.6155	938.829	880.813	942.912	80.6697	85.2651	83.2876	83.0741			1012	337.333	474.19	685.601	683.044	36.6155	437.575	648.986	646.429	63.3067	71.1445	64.9599	66.4704			1012	337.333	227.942	195.849	264.466	36.6155	191.327	159.234	227.851	13.5865	13.7787	17.4796	14.9483			1012	337.333	91.347
		1013	337.667	976.176	925.562	941.62	36.4395	939.737	889.123	905.181	80.7477	86.0695	79.9548	82.2573			1013	337.667	475.429	694.525	690.757	36.4395	438.99	658.086	654.318	63.5114	72.1421	65.7527	67.1354			1013	337.667	226.533	195.743	262.064	36.4395	190.094	159.304	225.625	13.499	13.7848	17.3088	14.8642			1013	337.667	93.032
		1014	338	1014.48	921.511	977.77	36.0742	978.402	885.437	941.696	84.07	85.7127	83.1802	84.321			1014	338	465.105	677.898	686.02	36.0742	429.031	641.824	649.946	62.0706	70.3594	65.3134	65.9145			1014	338	225.577	194.338	261.112	36.0742	189.503	158.264	225.038	13.457	13.6948	17.2638	14.8052			1014	338	91.265
		1015	338.333	953.839	937.094	977.664	36.3804	917.459	900.714	941.284	78.8334	87.1915	83.1438	83.0563			1015	338.333	476.736	698.935	702.778	36.3804	440.356	662.555	666.398	63.7091	72.632	66.9666	67.7692			1015	338.333	226.802	196.873	262.899	36.3804	190.422	160.493	226.519	13.5223	13.8877	17.3774	14.9291			1015	338.333	92.355
		1016	338.667	985.797	936.819	960.463	36.5857	949.211	900.233	923.877	81.5618	87.145	81.6063	83.4377			1016	338.667	484.078	691.273	686.492	36.5857	447.492	654.687	649.906	64.7416	71.7695	65.3094	67.2735			1016	338.667	225.27	194.316	260.756	36.5857	188.684	157.73	224.17	13.3989	13.6487	17.1973	14.7483			1016	338.667	91.626
		1017	339	981.109	939.04	965.31	36.5762	944.533	902.464	928.734	81.1598	87.361	82.0353	83.5187			1017	339	477.647	689.525	685.717	36.5762	441.071	652.949	649.141	63.8125	71.579	65.2325	66.8747			1017	339	225.846	192.14	267.503	36.5762	189.27	155.564	230.927	13.4405	13.4612	17.7156	14.8724			1017	339	92.57
		1018	339.333	969.824	904.874	965.087	36.048	933.776	868.826	929.039	80.2355	84.1047	82.0623	82.1342			1018	339.333	481.614	678.424	697.971	36.048	445.566	642.376	661.923	64.4629	70.4199	66.517	67.1333			1018	339.333	225.636	192.872	261.762	36.048	189.588	156.824	225.714	13.4631	13.5702	17.3157	14.783			1018	339.333	90.095
		1019	339.667	1009.87	936.08	934.4	36.6663	973.208	899.414	897.734	83.6237	87.0657	79.2971	83.3288			1019	339.667	482.473	690.424	692.972	36.6663	445.807	653.758	656.306	64.4977	71.6676	65.9525	67.3726			1019	339.667	224.384	193.998	260.16	36.6663	187.718	157.332	223.494	13.3303	13.6142	17.1454	14.6966			1019	339.667	91.136
		1020	340	989.564	919.687	973.792	35.657	953.907	884.03	938.135	81.9653	85.5765	82.8657	83.4692			1020	340	480.545	663.786	695.478	35.657	444.888	628.129	659.821	64.3648	68.8581	66.3058	66.5096			1020	340	224.174	194.572	267.682	35.657	188.517	158.915	232.025	13.387	13.7512	17.7998	14.9794			1020	340	91.167
		1021	340.333	993.06	937.949	939.85	36.8631	956.197	901.086	902.987	82.1621	87.2276	79.7611	83.0502			1021	340.333	480.898	686.777	693.23	36.8631	444.035	649.914	656.367	64.2414	71.2463	65.9587	67.1488			1021	340.333	221.925	194.386	260.51	36.8631	185.062	157.523	223.647	13.1417	13.6307	17.1571	14.6432			1021	340.333	90.584
		1022	340.667	978.17	941.149	984.598	36.1379	942.032	905.011	948.46	80.9449	87.6075	83.7777	84.1101			1022	340.667	486.814	667.531	697.574	36.1379	450.676	631.393	661.436	65.2022	69.2159	66.4681	66.9621			1022	340.667	221.094	191.62	265.564	36.1379	184.956	155.482	229.426	13.1341	13.4541	17.6005	14.7296			1022	340.667	90.629
		1023	341	1006.52	918.594	977.14	35.8762	970.641	882.718	941.264	83.4032	85.4495	83.1421	83.9982			1023	341	482.745	680.823	701.891	35.8762	446.869	644.947	666.015	64.6514	70.7017	66.9282	67.4271			1023	341	221.464	193.502	261.173	35.8762	185.588	157.626	225.297	13.179	13.6396	17.2837	14.7008			1023	341	90.355
		1024	341.333	967.125	943.466	975.374	35.9342	931.191	907.532	939.44	80.0134	87.8516	82.981	83.6153			1024	341.333	487.947	667.567	702.137	35.9342	452.013	631.633	666.203	65.3956	69.2422	66.9471	67.195			1024	341.333	223.016	190.294	258.828	35.9342	187.082	154.36	222.894	13.2851	13.357	17.0993	14.5805			1024	341.333	91.382
		1025	341.667	969.203	902.572	976.862	35.3632	933.84	867.209	941.499	80.241	83.9482	83.1628	82.4507			1025	341.667	481.89	673.962	703.552	35.3632	446.527	638.599	668.189	64.6019	70.0059	67.1466	67.2515			1025	341.667	221.916	187.579	264.564	35.3632	186.553	152.216	229.201	13.2475	13.1715	17.5832	14.6674			1025	341.667	91.365
		1026	342	1008.01	928.586	975.296	35.853	972.158	892.733	939.443	83.5335	86.419	82.9813	84.3113			1026	342	484.318	644.206	707.527	35.853	448.465	608.353	671.674	64.8823	66.6902	67.4969	66.3565			1026	342	220.62	190.908	258.5	35.853	184.767	155.055	222.647	13.1207	13.4172	17.0804	14.5394			1026	342	89.658
		1027	342.333	965.34	916.555	975.268	36.6871	928.653	879.868	938.581	79.7953	85.1736	82.9051	82.6247			1027	342.333	476.643	660.055	706.315	36.6871	439.956	623.368	669.628	63.6512	68.3362	67.2913	66.4262			1027	342.333	222.977	191.964	257.892	36.6871	186.29	155.277	221.205	13.2289	13.4364	16.9698	14.545			1027	342.333	91.893
		1028	342.667	1013	899.737	961.243	36.6394	976.363	863.098	924.604	83.8948	83.5502	81.6705	83.0385			1028	342.667	480.575	645.815	715.502	36.6394	443.936	609.176	678.863	64.227	66.7804	68.2193	66.4089			1028	342.667	224.097	191.485	260.202	36.6394	187.458	154.846	223.563	13.3118	13.3991	17.1507	14.6205			1028	342.667	88.552
		1029	343	961.849	925.519	960.088	36.689	925.16	888.83	923.399	79.4952	86.0412	81.5641	82.3668			1029	343	487.435	663.587	706.232	36.689	450.746	626.898	669.543	65.2123	68.7232	67.2827	67.0727			1029	343	222.484	193.305	257.289	36.689	185.795	156.616	220.6	13.1937	13.5522	16.9234	14.5564			1029	343	91.204
		1030	343.333	965.116	894.057	942.255	36.4056	928.71	857.651	905.849	79.8003	83.023	80.0139	80.9457			1030	343.333	507.335	648.688	700.313	36.4056	470.929	612.282	663.907	68.1324	67.1209	66.7164	67.3232			1030	343.333	221.937	190.814	256.834	36.4056	185.531	154.408	220.428	13.175	13.3612	16.9102	14.4821			1030	343.333	90.949
		1031	343.667	1002.6	910.721	970.908	36.0314	966.568	874.69	934.877	83.0532	84.6723	82.5779	83.4345			1031	343.667	489.901	662.498	707.155	36.0314	453.87	626.467	671.124	65.6642	68.6759	67.4416	67.2606			1031	343.667	223.393	187.29	259.775	36.0314	187.362	151.259	223.744	13.305	13.0887	17.1645	14.5194			1031	343.667	90.956
		1032	344	962.21	897.797	964.943	35.5553	926.655	862.242	929.388	79.6236	83.4673	82.0931	81.728			1032	344	491.964	638.891	707.13	35.5553	456.409	603.336	671.575	66.0316	66.1402	67.4869	66.5529			1032	344	220.949	193.218	255.187	35.5553	185.394	157.663	219.632	13.1652	13.6428	16.8491	14.5524			1032	344	89.875
		1033	344.333	963.277	895.981	956.165	36.2242	927.053	859.757	919.941	79.6578	83.2268	81.2586	81.3811			1033	344.333	479.313	640.361	700.778	36.2242	443.089	604.137	664.554	64.1045	66.228	66.7814	65.7046			1033	344.333	220.874	189.41	255.61	36.2242	184.65	153.186	219.386	13.1124	13.2554	16.8302	14.3993			1033	344.333	92.718
		1034	344.667	989.339	918.347	965.576	36.3997	952.939	881.947	929.176	81.8822	85.3749	82.0744	83.1105			1034	344.667	484.307	632.386	699.946	36.3997	447.907	595.986	663.546	64.8016	65.3345	66.6801	65.6054			1034	344.667	219.827	190.483	255.721	36.3997	183.427	154.083	219.321	13.0256	13.3331	16.8253	14.3947			1034	344.667	90.225
		1035	345	1005.33	896.059	977.625	36.9967	968.332	859.062	940.628	83.2048	83.1596	83.086	83.1501			1035	345	507.199	638.671	710.767	36.9967	470.202	601.674	673.77	68.0272	65.958	67.7075	67.2309			1035	345	220.384	187.691	252.05	36.9967	183.387	150.694	215.053	13.0227	13.0398	16.4979	14.1868			1035	345	89.141
		1036	345.333	1013.55	900.103	975.039	36.5411	977.011	863.562	938.498	83.9505	83.5951	82.8978	83.4811			1036	345.333	502.047	622.822	713.798	36.5411	465.506	586.281	677.257	67.3477	64.2705	68.0579	66.5587			1036	345.333	220.349	188.49	253.78	36.5411	183.808	151.949	217.239	13.0526	13.1484	16.6655	14.2888			1036	345.333	89.861
		1037	345.667	976.733	902.652	944.935	36.8523	939.881	865.8	908.083	80.7601	83.8118	80.2112	81.5943			1037	345.667	498.894	629.256	693.95	36.8523	462.042	592.404	657.098	66.8465	64.9418	66.0321	65.9401			1037	345.667	218.369	190.039	248.771	36.8523	181.517	153.187	211.919	12.8899	13.2555	16.2574	14.1343			1037	345.667	91.412
		1038	346	980.787	915.577	973.32	36.6702	944.117	878.907	936.65	81.1241	85.0806	82.7345	82.9797			1038	346	504.449	614.646	708.909	36.6702	467.779	577.976	672.239	67.6766	63.3601	67.5536	66.1968			1038	346	221.53	186.645	252.219	36.6702	184.86	149.975	215.549	13.1273	12.9776	16.5359	14.2136			1038	346	89.329
		1039	346.333	973.29	917.879	964.931	36.6932	936.597	881.186	928.238	80.4779	85.3012	81.9915	82.5902			1039	346.333	511.001	614.97	702.139	36.6932	474.308	578.277	665.446	68.6212	63.3931	66.871	66.2951			1039	346.333	219.257	188.041	251.984	36.6932	182.564	151.348	215.291	12.9643	13.0964	16.5161	14.1922			1039	346.333	90.012
		1040	346.667	1004.91	928.309	954.626	36.0886	968.821	892.22	918.537	83.2468	86.3694	81.1347	83.5836			1040	346.667	511.889	607.712	701.919	36.0886	475.8	571.623	665.83	68.8371	62.6637	66.9096	66.1368			1040	346.667	218.03	187.492	249.825	36.0886	181.941	151.403	213.736	12.9201	13.1012	16.3968	14.1394			1040	346.667	89.576
		1041	347	999.965	924.189	946.378	37.045	962.92	887.144	909.333	82.7397	85.878	80.3216	82.9798			1041	347	514.853	614.812	702.902	37.045	477.808	577.767	665.857	69.1275	63.3372	66.9123	66.459			1041	347	219.951	187.17	251.086	37.045	182.906	150.125	214.041	12.9886	12.9906	16.4202	14.1331			1041	347	88.432
		1042	347.333	1000.24	898.214	947.504	36.2542	963.981	861.96	911.25	82.8309	83.4401	80.4909	82.254			1042	347.333	510.53	597.845	716.506	36.2542	474.276	561.591	680.252	68.6165	61.5639	68.3589	66.1798			1042	347.333	218.248	186.493	250.794	36.2542	181.994	150.239	214.54	12.9238	13.0004	16.4585	14.1276			1042	347.333	89.832
		1043	347.667	987.842	925.746	954.718	36.2156	951.626	889.53	918.502	81.7693	86.109	81.1316	83.0033			1043	347.667	508.081	611.253	702.047	36.2156	471.865	575.037	665.831	68.2678	63.038	66.9097	66.0718			1043	347.667	217.802	186.43	251.772	36.2156	181.586	150.214	215.556	12.8949	12.9983	16.5364	14.1432			1043	347.667	89.585
		1044	348	1021.35	908.437	960.843	35.6685	985.681	872.768	925.174	84.6955	84.4864	81.7209	83.6343			1044	348	488.417	600.203	712.002	35.6685	452.748	564.534	676.333	65.502	61.8866	67.9651	65.1179			1044	348	216.421	185.318	249.225	35.6685	180.752	149.649	213.556	12.8356	12.9494	16.383	14.056			1044	348	88.861
		1045	348.333	981.997	919.788	947.182	36.0304	945.967	883.758	911.152	81.283	85.5501	80.4823	82.4385			1045	348.333	515.109	605.866	707.358	36.0304	479.079	569.836	671.328	69.3114	62.4677	67.4621	66.4137			1045	348.333	219.059	183.756	250.852	36.0304	183.029	147.726	214.822	12.9973	12.7829	16.4801	14.0868			1045	348.333	89.727
		1046	348.667	1012.12	922.549	970.447	36.562	975.561	885.987	933.885	83.8259	85.766	82.4903	84.0274			1046	348.667	512.424	600.586	713.272	36.562	475.862	564.024	676.71	68.846	61.8307	68.0029	66.2265			1046	348.667	218.871	184.126	246.516	36.562	182.309	147.564	209.954	12.9462	12.769	16.1067	13.9406			1046	348.667	90.531
		1047	349	990.698	885.391	934.105	36.8033	953.895	848.588	897.302	81.9642	82.1456	79.2589	81.1229			1047	349	511.19	607.342	718.375	36.8033	474.387	570.539	681.572	68.6326	62.5448	68.4915	66.5563			1047	349	219.427	187.076	260.162	36.8033	182.624	150.273	223.359	12.9685	13.0034	17.135	14.369			1047	349	89.903
		1048	349.333	979.295	906.497	923.456	35.7064	943.589	870.791	887.75	81.0787	84.2949	78.4152	81.2629			1048	349.333	513.612	594.411	720.455	35.7064	477.906	558.705	684.749	69.1417	61.2475	68.8107	66.4			1048	349.333	216.608	181.945	251.051	35.7064	180.902	146.239	215.345	12.8462	12.6543	16.5202	14.0069			1048	349.333	86.5
		1049	349.667	985.714	900.481	946.109	36.1124	949.602	864.369	909.997	81.5954	83.6732	80.3802	81.8829			1049	349.667	504.051	606.939	710.57	36.1124	467.939	570.827	674.458	67.6997	62.5764	67.7766	66.0176			1049	349.667	219.574	183.127	251.35	36.1124	183.462	147.015	215.238	13.028	12.7214	16.512	14.0871			1049	349.667	88.206
		1050	350	991.068	893.933	974.57	36.1764	954.892	857.757	938.394	82.0499	83.0332	82.8886	82.6572			1050	350	508.705	591.551	728.307	36.1764	472.529	555.375	692.131	68.3637	60.8825	69.5526	66.2663			1050	350	217.388	183.371	252.689	36.1764	181.212	147.195	216.513	12.8682	12.737	16.6098	14.0717			1050	350	88.869
		1051	350.333	1013.46	881.588	943.007	36.4093	977.055	845.179	906.598	83.9543	81.8156	80.08	81.95			1051	350.333	502.318	608.003	727.092	36.4093	465.909	571.594	690.683	67.406	62.6605	69.4071	66.4912			1051	350.333	219.506	184.199	249.105	36.4093	183.097	147.79	212.696	13.0021	12.7885	16.317	14.0359			1051	350.333	90.346
		1052	350.667	977.015	920.705	959.414	36.6711	940.344	884.034	922.743	80.7999	85.5769	81.5061	82.6276			1052	350.667	504.715	590.421	729.122	36.6711	468.044	553.75	692.451	67.7149	60.7044	69.5847	66.0013			1052	350.667	216.367	183.882	247.498	36.6711	179.696	147.211	210.827	12.7606	12.7384	16.1736	13.8909			1052	350.667	88.151
		1053	351	979.7	886.999	934.686	37.0327	942.667	849.966	897.653	80.9995	82.2791	79.29	80.8562			1053	351	484.369	595.521	717.722	37.0327	447.336	558.488	680.689	64.719	61.2238	68.4028	64.7819			1053	351	220.495	183.175	254.196	37.0327	183.462	146.142	217.163	13.0281	12.6459	16.6597	14.1112			1053	351	88.903
		1054	351.333	980.153	880.824	953.889	36.1619	943.991	844.662	917.727	81.1133	81.7656	81.0631	81.314			1054	351.333	488.328	593.202	720.596	36.1619	452.166	557.04	684.434	65.4178	61.065	68.7791	65.0873			1054	351.333	216.807	184.753	252.145	36.1619	180.645	148.591	215.983	12.828	12.8578	16.5692	14.085			1054	351.333	87.438
		1055	351.667	1010.87	908.949	956.53	36.6181	974.248	872.331	919.912	83.7131	84.444	81.2561	83.1377			1055	351.667	485.334	593.953	717.851	36.6181	448.716	557.335	681.233	64.9186	61.0974	68.4575	64.8245			1055	351.667	219.176	184.272	249.6	36.6181	182.558	147.654	212.982	12.9639	12.7767	16.339	14.0265			1055	351.667	87.148
		1056	352	959.249	890.117	943.722	36.2234	923.026	853.894	907.499	79.3118	82.6592	80.1596	80.7102			1056	352	488.268	588.09	715.01	36.2234	452.045	551.867	678.787	65.4002	60.4979	68.2116	64.7032			1056	352	216.036	182.851	248.987	36.2234	179.813	146.628	212.764	12.7689	12.6879	16.3222	13.9263			1056	352	87.353
		1057	352.333	994.979	896.569	938.125	35.8685	959.11	860.7	902.256	82.4124	83.3182	79.6966	81.809			1057	352.333	470.066	588.848	717.796	35.8685	434.197	552.979	681.927	62.8181	60.6199	68.5272	63.9884			1057	352.333	217.813	184.531	252.717	35.8685	181.944	148.662	216.848	12.9203	12.864	16.6356	14.14			1057	352.333	86.523
		1058	352.667	962.305	877.459	950.718	36.8253	925.48	840.634	913.893	79.5227	81.3756	80.7244	80.5409			1058	352.667	470.836	581.687	714.628	36.8253	434.011	544.862	677.803	62.7911	59.73	68.1127	63.5446			1058	352.667	214.902	182.637	247.07	36.8253	178.077	145.812	210.245	12.6456	12.6173	16.129	13.7973			1058	352.667	87.858
		1059	353	975.652	908.34	924.825	36.1407	939.511	872.199	888.684	80.7283	84.4313	78.4977	81.2191			1059	353	462.553	584.442	720.73	36.1407	426.412	548.301	684.589	61.6918	60.1071	68.7947	63.5312			1059	353	214.48	182.024	248.491	36.1407	178.339	145.883	212.35	12.6643	12.6235	16.2905	13.8594			1059	353	88.919
		1060	353.333	959.781	889.857	947.274	36.8501	922.931	853.007	910.424	79.3037	82.5734	80.418	80.765			1060	353.333	471.607	584.497	715.867	36.8501	434.757	547.647	679.017	62.8991	60.0353	68.2348	63.7231			1060	353.333	217.926	181.034	246.869	36.8501	181.076	144.184	210.019	12.8586	12.4765	16.1116	13.8156			1060	353.333	86.382
		1061	353.667	963.784	906.487	929.64	35.5356	928.248	870.951	894.104	79.7606	84.3105	78.9765	81.0158			1061	353.667	461.514	586.122	723.497	35.5356	425.978	550.586	687.961	61.629	60.3576	69.1336	63.7067			1061	353.667	216.746	182.605	248.931	35.5356	181.21	147.069	213.395	12.8682	12.7262	16.3707	13.9883			1061	353.667	86.893
		1062	354	967.72	888.56	942.346	37.1059	930.614	851.454	905.24	79.9638	82.4231	79.9601	80.7823			1062	354	459.813	589.681	712.825	37.1059	422.707	552.575	675.719	61.1557	60.5756	67.9034	63.2116			1062	354	212.971	181.501	248.588	37.1059	175.865	144.395	211.482	12.4886	12.4948	16.2239	13.7357			1062	354	86.54
		1063	354.333	947.172	885.973	927.069	36.6241	910.548	849.349	890.445	78.2396	82.2193	78.6532	79.7041			1063	354.333	458.627	590.804	718.19	36.6241	422.003	554.18	681.566	61.0539	60.7515	68.4909	63.4321			1063	354.333	217.476	179.391	248.359	36.6241	180.852	142.767	211.735	12.8427	12.3539	16.2433	13.8133			1063	354.333	87.152
		1064	354.667	958.186	894.349	932.462	36.5572	921.629	857.792	895.905	79.1918	83.0366	79.1355	80.4546			1064	354.667	453.007	592.642	706.439	36.5572	416.45	556.085	669.882	60.2505	60.9603	67.3168	62.8425			1064	354.667	215.165	178.623	252.959	36.5572	178.608	142.066	216.402	12.6833	12.2932	16.6013	13.8593			1064	354.667	86.698
		1065	355	951.004	887.422	923.251	35.9597	915.044	851.462	887.291	78.626	82.4239	78.3747	79.8082			1065	355	459.577	592.537	711.471	35.9597	423.617	556.577	675.511	61.2874	61.0143	67.8825	63.3947			1065	355	211.964	181.264	245.013	35.9597	176.004	145.304	209.053	12.4985	12.5734	16.0376	13.7032			1065	355	88.241
		1066	355.333	914.955	893.789	929.546	36.3919	878.563	857.397	893.154	75.4913	82.9984	78.8925	79.1274			1066	355.333	462.092	590.957	712.727	36.3919	425.7	554.565	676.335	61.5888	60.7937	67.9653	63.4493			1066	355.333	211.879	181.054	250.585	36.3919	175.487	144.662	214.193	12.4617	12.5179	16.4319	13.8038			1066	355.333	86.482
		1067	355.667	984.633	883.228	925.322	35.8665	948.766	847.361	889.455	81.5236	82.0269	78.5658	80.7054			1067	355.667	461.573	596.39	705.083	35.8665	425.706	560.523	669.216	61.5897	61.4469	67.2499	63.4288			1067	355.667	218.149	177.915	251.429	35.8665	182.282	142.048	215.562	12.9443	12.2917	16.5369	13.9243			1067	355.667	87.119
		1068	356	959.645	892.611	927.841	36.3925	923.253	856.219	891.449	79.3313	82.8843	78.7419	80.3192			1068	356	449.232	584.513	696.053	36.3925	412.84	548.121	659.661	59.7281	60.0872	66.2896	62.035			1068	356	210.285	177.862	249.727	36.3925	173.893	141.47	213.335	12.3485	12.2416	16.366	13.652			1068	356	86.433
		1069	356.333	968.819	879.169	916.875	36.2017	932.617	842.967	880.673	80.136	81.6015	77.7901	79.8425			1069	356.333	470.079	583.844	706.874	36.2017	433.877	547.642	670.672	62.7718	60.0348	67.3962	63.4009			1069	356.333	212.286	179.376	251.602	36.2017	176.084	143.174	215.4	12.5041	12.3891	16.5245	13.8059			1069	356.333	87.976
		1070	356.667	943.66	888.653	925.628	36.0665	907.594	852.587	889.562	77.9858	82.5327	78.5752	79.6979			1070	356.667	442.659	590.906	702.434	36.0665	406.593	554.84	666.368	58.8243	60.8238	66.9636	62.2039			1070	356.667	215.159	178.264	250.541	36.0665	179.093	142.198	214.475	12.7178	12.3046	16.4535	13.8253			1070	356.667	87.099
		1071	357	972.1	896.501	915.593	35.8819	936.218	860.619	879.711	80.4454	83.3103	77.7051	80.4869			1071	357	437.081	592.732	692.103	35.8819	401.199	556.85	656.221	58.044	61.0442	65.944	61.6774			1071	357	212.372	177.874	247.898	35.8819	176.49	141.992	212.016	12.533	12.2868	16.2649	13.6949			1071	357	86.764
		1072	357.333	925.495	878.309	923.22	35.4994	889.996	842.81	887.721	76.4737	81.5863	78.4126	78.8242			1072	357.333	426.699	599.1	710.168	35.4994	391.2	563.601	674.669	56.5973	61.7842	67.7978	62.0598			1072	357.333	216.683	177.256	248.433	35.4994	181.184	141.757	212.934	12.8663	12.2664	16.3352	13.8226			1072	357.333	85.017
		1073	357.667	960.111	893.818	921.589	35.5211	924.59	858.297	886.068	79.4462	83.0855	78.2666	80.2661			1073	357.667	428.721	594.92	692.73	35.5211	393.2	559.399	657.209	56.8867	61.3236	66.0433	61.4179			1073	357.667	213.912	177.206	250.402	35.5211	178.391	141.685	214.881	12.6679	12.2602	16.4846	13.8043			1073	357.667	85.163
		1074	358	948.241	893.255	919.175	36.3107	911.93	856.944	882.864	78.3584	82.9545	77.9836	79.7655			1074	358	433.332	608.329	694.904	36.3107	397.021	572.018	658.593	57.4396	62.707	66.1824	62.1097			1074	358	212.888	177.007	253.304	36.3107	176.577	140.696	216.993	12.5392	12.1747	16.6467	13.7868			1074	358	85.463
		1075	358.333	916.137	882.192	910.579	35.6927	880.444	846.499	874.886	75.653	81.9434	77.2789	78.2918			1075	358.333	427.408	634.37	687.783	35.6927	391.715	598.677	652.09	56.672	65.6295	65.5289	62.6101			1075	358.333	212.977	176.789	250.225	35.6927	177.284	141.096	214.532	12.5894	12.2093	16.4579	13.7522			1075	358.333	86.208
		1076	358.667	944.025	888.145	920.061	36.3618	907.663	851.783	883.699	77.9918	82.4549	78.0574	79.5014			1076	358.667	436.04	611.36	688.877	36.3618	399.678	574.998	652.515	57.824	63.0337	65.5716	62.1431			1076	358.667	214.687	175.56	246.762	36.3618	178.325	139.198	210.4	12.6633	12.0451	16.1409	13.6164			1076	358.667	86.253
		1077	359	922.604	899.302	895.976	36.6427	885.961	862.659	859.333	76.127	83.5078	75.9051	78.5133			1077	359	431.408	598.182	691.82	36.6427	394.765	561.539	655.177	57.1132	61.5583	65.8391	61.5035			1077	359	212.437	177.588	254.273	36.6427	175.794	140.945	217.63	12.4835	12.1962	16.6955	13.7918			1077	359	86.915
		1078	359.333	964.084	909.013	907.203	36.3951	927.689	872.618	870.808	79.7125	84.4718	76.9187	80.3677			1078	359.333	430.345	600.664	690.302	36.3951	393.95	564.269	653.907	56.9953	61.8575	65.7114	61.5214			1078	359.333	216.916	175.715	246.225	36.3951	180.521	139.32	209.83	12.8192	12.0556	16.0971	13.6573			1078	359.333	86.809
		1079	359.667	901.764	911.457	888.476	36.1396	865.624	875.317	852.336	74.3795	84.7331	75.2871	78.1333			1079	359.667	428.263	609.89	691.14	36.1396	392.123	573.75	655	56.731	62.8969	65.8213	61.8164			1079	359.667	209.591	176.77	253.432	36.1396	173.451	140.63	217.292	12.3172	12.169	16.6696	13.7186			1079	359.667	86.627
		1080	360	904.683	882.274	909.608	36.2805	868.403	845.994	873.328	74.6183	81.8945	77.1413	77.8847			1080	360	424.129	608.46	682.627	36.2805	387.849	572.18	646.347	56.1125	62.7247	64.9517	61.263			1080	360	215.198	175.751	253.784	36.2805	178.918	139.471	217.504	12.7053	12.0686	16.6858	13.8199			1080	360	86.954
		1081	360.333	931.945	892.545	892.749	36.0457	895.899	856.499	856.703	76.9809	82.9115	75.6728	78.5218			1081	360.333	418.94	610.238	687.22	36.0457	382.894	574.192	651.174	55.3958	62.9454	65.4368	61.2593			1081	360.333	211.829	174.799	243.644	36.0457	175.783	138.753	207.598	12.4828	12.0066	15.9259	13.4718			1081	360.333	85.537
		1082	360.667	912.477	877.467	904.555	35.9541	876.523	841.513	868.601	75.316	81.4607	76.7238	77.8335			1082	360.667	435.982	635.284	685.569	35.9541	400.028	599.33	649.615	57.8746	65.701	65.2801	62.9519			1082	360.667	215.007	176.257	253.074	35.9541	179.053	140.303	217.12	12.715	12.1407	16.6564	13.8373			1082	360.667	85.159
		1083	361	938.083	883.795	905.37	36.7182	901.365	847.077	868.652	77.4506	81.9993	76.7283	78.7261			1083	361	435.267	640.466	682.865	36.7182	398.549	603.748	646.147	57.6606	66.1853	64.9316	62.9259			1083	361	215.318	177.201	252.008	36.7182	178.6	140.483	215.29	12.6828	12.1562	16.516	13.785			1083	361	85.486
		1084	361.333	917.405	875.234	900.993	36.5787	880.826	838.655	864.414	75.6858	81.1841	76.354	77.7413			1084	361.333	437.753	633.659	669.896	36.5787	401.174	597.08	633.317	58.0405	65.4544	63.6424	62.3791			1084	361.333	214.678	173.506	252.229	36.5787	178.099	136.927	215.65	12.6472	11.8486	16.5437	13.6798			1084	361.333	84.717
		1085	361.667	934.524	885.751	898.286	36.3663	898.158	849.385	861.92	77.175	82.2228	76.1336	78.5104			1085	361.667	430.712	643.218	683.641	36.3663	394.346	606.852	647.275	57.0525	66.5256	65.045	62.8744			1085	361.667	217.042	173.439	249.65	36.3663	180.676	137.073	213.284	12.8302	11.8611	16.3621	13.6845			1085	361.667	85.042
		1086	362	939.241	879.104	894.465	35.7843	903.457	843.32	858.681	77.6303	81.6356	75.8475	78.3712			1086	362	434.389	619.182	670.717	35.7843	398.605	583.398	634.933	57.6687	63.9545	63.8047	61.8093			1086	362	213.221	174.746	250.472	35.7843	177.437	138.962	214.688	12.6002	12.0246	16.4698	13.6982			1086	362	85.055
		1087	362.333	958.403	879.52	907.262	37.1833	921.22	842.337	870.079	79.1566	81.5405	76.8543	79.1838			1087	362.333	435.401	625.513	674.478	37.1833	398.218	588.33	637.295	57.6127	64.4951	64.0421	62.05			1087	362.333	215.884	175.974	255.263	37.1833	178.701	138.791	218.08	12.6899	12.0098	16.73	13.8099			1087	362.333	83.564
		1088	362.667	936.668	892.525	898.099	35.4544	901.214	857.071	862.645	77.4376	82.9668	76.1976	78.8673			1088	362.667	437.908	637.727	673.551	35.4544	402.454	602.273	638.097	58.2255	66.0236	64.1227	62.7906			1088	362.667	214.345	177.04	248.276	35.4544	178.891	141.586	212.822	12.7034	12.2516	16.3266	13.7606			1088	362.667	84.238
		1089	363	904.959	879.416	900.596	36.0016	868.957	843.414	864.594	74.6659	81.6448	76.3699	77.5602			1089	363	448.958	612.895	677.738	36.0016	412.956	576.893	641.736	59.745	63.2415	64.4884	62.4916			1089	363	214.617	175.962	248.491	36.0016	178.615	139.96	212.489	12.6839	12.111	16.3012	13.6987			1089	363	84.668
		1090	363.333	947.551	882.917	899.457	36.4065	911.145	846.511	863.051	78.2909	81.9445	76.2335	78.823			1090	363.333	435.701	634.5	663.819	36.4065	399.295	598.094	627.413	57.7685	65.5655	63.049	62.1277			1090	363.333	218.525	172.643	255.264	36.4065	182.119	136.237	218.858	12.9326	11.7888	16.7897	13.837			1090	363.333	84.827
		1091	363.667	944.472	875.475	901.669	35.6109	908.861	839.864	866.058	78.0947	81.3011	76.4991	78.6317			1091	363.667	447.544	628.093	667.807	35.6109	411.933	592.482	632.196	59.597	64.9503	63.5297	62.6924			1091	363.667	214.039	174.845	249.953	35.6109	178.428	139.234	214.342	12.6706	12.0482	16.4433	13.7207			1091	363.667	84.794
		1092	364	951.02	875.148	898.699	36.1118	914.908	839.036	862.587	78.6143	81.221	76.1926	78.676			1092	364	457.741	623.984	664.911	36.1118	421.629	587.872	628.799	60.9998	64.445	63.1884	62.8777			1092	364	211.377	173.439	247.503	36.1118	175.265	137.327	211.391	12.446	11.8832	16.2169	13.5154			1092	364	85.057
		1093	364.333	927.258	880.192	904.771	35.8487	891.409	844.343	868.922	76.5951	81.7347	76.7521	78.3607			1093	364.333	447.074	628.047	658.979	35.8487	411.225	592.198	623.13	59.4946	64.9192	62.6187	62.3442			1093	364.333	214.265	174.162	257.574	35.8487	178.416	138.313	221.725	12.6697	11.9685	17.0097	13.8826			1093	364.333	83.757
		1094	364.667	941.055	881.837	908.215	36.6433	904.412	845.194	871.572	77.7124	81.8171	76.9862	78.8385			1094	364.667	449.202	634.608	670.586	36.6433	412.559	597.965	633.943	59.6875	65.5514	63.7052	62.9814			1094	364.667	209.934	173.571	251.501	36.6433	173.291	136.928	214.858	12.3058	11.8486	16.4829	13.5457			1094	364.667	84.12
		1095	365	915.386	891.932	893.658	36.5654	878.821	855.367	857.093	75.5134	82.8018	75.7072	78.0075			1095	365	455.713	640.917	664.241	36.5654	419.148	604.352	627.676	60.6408	66.2515	63.0755	63.3226			1095	365	214.442	174.393	246.9	36.5654	177.877	137.828	210.335	12.6314	11.9265	16.1359	13.5646			1095	365	83.564
		1096	365.333	949.5	890.759	910.682	36.1652	913.335	854.594	874.517	78.4791	82.727	77.2463	79.4841			1096	365.333	442.834	642.234	660.576	36.1652	406.669	606.069	624.411	58.8354	66.4398	62.7474	62.6742			1096	365.333	213.952	172.799	248.321	36.1652	177.787	136.634	212.156	12.625	11.8232	16.2756	13.5746			1096	365.333	83.853
		1097	365.667	944.152	888.64	892.195	36.0574	908.095	852.583	856.138	78.0288	82.5323	75.6229	78.728			1097	365.667	458.037	640.668	659.31	36.0574	421.98	604.611	623.253	61.0505	66.2799	62.631	63.3205			1097	365.667	205.954	172.653	250.806	36.0574	169.897	136.596	214.749	12.0647	11.8199	16.4745	13.453			1097	365.667	84.912
		1098	366	924.401	886.673	911.093	35.6364	888.765	851.037	875.457	76.3679	82.3827	77.3293	78.6933			1098	366	441.409	652.068	659.052	35.6364	405.773	616.432	623.416	58.7057	67.5758	62.6474	62.9763			1098	366	215.306	173.662	252.455	35.6364	179.67	138.026	216.819	12.7587	11.9436	16.6333	13.7785			1098	366	85.03
		1099	366.333	955.478	879.916	917.741	35.7244	919.754	844.192	882.017	79.0306	81.72	77.9088	79.5531			1099	366.333	456.315	653.654	652.363	35.7244	420.591	617.93	616.639	60.8495	67.74	61.9663	63.5186			1099	366.333	209.78	171.738	247.188	35.7244	174.056	136.014	211.464	12.3601	11.7695	16.2225	13.4507			1099	366.333	84.715
		1100	366.667	920.283	884.413	908.187	36.2776	884.005	848.135	871.909	75.9589	82.1018	77.016	78.3589			1100	366.667	453.53	648.467	657.886	36.2776	417.252	612.189	621.608	60.3666	67.1107	62.4658	63.3144			1100	366.667	214.087	172.321	250.428	36.2776	177.809	136.043	214.15	12.6266	11.7721	16.4286	13.6091			1100	366.667	84.45
		1101	367	928.027	881.118	917.95	36.2422	891.785	844.876	881.708	76.6274	81.7863	77.8815	78.7651			1101	367	455.412	651.205	660.769	36.2422	419.17	614.963	624.527	60.644	67.4148	62.759	63.6059			1101	367	213.988	171.449	249.786	36.2422	177.746	135.207	213.544	12.6221	11.6997	16.3821	13.568			1101	367	82.91
		1102	367.333	932.169	889.592	909.969	36.4099	895.759	853.182	873.559	76.9689	82.5904	77.1617	78.907			1102	367.333	452.299	654.645	655.408	36.4099	415.889	618.235	618.998	60.1693	67.7735	62.2034	63.3821			1102	367.333	208.615	172.018	248.218	36.4099	172.205	135.608	211.808	12.2287	11.7344	16.2489	13.404			1102	367.333	83.138
		1103	367.667	911.086	894.905	918.753	36.8655	874.221	858.04	881.888	75.1182	83.0606	77.8974	78.692			1103	367.667	453.188	654.353	652.807	36.8655	416.323	617.488	615.942	60.232	67.6915	61.8963	63.2733			1103	367.667	212.934	172.371	250.502	36.8655	176.069	135.506	213.637	12.503	11.7255	16.3892	13.5392			1103	367.667	82.595
		1104	368	952.147	881.882	912.893	36.1703	915.977	845.712	876.723	78.7061	81.8672	77.4412	79.3381			1104	368	455.739	650.877	658.519	36.1703	419.569	614.707	622.349	60.7017	67.3867	62.5401	63.5428			1104	368	214.746	171.147	251.601	36.1703	178.576	134.977	215.431	12.6811	11.6798	16.5268	13.6292			1104	368	83.868
		1105	368.333	910.017	880.061	908.71	35.8813	874.136	844.18	872.829	75.1109	81.7189	77.0972	77.9757			1105	368.333	452.845	655.71	656.043	35.8813	416.964	619.829	620.162	60.3248	67.9482	62.3204	63.5311			1105	368.333	210.818	172.198	251.298	35.8813	174.937	136.317	215.417	12.4226	11.7957	16.5257	13.5814			1105	368.333	82.924
		1106	368.667	924.715	879.11	922.42	36.6096	888.105	842.5	885.81	76.3112	81.5563	78.2439	78.7038			1106	368.667	446.276	652.383	651.854	36.6096	409.666	615.773	615.244	59.2691	67.5036	61.8262	62.8663			1106	368.667	212.144	170.551	248.703	36.6096	175.534	133.941	212.093	12.4651	11.5902	16.2708	13.442			1106	368.667	82.783
		1107	369	896.383	889.821	914.541	36.6297	859.753	853.191	877.911	73.8751	82.5912	77.5461	78.0041			1107	369	448.916	653.185	656.613	36.6297	412.286	616.555	619.983	59.6481	67.5894	62.3024	63.18			1107	369	214.441	172.492	248.155	36.6297	177.811	135.862	211.525	12.6268	11.7564	16.2272	13.5368			1107	369	82.241
		1108	369.333	884.829	893.759	922.426	36.1777	848.651	857.581	886.248	72.9211	83.0162	78.2825	78.0733			1108	369.333	450.161	653.408	649.844	36.1777	413.983	617.23	613.666	59.8936	67.6633	61.6676	63.0749			1108	369.333	213.058	170.247	250.864	36.1777	176.88	134.069	214.686	12.5607	11.6012	16.4697	13.5439			1108	369.333	83.304
		1109	369.667	891.405	880.37	929.544	35.9141	855.491	844.456	893.63	73.5088	81.7456	78.9346	78.063			1109	369.667	447.228	656.171	650.591	35.9141	411.314	620.257	614.677	59.5074	67.9951	61.7692	63.0906			1109	369.667	213.662	168.704	246.194	35.9141	177.748	132.79	210.28	12.6223	11.4905	16.1317	13.4148			1109	369.667	83.021
		1110	370	882.054	883.108	915.015	36.0143	846.04	847.094	879.001	72.6967	82.001	77.6424	77.4467			1110	370	447.377	657.424	650.488	36.0143	411.363	621.41	614.474	59.5145	68.1215	61.7488	63.1283			1110	370	210.103	171.52	246.785	36.0143	174.089	135.506	210.771	12.3624	11.7255	16.1693	13.4191			1110	370	81.325
		1111	370.333	873.652	883.386	909.584	36.0689	837.583	847.317	873.515	71.9701	82.0226	77.1578	77.0502			1111	370.333	443.011	655.66	654.417	36.0689	406.942	619.591	618.348	58.8749	67.9221	62.1381	62.9784			1111	370.333	211.606	169.71	248.89	36.0689	175.537	133.641	212.821	12.4653	11.5642	16.3266	13.452			1111	370.333	82.181
		1112	370.667	904.414	881.788	927.499	36.9177	867.496	844.87	890.581	74.5404	81.7858	78.6653	78.3305			1112	370.667	448.36	656.211	651.492	36.9177	411.442	619.293	614.574	59.526	67.8895	61.7589	63.0581			1112	370.667	212.239	169.871	245	36.9177	175.321	132.953	208.082	12.45	11.5047	15.9631	13.3059			1112	370.667	81.988
		1113	371	889.18	885.72	932.204	36.3107	852.869	849.409	895.893	73.2835	82.2251	79.1345	78.2144			1113	371	444.024	647.432	646.593	36.3107	407.713	611.121	610.282	58.9865	66.9937	61.3276	62.4359			1113	371	208.462	169.813	248.958	36.3107	172.151	133.502	212.647	12.2248	11.5522	16.3133	13.3634			1113	371	82.743
		1114	371.333	902.907	891.767	939.185	36.7454	866.162	855.022	902.44	74.4257	82.7684	79.7127	78.969			1114	371.333	442.39	653.733	650.928	36.7454	405.645	616.988	614.183	58.6872	67.6367	61.7195	62.6812			1114	371.333	211.973	169.897	246.885	36.7454	175.228	133.152	210.14	12.4433	11.5218	16.1209	13.362			1114	371.333	82.275
		1115	371.667	890.73	883.45	907.005	36.0702	854.66	847.38	870.935	73.4374	82.0287	76.9299	77.4653			1115	371.667	437.61	648.669	671.635	36.0702	401.54	612.599	635.565	58.0933	67.1556	63.8682	63.0391			1115	371.667	210.903	169.986	243.55	36.0702	174.833	133.916	207.48	12.4153	11.588	15.9169	13.3067			1115	371.667	81.88
		1116	372	902.843	890.29	917.684	35.6764	867.167	854.614	882.008	74.5121	82.7289	77.908	78.383			1116	372	441.822	649.912	654.439	35.6764	406.146	614.236	618.763	58.7597	67.3351	62.1798	62.7582			1116	372	209.385	169.337	248.61	35.6764	173.709	133.661	212.934	12.3354	11.5659	16.3352	13.4122			1116	372	82.391
		1117	372.333	888.302	880.165	896.209	36.8051	851.497	843.36	859.404	73.1656	81.6395	75.9114	76.9055			1117	372.333	437.166	646.099	649.006	36.8051	400.361	609.294	612.201	57.9228	66.7933	61.5204	62.0788			1117	372.333	210.892	168.25	247.429	36.8051	174.087	131.445	210.624	12.3623	11.3742	16.1581	13.2982			1117	372.333	81.568
		1118	372.667	892.568	874.334	927.549	36.2302	856.338	838.104	891.319	73.5816	81.1307	78.7304	77.8142			1118	372.667	433.325	644.181	649.949	36.2302	397.095	607.951	613.719	57.4502	66.6461	61.6729	61.9231			1118	372.667	209.051	167.482	244.657	36.2302	172.821	131.252	208.427	12.2724	11.3574	15.9895	13.2064			1118	372.667	82.35
		1119	373	878.115	885.682	936.539	36.3499	841.765	849.332	900.189	72.3294	82.2177	79.5139	78.0203			1119	373	430.683	644.696	645.012	36.3499	394.333	608.346	608.662	57.0507	66.6894	61.1648	61.635			1119	373	210.754	166.244	246.885	36.3499	174.404	129.894	210.535	12.3848	11.24	16.1512	13.2587			1119	373	81.452
		1120	373.333	951.331	885.097	932.235	36.3155	915.016	848.782	895.92	78.6235	82.1644	79.1368	79.9749			1120	373.333	431.842	651.38	649.404	36.3155	395.527	615.065	613.089	57.2234	67.4259	61.6096	62.0863			1120	373.333	206.838	168.105	248.111	36.3155	170.523	131.79	211.796	12.1092	11.404	16.2479	13.2537			1120	373.333	82.514
		1121	373.667	886.641	875.182	945.663	36.2777	850.363	838.904	909.385	73.0682	81.2082	80.3263	78.2009			1121	373.667	432.262	640.895	655.6	36.2777	395.984	604.617	619.322	57.2896	66.2807	62.236	61.9354			1121	373.667	204.721	168.176	245.126	36.2777	168.443	131.898	208.848	11.9615	11.4134	16.0218	13.1323			1121	373.667	80.405
		1122	374	894.271	872.86	935.819	36.0029	858.268	836.857	899.816	73.7474	81.0101	79.481	78.0795			1122	374	423.04	644.919	657.474	36.0029	387.037	608.916	621.471	55.9951	66.7519	62.452	61.733			1122	374	209.089	166.911	248.347	36.0029	173.086	130.908	212.344	12.2912	11.3277	16.29	13.303			1122	374	81.901
		1123	374.333	884.355	878.045	939.674	35.6119	848.743	842.433	904.062	72.929	81.5498	79.856	78.1116			1123	374.333	424.591	635.767	668.087	35.6119	388.979	600.155	632.475	56.2761	65.7915	63.5578	61.8751			1123	374.333	207.687	167.746	245.367	35.6119	172.075	132.134	209.755	12.2194	11.4338	16.0914	13.2482			1123	374.333	81.967
		1124	374.667	894.778	873.958	933.278	36.4431	858.335	837.515	896.835	73.7532	81.0737	79.2177	78.0149			1124	374.667	422.929	636.826	659.891	36.4431	386.486	600.383	623.448	55.9154	65.8165	62.6506	61.4608			1124	374.667	208.041	165.847	246.077	36.4431	171.598	129.404	209.634	12.1856	11.1975	16.0821	13.1551			1124	374.667	82.212
		1125	375	881.265	879.072	936.323	36.8312	844.434	842.241	899.492	72.5587	81.5312	79.4524	77.8474			1125	375	429.488	636.53	655.952	36.8312	392.657	599.699	619.121	56.8082	65.7415	62.2158	61.5885			1125	375	209	166.993	247.464	36.8312	172.169	130.162	210.633	12.2261	11.2631	16.1587	13.216			1125	375	81.95
		1126	375.333	898.068	874.854	945.916	35.7889	862.279	839.065	910.127	74.0921	81.2238	80.3918	78.5692			1126	375.333	419.058	635.676	655.667	35.7889	383.269	599.887	619.878	55.45	65.7621	62.2919	61.168			1126	375.333	207.772	167.588	245.655	35.7889	171.983	131.799	209.866	12.2129	11.4048	16.0999	13.2392			1126	375.333	81.227
		1127	375.667	893.332	883.192	943.623	36.5479	856.784	846.644	907.075	73.6199	81.9575	80.1222	78.5665			1127	375.667	414.613	641.388	668.691	36.5479	378.065	604.84	632.143	54.6971	66.3051	63.5244	61.5089			1127	375.667	207.758	166.401	245.587	36.5479	171.21	129.853	209.039	12.158	11.2364	16.0365	13.1436			1127	375.667	80.65
		1128	376	912.244	880.157	946.418	36.1027	876.141	844.054	910.315	75.2832	81.7068	80.4084	79.1328			1128	376	402.503	627.743	668.548	36.1027	366.4	591.64	632.445	53.0095	64.8581	63.5548	60.4741			1128	376	205.61	167.971	246.466	36.1027	169.507	131.868	210.363	12.0371	11.4108	16.1381	13.1953			1128	376	80.208
		1129	376.333	891.735	878.066	950.479	36.4201	855.315	841.646	914.059	73.4937	81.4736	80.7391	78.5688			1129	376.333	407.52	639.267	663.862	36.4201	371.1	602.847	627.442	53.6894	66.0866	63.052	60.9426			1129	376.333	206.228	169.417	247.892	36.4201	169.808	132.997	211.472	12.0584	11.5084	16.2231	13.2633			1129	376.333	81.375
		1130	376.667	896.3	878.413	931.538	36.3247	859.975	842.088	895.213	73.8941	81.5164	79.0744	78.1617			1130	376.667	398.969	621.956	674.367	36.3247	362.644	585.631	638.042	52.4661	64.1993	64.1172	60.2609			1130	376.667	206.468	167.164	246.407	36.3247	170.143	130.839	210.082	12.0823	11.3218	16.1165	13.1735			1130	376.667	80.928
		1131	377	888.129	879.34	935.938	36.9952	851.134	842.345	898.943	73.1344	81.5413	79.4039	78.0265			1131	377	411.06	635.647	662.554	36.9952	374.065	598.652	625.559	54.1183	65.6267	62.8627	60.8693			1131	377	205.114	168.902	247.684	36.9952	168.119	131.907	210.689	11.9385	11.4141	16.163	13.1719			1131	377	80.554
		1132	377.333	914.825	875.88	936.403	36.7321	878.093	839.148	899.671	75.4509	81.2318	79.4682	78.717			1132	377.333	436.822	627.27	661.939	36.7321	400.09	590.538	625.207	57.8836	64.7372	62.8274	61.8161			1132	377.333	205.217	168.531	246.805	36.7321	168.485	131.799	210.073	11.9645	11.4048	16.1158	13.1617			1132	377.333	80.573
		1133	377.667	906.697	880.264	935.932	35.6273	871.07	844.637	900.305	74.8474	81.7631	79.5242	78.7116			1133	377.667	398.457	630.745	663.66	35.6273	362.83	595.118	628.033	52.4929	65.2393	63.1113	60.2812			1133	377.667	202.329	165.279	246.093	35.6273	166.702	129.652	210.466	11.8379	11.219	16.1459	13.0676			1133	377.667	78.791
		1134	378	885.231	884.379	939.164	36.6415	848.59	847.738	902.523	72.9158	82.0633	79.7201	78.2331			1134	378	399.292	624.374	653.501	36.6415	362.651	587.733	616.86	52.467	64.4297	61.9885	59.6284			1134	378	204.586	167.469	243.553	36.6415	167.945	130.828	206.912	11.9261	11.3207	15.8733	13.04			1134	378	79.962
		1135	378.333	899.811	885.13	942.079	35.89	863.921	849.24	906.189	74.2332	82.2087	80.0439	78.8286			1135	378.333	419.937	630.676	654.705	35.89	384.047	594.786	618.815	55.5625	65.2029	62.185	60.9835			1135	378.333	202.925	167.732	243.145	35.89	167.035	131.842	207.255	11.8615	11.4085	15.8996	13.0566			1135	378.333	79.578
		1136	378.667	913.232	885.661	951.01	35.9255	877.306	849.735	915.084	75.3833	82.2567	80.8297	79.4899			1136	378.667	417.652	617.069	646.9	35.9255	381.726	581.143	610.974	55.2268	63.7074	61.3971	60.1104			1136	378.667	207.424	166.88	244.592	35.9255	171.498	130.954	208.666	12.1785	11.3317	16.0079	13.1727			1136	378.667	79.879
		1137	379	914.161	891.277	953.701	37.2784	876.883	853.999	916.423	75.3469	82.6694	80.9479	79.6547			1137	379	415.511	625.584	654.087	37.2784	378.233	588.306	616.809	54.7213	64.4925	61.9834	60.3991			1137	379	201.335	166.884	245.151	37.2784	164.057	129.606	207.873	11.65	11.215	15.947	12.9373			1137	379	79.66
		1138	379.333	916.853	883.055	951.415	35.9288	880.924	847.126	915.486	75.6942	82.0041	80.8651	79.5212			1138	379.333	424.401	618.017	667.752	35.9288	388.472	582.088	631.823	56.2028	63.8109	63.4922	61.1686			1138	379.333	204.822	165.998	243.824	35.9288	168.893	130.069	207.895	11.9935	11.2551	15.9487	13.0658			1138	379.333	78.69
		1139	379.667	899.096	881.705	949.029	36.2453	862.851	845.46	912.784	74.1412	81.8428	80.6264	78.8702			1139	379.667	425.074	625.957	660.336	36.2453	388.829	589.712	624.091	56.2543	64.6466	62.7152	61.2054			1139	379.667	203.882	168.379	243.906	36.2453	167.637	132.134	207.661	11.9043	11.4338	15.9307	13.0896			1139	379.667	79.71
		1140	380	921.611	878.435	951.913	35.2689	886.342	843.166	916.644	76.1597	81.6208	80.9674	79.5826			1140	380	437.618	614.007	651.895	35.2689	402.349	578.738	616.626	58.2104	63.4437	61.9651	61.2064			1140	380	202.449	168.089	240.752	35.2689	167.18	132.82	205.483	11.8718	11.4931	15.7637	13.0429			1140	380	79.26
		1141	380.333	903.595	883.765	944.119	36.684	866.911	847.081	907.435	74.4901	81.9998	80.154	78.8813			1141	380.333	442.514	611.98	665.705	36.684	405.83	575.296	629.021	58.714	63.0663	63.2106	61.6637			1141	380.333	206.765	168.113	243.794	36.684	170.081	131.429	207.11	12.0778	11.3728	15.8885	13.113			1141	380.333	78.557
		1142	380.667	913.346	876.64	958.724	36.1632	877.183	840.477	922.561	75.3727	81.3604	81.49	79.4077			1142	380.667	473.178	608.206	650.01	36.1632	437.015	572.043	613.847	63.2257	62.7097	61.6858	62.5404			1142	380.667	205.493	166.048	239.355	36.1632	169.33	129.885	203.192	12.0245	11.2392	15.5879	12.9505			1142	380.667	78.446
		1143	381	914.055	878.98	953.097	36.2156	877.839	842.764	916.881	75.4291	81.5819	80.9884	79.3331			1143	381	456.355	608.031	655.068	36.2156	420.139	571.815	618.852	60.7843	62.6848	62.1888	61.8859			1143	381	204.602	166.378	243.127	36.2156	168.386	130.162	206.911	11.9575	11.2632	15.8732	13.0313			1143	381	78.802
		1144	381.333	891.746	889.843	958.205	35.3742	856.372	854.469	922.831	73.5845	82.7149	81.5139	79.2711			1144	381.333	471.114	604.699	667.266	35.3742	435.74	569.325	631.892	63.0413	62.4117	63.4991	62.984			1144	381.333	205.033	165.812	243.453	35.3742	169.659	130.438	208.079	12.0479	11.287	15.9628	13.0992			1144	381.333	79.402
		1145	381.667	908.324	883.972	949.641	35.5084	872.816	848.464	914.133	74.9974	82.1336	80.7456	79.2922			1145	381.667	459.359	601.665	667.368	35.5084	423.851	566.157	631.86	61.3212	62.0644	63.4959	62.2938			1145	381.667	204.516	166.997	243.629	35.5084	169.008	131.489	208.121	12.0016	11.3779	15.966	13.1152			1145	381.667	78.89
		1146	382	896.095	884.496	955.569	36.0049	860.09	848.491	919.564	73.904	82.1363	81.2253	79.0885			1146	382	451.846	587.117	669.644	36.0049	415.841	551.112	633.639	60.1624	60.4152	63.6747	61.4174			1146	382	203.705	166.118	241.969	36.0049	167.7	130.113	205.964	11.9088	11.2589	15.8006	12.9894			1146	382	79.521
		1147	382.333	893.913	899.951	956.416	35.7617	858.151	864.189	920.654	73.7374	83.6559	81.3216	79.5716			1147	382.333	472.65	592.186	679.695	35.7617	436.888	556.424	643.933	63.2074	60.9975	64.7092	62.9714			1147	382.333	203.16	166.806	241.111	35.7617	167.398	131.044	205.349	11.8873	11.3395	15.7534	12.9934			1147	382.333	79.965
		1148	382.667	896.188	892.167	949.166	35.9751	860.213	856.192	913.191	73.9146	82.8817	80.6624	79.1529			1148	382.667	465.226	587.929	666.889	35.9751	429.251	551.954	630.914	62.1025	60.5075	63.4009	62.0036			1148	382.667	206.111	167.454	241.28	35.9751	170.136	131.479	205.305	12.0817	11.3771	15.75	13.0696			1148	382.667	77.342
		1149	383	893.552	897.404	952.543	36.4127	857.139	860.991	916.13	73.6505	83.3463	80.922	79.3063			1149	383	482.847	602.24	678.945	36.4127	446.434	565.827	642.532	64.5885	62.0283	64.5684	63.7284			1149	383	200.741	167.174	240.792	36.4127	164.328	130.761	204.379	11.6693	11.315	15.679	12.8878			1149	383	78.933
		1150	383.333	898.922	878.593	943.605	36.1288	862.793	842.464	907.476	74.1363	81.5528	80.1576	78.6156			1150	383.333	474.89	577.331	674.317	36.1288	438.761	541.202	638.188	63.4784	59.3288	64.1319	62.313			1150	383.333	202.824	166.766	242.545	36.1288	166.695	130.637	206.416	11.8374	11.3043	15.8353	12.9923			1150	383.333	75.982
		1151	383.667	895.358	890.989	934.357	36.8992	858.459	854.09	897.458	73.7638	82.6782	79.2727	78.5716			1151	383.667	485.451	588.611	676.797	36.8992	448.552	551.712	639.898	64.8949	60.4809	64.3037	63.2265			1151	383.667	200.603	167.472	240.771	36.8992	163.704	130.573	203.872	11.625	11.2987	15.6401	12.8546			1151	383.667	77.105
		1152	384	897.408	888.462	955.535	35.9569	861.451	852.505	919.578	74.0209	82.5248	81.2266	79.2574			1152	384	474.288	560.349	682.977	35.9569	438.331	524.392	647.02	63.4162	57.486	65.0194	61.9739			1152	384	200.928	167.106	240.849	35.9569	164.971	131.149	204.892	11.715	11.3486	15.7183	12.9273			1152	384	76.963
		1153	384.333	902.9	881.271	955.775	35.9687	866.931	845.302	919.806	74.4918	81.8276	81.2467	79.1887			1153	384.333	459.405	585.371	679.527	35.9687	423.436	549.402	643.558	61.2612	60.2278	64.6715	62.0535			1153	384.333	205.506	168.252	238.41	35.9687	169.537	132.283	202.441	12.0392	11.4467	15.5303	13.0054			1153	384.333	78.156
		1154	384.667	896.893	902.937	940.023	36.4753	860.418	866.462	903.548	73.9321	83.8759	79.8106	79.2062			1154	384.667	462.639	567.434	688.004	36.4753	426.164	530.959	651.529	61.6558	58.2059	65.4725	61.7781			1154	384.667	200.398	167.781	238.258	36.4753	163.923	131.306	201.783	11.6405	11.3621	15.4798	12.8275			1154	384.667	77.315
		1155	385	898.125	871.55	962.707	35.752	862.373	835.798	926.955	74.1002	80.9075	81.8782	78.962			1155	385	465.469	571.996	677.748	35.752	429.717	536.244	641.996	62.1699	58.7853	64.5145	61.8232			1155	385	202.719	166.183	237.152	35.752	166.967	130.431	201.4	11.8567	11.2864	15.4504	12.8645			1155	385	75.32
		1156	385.333	885.922	887.705	929.055	36.0905	849.831	851.614	892.964	73.0225	82.4386	78.8758	78.1123			1156	385.333	479.204	561.345	675.293	36.0905	443.113	525.254	639.202	64.1081	57.5806	64.2338	61.9741			1156	385.333	196.767	165.725	233.685	36.0905	160.676	129.634	197.594	11.41	11.2175	15.1585	12.5953			1156	385.333	76.107
		1157	385.667	884.66	879.403	942.396	36.249	848.411	843.154	906.147	72.9005	81.6196	80.0402	78.1868			1157	385.667	482.739	570.911	675.852	36.249	446.49	534.662	639.603	64.5966	58.6119	64.274	62.4942			1157	385.667	198.3	165.585	237.176	36.249	162.051	129.336	200.927	11.5076	11.1917	15.4142	12.7045			1157	385.667	76.966
		1158	386	872.362	900.023	943.441	36.8561	835.506	863.167	906.585	71.7916	83.5569	80.0789	78.4758			1158	386	476.781	557.298	686.775	36.8561	439.925	520.442	649.919	63.6468	57.053	65.3107	62.0035			1158	386	199.306	165.175	235.582	36.8561	162.45	128.319	198.726	11.5359	11.1037	15.2453	12.6283			1158	386	75.367
		1159	386.333	875.538	875.564	954.476	36.4435	839.094	839.12	918.032	72.0999	81.2292	81.0901	78.1397			1159	386.333	484.687	563.401	690.632	36.4435	448.243	526.957	654.188	64.8503	57.7673	65.7397	62.7858			1159	386.333	200.522	164.692	236.268	36.4435	164.078	128.248	199.824	11.6516	11.0976	15.3296	12.6929			1159	386.333	76.27
		1160	386.667	867.278	885.132	946.76	36.4937	830.784	848.638	910.266	71.3859	82.1505	80.4041	77.9801			1160	386.667	441.941	556.583	685.152	36.4937	405.447	520.089	648.658	58.6587	57.0143	65.184	60.2857			1160	386.667	194.591	164.87	232.23	36.4937	158.097	128.376	195.736	11.2268	11.1086	15.0159	12.4505			1160	386.667	77.542
		1161	387	868.879	887.217	950.733	35.72	833.159	851.497	915.013	71.5899	82.4272	80.8233	78.2802			1161	387	475.456	560.525	683.27	35.72	439.736	524.805	647.55	63.6194	57.5313	65.0726	62.0745			1161	387	200.047	168.038	237.626	35.72	164.327	132.318	201.906	11.6692	11.4497	15.4893	12.8694			1161	387	77.733
		1162	387.333	856.407	895.967	927.19	36.6919	819.715	859.275	890.498	70.4347	83.1802	78.6579	77.4243			1162	387.333	479.476	559.599	683.98	36.6919	442.784	522.907	647.288	64.0604	57.3233	65.0463	62.1433			1162	387.333	193.99	167.141	234.753	36.6919	157.298	130.449	198.061	11.1701	11.288	15.1943	12.5508			1162	387.333	75.807
		1163	387.667	863.586	883.076	922	36.6249	826.961	846.451	885.375	71.0574	81.9388	78.2054	77.0672			1163	387.667	452.606	554.917	681.435	36.6249	415.981	518.292	644.81	60.1826	56.8173	64.7973	60.5991			1163	387.667	195.262	166.791	227.2	36.6249	158.637	130.166	190.575	11.2652	11.2635	14.62	12.3829			1163	387.667	75.555
		1164	388	872.49	882.433	922.531	36.1895	836.3	846.243	886.341	71.8599	81.9187	78.2908	77.3564			1164	388	477.211	553.118	683.479	36.1895	441.021	516.928	647.289	63.8054	56.6678	65.0465	61.8399			1164	388	196.575	166.216	231.825	36.1895	160.385	130.026	195.635	11.3893	11.2514	15.0082	12.5497			1164	388	74.707
		1165	388.333	866.469	874.407	935.959	35.7551	830.714	838.652	900.204	71.3798	81.1838	79.5153	77.3596			1165	388.333	468.469	558.249	679.65	35.7551	432.714	522.494	643.895	62.6035	57.278	64.7053	61.5289			1165	388.333	193.241	164.863	233.457	35.7551	157.486	129.108	197.702	11.1834	11.1719	15.1667	12.5074			1165	388.333	76.377
		1166	388.667	873.853	893.064	928.142	36.7454	837.108	856.319	891.397	71.9292	82.894	78.7373	77.8535			1166	388.667	476.469	551.807	685.735	36.7454	439.724	515.062	648.99	63.6176	56.4632	65.2173	61.766			1166	388.667	199.744	166.532	233.443	36.7454	162.999	129.787	196.698	11.5749	11.2307	15.0897	12.6317			1166	388.667	76.195
		1167	389	863.599	883.105	949.425	36.082	827.517	847.023	913.343	71.1051	81.9941	80.6758	77.925			1167	389	474.788	561.252	679.34	36.082	438.706	525.17	643.258	63.4704	57.5713	64.6413	61.8944			1167	389	189.681	164.024	227.837	36.082	153.599	127.942	191.755	10.9074	11.071	14.7105	12.2297			1167	389	75.332
		1168	389.333	870.965	888.234	941.973	36.1449	834.82	852.089	905.828	71.7327	82.4846	80.012	78.0764			1168	389.333	474.778	557.308	683.616	36.1449	438.633	521.163	647.471	63.4599	57.1321	65.0647	61.8855			1168	389.333	196.555	165.901	232.899	36.1449	160.41	129.756	196.754	11.3911	11.228	15.094	12.571			1168	389.333	74.696
		1169	389.667	874.281	880.593	945.581	36.5144	837.767	844.079	909.067	71.9858	81.7091	80.2981	77.9977			1169	389.667	465.537	549.615	686.504	36.5144	429.023	513.101	649.99	62.0695	56.2482	65.3178	61.2118			1169	389.667	193.689	165.892	229.351	36.5144	157.175	129.378	192.837	11.1613	11.1953	14.7935	12.3834			1169	389.667	74.6
		1170	390	877.719	876.889	918.838	35.3185	842.4	841.57	883.519	72.384	81.4663	78.0415	77.2973			1170	390	466.226	549.954	683.573	35.3185	430.907	514.635	648.254	62.3421	56.4165	65.1434	61.3007			1170	390	195.071	164.557	229.464	35.3185	159.752	129.238	194.145	11.3444	11.1832	14.8939	12.4738			1170	390	75.83
		1171	390.333	885.987	882.779	937.276	35.7683	850.219	847.011	901.508	73.0558	81.9929	79.6304	78.2264			1171	390.333	473.818	553.801	689.209	35.7683	438.05	518.033	653.441	63.3755	56.7889	65.6646	61.943			1171	390.333	190.539	162.248	234.631	35.7683	154.771	126.48	198.863	10.9906	10.9445	15.2558	12.397			1171	390.333	73.72
		1172	390.667	881.915	884.879	930.23	36.0892	845.826	848.79	894.141	72.6783	82.1652	78.9797	77.9411			1172	390.667	470.805	550.581	678.946	36.0892	434.716	514.492	642.857	62.8931	56.4007	64.601	61.2983			1172	390.667	195.509	164.832	230.836	36.0892	159.42	128.743	194.747	11.3208	11.1403	14.94	12.467			1172	390.667	74.541
		1173	391	887.421	883.655	927.606	37.0409	850.38	846.614	890.565	73.0697	81.9546	78.6639	77.896			1173	391	452.589	547.831	685.226	37.0409	415.548	510.79	648.185	60.12	55.9949	65.1365	60.4171			1173	391	194.471	164.513	228.464	37.0409	157.43	127.472	191.423	11.1795	11.0304	14.6851	12.2983			1173	391	75.214
		1174	391.333	895.522	884.819	919.778	36.9667	858.555	847.852	882.811	73.7721	82.0744	77.979	77.9418			1174	391.333	471.291	550.1	678.617	36.9667	434.324	513.133	641.65	62.8365	56.2518	64.4798	61.1894			1174	391.333	190.684	161.577	227.272	36.9667	153.717	124.61	190.305	10.9158	10.7827	14.5993	12.0993			1174	391.333	74.699
		1175	391.667	887.221	880.663	938.927	36.3902	850.831	844.273	902.537	73.1084	81.7279	79.7213	78.1859			1175	391.667	462.593	557.936	686.451	36.3902	426.203	521.546	650.061	61.6615	57.174	65.325	61.3868			1175	391.667	198.671	161.065	225.917	36.3902	162.281	124.675	189.527	11.5239	10.7883	14.5396	12.2839			1175	391.667	76.361
		1176	392	887.429	887.84	916.228	36.1715	851.258	851.669	880.057	73.1451	82.4438	77.7356	77.7748			1176	392	468.094	544.232	681.894	36.1715	431.923	508.061	645.723	62.489	55.6957	64.889	61.0246			1176	392	188.906	162.65	229.433	36.1715	152.735	126.479	193.262	10.846	10.9444	14.8261	12.2055			1176	392	73.807
		1177	392.333	888.734	888.88	941.025	35.4066	853.327	853.473	905.618	73.3229	82.6186	79.9935	78.645			1177	392.333	462.772	550.505	684.144	35.4066	427.365	515.098	648.737	61.8297	56.4672	65.192	61.163			1177	392.333	189.521	162.908	226.925	35.4066	154.114	127.501	191.518	10.944	11.0329	14.6924	12.2231			1177	392.333	73.368
		1178	392.667	882.348	880.625	915.948	35.8003	846.548	844.825	880.148	72.7404	81.7813	77.7437	77.4218			1178	392.667	462.129	535.044	678.657	35.8003	426.329	499.244	642.857	61.6797	54.7292	64.601	60.3366			1178	392.667	193.637	163.107	228.73	35.8003	157.837	127.307	192.93	11.2083	11.0161	14.8006	12.3417			1178	392.667	73.092
		1179	393	881.11	887.125	911.847	36.8386	844.271	850.286	875.008	72.5448	82.31	77.2897	77.3815			1179	393	456.871	553.807	685.004	36.8386	420.032	516.968	648.165	60.7688	56.6722	65.1345	60.8585			1179	393	192.249	161.181	227.919	36.8386	155.41	124.342	191.08	11.036	10.7596	14.6588	12.1515			1179	393	74.321
		1180	393.333	902.431	891.212	939.761	35.4058	867.025	855.806	904.355	74.4999	82.8444	79.8819	79.0754			1180	393.333	454.226	571.496	673.07	35.4058	418.82	536.09	637.664	60.5934	58.7684	64.0792	61.147			1180	393.333	192.127	161.784	225.329	35.4058	156.721	126.378	189.923	11.1291	10.9357	14.57	12.2116			1180	393.333	73.076
		1181	393.667	900.024	888.443	920.527	35.7125	864.311	852.73	884.814	74.2667	82.5466	78.1559	78.3231			1181	393.667	458.112	559.349	678.714	35.7125	422.399	523.636	643.001	61.1112	57.4032	64.6156	61.0433			1181	393.667	191.327	163.184	229.687	35.7125	155.614	127.471	193.974	11.0505	11.0303	14.8808	12.3206			1181	393.667	75.653
		1182	394	890.096	886.559	909.727	35.6753	854.421	850.884	874.052	73.4169	82.3679	77.2052	77.6633			1182	394	452.192	558.199	671.64	35.6753	416.517	522.524	635.965	60.2601	57.2812	63.9084	60.4833			1182	394	192.017	162.485	224.015	35.6753	156.342	126.81	188.34	11.1022	10.9731	14.4485	12.1746			1182	394	74.086
		1183	394.333	891.787	885.225	911.683	36.5074	855.28	848.718	875.176	73.4907	82.1582	77.3045	77.6511			1183	394.333	450.239	556.687	673.055	36.5074	413.732	520.18	636.548	59.8572	57.0242	63.967	60.2828			1183	394.333	183.086	162.251	225.395	36.5074	146.579	125.744	188.888	10.4089	10.8808	14.4905	11.9267			1183	394.333	74.942
		1184	394.667	902.705	879.193	928.318	36.103	866.602	843.09	892.215	74.4635	81.6134	78.8096	78.2955			1184	394.667	449.201	557.442	664.091	36.103	413.098	521.339	627.988	59.7655	57.1513	63.1068	60.0079			1184	394.667	191.743	159.964	226.808	36.103	155.64	123.861	190.705	11.0523	10.7179	14.63	12.1334			1184	394.667	74.635
		1185	395	887.381	896.607	911.188	36.6061	850.775	860.001	874.582	73.1036	83.2504	77.2521	77.8687			1185	395	442.865	576.101	671.742	36.6061	406.259	539.495	635.136	58.7761	59.1417	63.8251	60.581			1185	395	192.829	160.969	223.532	36.6061	156.223	124.363	186.926	11.0937	10.7613	14.3401	12.065			1185	395	73.788
		1186	395.333	896.378	882.242	931.921	36.4541	859.924	845.788	895.467	73.8897	81.8746	79.0968	78.287			1186	395.333	444.214	565.021	669.371	36.4541	407.76	528.567	632.917	58.9932	57.9437	63.6021	60.1797			1186	395.333	183.768	161.22	229.497	36.4541	147.314	124.766	193.043	10.4611	10.7962	14.8093	12.0222			1186	395.333	72.366
		1187	395.667	896.575	889.473	924.019	36.1331	860.442	853.34	887.886	73.9342	82.6056	78.4272	78.3223			1187	395.667	446.657	592.051	668.326	36.1331	410.524	555.918	632.193	59.3931	60.942	63.5294	61.2882			1187	395.667	192.238	160.049	216.719	36.1331	156.105	123.916	180.586	11.0854	10.7227	13.8537	11.8872			1187	395.667	73.198
		1188	396	890.181	887.213	891.281	36.0018	854.179	851.211	855.279	73.3961	82.3996	75.547	77.1142			1188	396	437.23	571.695	677.528	36.0018	401.228	535.693	641.526	58.0483	58.7249	64.4673	60.4135			1188	396	188.882	160.303	221.338	36.0018	152.88	124.301	185.336	10.8564	10.756	14.2181	11.9435			1188	396	73.69
		1189	396.333	893.22	887.506	910.788	36.2647	856.955	851.241	874.523	73.6346	82.4025	77.2469	77.7613			1189	396.333	442.185	577.842	660.856	36.2647	405.92	541.577	624.591	58.7271	59.37	62.7655	60.2875			1189	396.333	180.692	160.865	228.529	36.2647	144.427	124.6	192.264	10.2561	10.7819	14.7496	11.9292			1189	396.333	73.992
		1190	396.667	891.831	884.136	878.695	36.4663	855.365	847.67	842.229	73.498	82.0567	74.3943	76.6497			1190	396.667	441.873	571.554	667.618	36.4663	405.407	535.088	631.152	58.6528	58.6585	63.4248	60.2454			1190	396.667	188.95	159.22	225.494	36.4663	152.484	122.754	189.028	10.8282	10.6221	14.5013	11.9839			1190	396.667	71.389
		1191	397	900.685	878.933	913.885	36.2589	864.426	842.674	877.626	74.2766	81.5732	77.521	77.7902			1191	397	437.598	577.977	662.88	36.2589	401.339	541.718	626.621	58.0643	59.3854	62.9695	60.1397			1191	397	186.126	159.625	223.366	36.2589	149.867	123.366	187.107	10.6424	10.6751	14.354	11.8905			1191	397	74.04
		1192	397.333	906.337	885.321	872.839	35.8526	870.484	849.468	836.986	74.7971	82.2309	73.9312	76.9864			1192	397.333	440.712	592.943	654.298	35.8526	404.859	557.09	618.445	58.5736	61.0706	62.1479	60.5974			1192	397.333	188.525	159.014	224.874	35.8526	152.672	123.161	189.021	10.8416	10.6574	14.5008	11.9999			1192	397.333	73.314
		1193	397.667	895.69	889.789	902.558	36.0575	859.632	853.731	866.5	73.8647	82.6435	76.5382	77.6821			1193	397.667	436.38	595.842	665.483	36.0575	400.322	559.784	629.425	57.9172	61.3659	63.2513	60.8448			1193	397.667	183.834	159.869	220.669	36.0575	147.776	123.811	184.611	10.4939	10.7136	14.1625	11.79			1193	397.667	73.565
		1194	398	904.612	879.369	886.483	35.4702	869.142	843.899	851.013	74.6818	81.6917	75.1702	77.1812			1194	398	439.605	593.847	666.437	35.4702	404.135	558.377	630.967	58.4688	61.2116	63.4062	61.0288			1194	398	186.721	158.581	223.6	35.4702	151.251	123.111	188.13	10.7407	10.653	14.4324	11.942			1194	398	72.533
		1195	398.333	886.993	886.493	909.858	36.1507	850.842	850.342	873.707	73.1094	82.3155	77.1748	77.5332			1195	398.333	425.252	598.327	652.265	36.1507	389.101	562.176	616.114	56.2938	61.6281	61.9136	59.9452			1195	398.333	183.001	158.922	217.461	36.1507	146.85	122.771	181.31	10.4282	10.6236	13.9093	11.6537			1195	398.333	73.463
		1196	398.667	883.85	893.198	896.867	35.9625	847.887	857.235	860.904	72.8555	82.9827	76.0439	77.294			1196	398.667	431.438	597.545	663.062	35.9625	395.475	561.582	627.099	57.216	61.563	63.0176	60.5988			1196	398.667	184.442	158.641	222.633	35.9625	148.479	122.678	186.67	10.5439	10.6156	14.3205	11.8266			1196	398.667	73.314
		1197	399	891.473	889.167	863.786	37.1232	854.35	852.044	826.663	73.4108	82.4802	73.0193	76.3034			1197	399	433.551	606.333	656.584	37.1232	396.428	569.21	619.461	57.3537	62.3991	62.2499	60.6676			1197	399	186.718	157.001	216.671	37.1232	149.595	119.878	179.548	10.6231	10.3732	13.774	11.5901			1197	399	72.731
		1198	399.333	904.514	890.629	872.929	36.0732	868.441	854.556	836.856	74.6215	82.7233	73.9197	77.0882			1198	399.333	417.857	603.375	663.46	36.0732	381.784	567.302	627.387	55.2351	62.19	63.0464	60.1572			1198	399.333	179.096	160.164	222.844	36.0732	143.023	124.091	186.771	10.1564	10.7378	14.3282	11.7408			1198	399.333	72.608
		1199	399.667	879.396	884.007	898.523	36.3833	843.013	847.624	862.14	72.4366	82.0523	76.153	76.8806			1199	399.667	431.729	605.752	658.469	36.3833	395.346	569.369	622.086	57.1972	62.4166	62.5137	60.7092			1199	399.667	185.591	157.325	223.803	36.3833	149.208	120.942	187.42	10.5956	10.4653	14.3779	11.8129			1199	399.667	72.17
		1200	400	893.063	889.237	864.288	35.5784	857.485	853.659	828.71	73.6801	82.6365	73.2001	76.5056			1200	400	444.035	604.048	661.219	35.5784	408.457	568.47	625.641	59.094	62.318	62.8709	61.4277			1200	400	190.32	156.923	216.382	35.5784	154.742	121.345	180.804	10.9885	10.5002	13.8704	11.7864			1200	400	72.005
		1201	400.333	882.07	878.864	880.58	35.9247	846.145	842.939	844.655	72.7058	81.5988	74.6086	76.3044			1201	400.333	437.137	614.692	653.944	35.9247	401.212	578.767	618.019	58.0459	63.4469	62.1051	61.1993			1201	400.333	180.952	157.852	219.863	35.9247	145.027	121.927	183.938	10.2987	10.5506	14.1109	11.6534			1201	400.333	73.069
		1202	400.667	899.095	893.945	856.989	36.6659	862.429	857.279	820.323	74.105	82.987	72.4594	76.5171			1202	400.667	422.663	616.587	653.597	36.6659	385.997	579.921	616.931	55.8447	63.5734	61.9957	60.4713			1202	400.667	182.944	155.855	218.072	36.6659	146.278	119.189	181.406	10.3875	10.3136	13.9166	11.5393			1202	400.667	70.721
		1203	401	895.705	868.263	861.023	35.8475	859.858	832.416	825.176	73.884	80.5801	72.888	75.784			1203	401	424.355	617.866	648.128	35.8475	388.508	582.019	612.281	56.2079	63.8033	61.5284	60.5132			1203	401	185.677	155.732	216.402	35.8475	149.83	119.885	180.555	10.6397	10.3738	13.8513	11.6216			1203	401	72.311
		1204	401.333	901.783	896.011	874.767	36.0475	865.735	859.963	838.719	74.3891	83.2468	74.0843	77.2401			1204	401.333	445.17	624.664	647.692	36.0475	409.122	588.616	611.644	59.1904	64.5266	61.4645	61.7271			1204	401.333	176.547	156.233	217.802	36.0475	140.499	120.185	181.754	9.97718	10.3999	13.9433	11.4401			1204	401.333	71.495
		1205	401.667	886.849	891.172	854.065	36.7	850.149	854.472	817.365	73.0498	82.7152	72.1981	75.9877			1205	401.667	439.592	622.386	644.642	36.7	402.892	585.686	607.942	58.289	64.2053	61.0924	61.1956			1205	401.667	187.877	158.084	213.025	36.7	151.177	121.384	176.325	10.7354	10.5036	13.5268	11.5886			1205	401.667	72.809
		1206	402	890.483	883.141	845.03	36.4746	854.008	846.666	808.555	73.3814	81.9596	71.4199	75.587			1206	402	442.593	606.327	648.566	36.4746	406.118	569.852	612.091	58.7557	62.4696	61.5094	60.9116			1206	402	175.845	157.765	221.854	36.4746	139.37	121.29	185.379	9.897	10.4955	14.2214	11.538			1206	402	71.48
		1207	402.333	894.891	890.85	853.028	37.0322	857.859	853.818	815.996	73.7123	82.6519	72.0771	76.1471			1207	402.333	448.371	605.638	645.494	37.0322	411.339	568.606	608.462	59.511	62.3329	61.1446	60.9962			1207	402.333	176.863	156.999	217.122	37.0322	139.831	119.967	180.09	9.9297	10.3809	13.8156	11.3754			1207	402.333	72.39
		1208	402.667	894.48	892.819	841.03	36.0487	858.431	856.77	804.981	73.7615	82.9377	71.1042	75.9345			1208	402.667	455.499	593.783	638.869	36.0487	419.45	557.734	602.82	60.6846	61.1411	60.5777	60.8011			1208	402.667	180.17	156.681	213.762	36.0487	144.121	120.632	177.713	10.2344	10.4385	13.6333	11.4354			1208	402.667	72.677
		1209	403	886.671	890.717	883.469	36.465	850.206	854.252	847.004	73.0547	82.6939	74.8161	76.8549			1209	403	447.941	615.662	637.23	36.465	411.476	579.197	600.765	59.5309	63.494	60.3712	61.132			1209	403	181.098	155.001	220.023	36.465	144.633	118.536	183.558	10.2707	10.2571	14.0817	11.5365			1209	403	72.646
		1210	403.333	915.611	875.406	841.943	36.7792	878.832	838.627	805.164	75.5144	81.1814	71.1203	75.9387			1210	403.333	446.967	607.224	634.81	36.7792	410.188	570.445	598.031	59.3445	62.5345	60.0964	60.6585			1210	403.333	178.196	156.341	216.028	36.7792	141.417	119.562	179.249	10.0423	10.3459	13.7511	11.3798			1210	403.333	71.654
		1211	403.667	891.869	888.15	873.929	36.5998	855.269	851.55	837.329	73.4898	82.4324	73.9615	76.6279			1211	403.667	457.206	613.622	632.791	36.5998	420.606	577.022	596.191	60.8518	63.2556	59.9116	61.3396			1211	403.667	176.891	156.181	212.85	36.5998	140.291	119.581	176.25	9.96239	10.3476	13.5211	11.277			1211	403.667	71.423
		1212	404	896.912	880.518	846.679	35.9254	860.987	844.593	810.754	73.981	81.7589	71.6141	75.7847			1212	404	461.821	601.945	638.03	35.9254	425.896	566.02	602.105	61.617	62.0494	60.5058	61.3908			1212	404	180.136	152.956	213.333	35.9254	144.211	117.031	177.408	10.2407	10.1269	13.6099	11.3258			1212	404	71.035
		1213	404.333	900.62	891.177	852.529	36.7378	863.882	854.439	815.791	74.2298	82.712	72.0591	76.3336			1213	404.333	446.664	611.417	631.553	36.7378	409.926	574.679	594.815	59.3066	62.9987	59.7733	60.6929			1213	404.333	177.174	153.998	218.371	36.7378	140.436	117.26	181.633	9.97269	10.1467	13.934	11.3511			1213	404.333	71.934
		1214	404.667	894.272	875.742	843.193	36.1165	858.156	839.626	807.077	73.7378	81.278	71.2893	75.435			1214	404.667	462.826	613.402	640.565	36.1165	426.71	577.286	604.449	61.7348	63.2844	60.7413	61.9202			1214	404.667	178.679	155.216	211.623	36.1165	142.563	119.1	175.507	10.1237	10.3059	13.464	11.2979			1214	404.667	71.26
		1215	405	925.391	865.669	854.94	37.1	888.291	828.569	817.84	76.3272	80.2077	72.24	76.2583			1215	405	459.199	615.666	638.687	37.1	422.099	578.566	601.587	61.0678	63.4248	60.4538	61.6488			1215	405	177.377	153.899	212.254	37.1	140.277	116.799	175.154	9.96139	10.1068	13.437	11.1684			1215	405	71.603
		1216	405.333	921.348	871.341	843.434	36.5329	884.815	834.808	806.901	76.0285	80.8117	71.2738	76.038			1216	405.333	466.468	623.431	638.212	36.5329	429.935	586.898	601.679	62.2015	64.3382	60.463	62.3342			1216	405.333	180.642	153.215	216.42	36.5329	144.109	116.682	179.887	10.2335	10.0967	13.8001	11.3768			1216	405.333	70.036
		1217	405.667	915.47	877.394	848.699	36.0319	879.438	841.362	812.667	75.5665	81.4461	71.7831	76.2653			1217	405.667	464.147	619.462	632.229	36.0319	428.115	583.43	596.197	61.9382	63.958	59.9122	61.9361			1217	405.667	180.697	154.053	212.769	36.0319	144.665	118.021	176.737	10.273	10.2126	13.5584	11.348			1217	405.667	70.68
		1218	406	919.001	882.462	838.934	36.0223	882.979	846.44	802.912	75.8707	81.9377	70.9214	76.2433			1218	406	463.715	616.859	639.246	36.0223	427.693	580.837	603.224	61.877	63.6737	60.6183	62.0563			1218	406	173.639	152.842	210.194	36.0223	137.617	116.82	174.172	9.77247	10.1086	13.3616	11.0809			1218	406	71.249
		1219	406.333	915.12	876.565	858.003	35.7124	879.408	840.853	822.291	75.5639	81.3968	72.6331	76.5313			1219	406.333	464.88	620.764	635.364	35.7124	429.168	585.052	599.652	62.0904	64.1358	60.2593	62.1618			1219	406.333	176.44	152.79	217.429	35.7124	140.728	117.078	181.717	9.99338	10.1309	13.9404	11.3549			1219	406.333	71.1
		1220	406.667	914.26	881.227	838.691	36.7034	877.557	844.524	801.988	75.4048	81.7522	70.8398	75.9989			1220	406.667	466.594	610.764	631.22	36.7034	429.891	574.061	594.517	62.195	62.9309	59.7433	61.6231			1220	406.667	178.31	152.516	209.811	36.7034	141.607	115.813	173.108	10.0558	10.0215	13.28	11.1191			1220	406.667	69.624
		1221	407	908.882	881.784	852.349	35.9664	872.916	845.818	816.383	75.006	81.8774	72.1113	76.3316			1221	407	466.761	627.881	633.137	35.9664	430.795	591.915	597.171	62.3258	64.8881	60.01	62.408			1221	407	178.774	153.433	211.192	35.9664	142.808	117.467	175.226	10.1411	10.1646	13.4425	11.2494			1221	407	70.325
		1222	407.333	913.952	880.139	841.282	36.0874	877.865	844.052	805.195	75.4313	81.7065	71.1231	76.087			1222	407.333	463.223	624.965	638.097	36.0874	427.136	588.878	602.01	61.7964	64.5552	60.4963	62.2826			1222	407.333	173.838	153.416	212.506	36.0874	137.751	117.329	176.419	9.78198	10.1526	13.534	11.1562			1222	407.333	70.589
		1223	407.667	913.105	878.79	854.367	35.5898	877.515	843.2	818.777	75.4013	81.6241	72.3228	76.4494			1223	407.667	466.584	625.525	627.737	35.5898	430.994	589.935	592.147	62.3547	64.6712	59.5052	62.177			1223	407.667	177.204	152.164	212.448	35.5898	141.614	116.574	176.858	10.0563	10.0874	13.5677	11.2371			1223	407.667	69.044
		1224	408	906.22	876.786	843.854	36.7636	869.456	840.022	807.09	74.7088	81.3165	71.2905	75.7719			1224	408	464.241	619.506	629.343	36.7636	427.477	582.742	592.579	61.8459	63.8826	59.5486	61.759			1224	408	170.704	151.018	210.267	36.7636	133.94	114.254	173.503	9.51141	9.88663	13.3103	10.9028			1224	408	70.356
		1225	408.333	913.346	882.288	844.521	36.0656	877.28	846.222	808.455	75.3811	81.9166	71.4111	76.2363			1225	408.333	463.62	622.646	634.983	36.0656	427.554	586.58	598.917	61.857	64.3034	60.1855	62.1153			1225	408.333	175.885	153.687	210.623	36.0656	139.819	117.621	174.557	9.92889	10.178	13.3912	11.166			1225	408.333	69.985
		1226	408.667	916.381	879.031	845.089	35.6583	880.723	843.373	809.431	75.6769	81.6408	71.4972	76.2716			1226	408.667	461.828	618.776	628.651	35.6583	426.17	583.118	592.993	61.6567	63.9238	59.5902	61.7235			1226	408.667	175.705	151.217	208.381	35.6583	140.047	115.559	172.723	9.94503	9.9995	13.2505	11.065			1226	408.667	70.369
		1227	409	912.323	877.105	857.944	36.1762	876.147	840.929	821.768	75.2837	81.4042	72.587	76.425			1227	409	453.008	621.252	629.483	36.1762	416.832	585.076	593.307	60.3057	64.1384	59.6217	61.3553			1227	409	175.05	150.94	208.004	36.1762	138.874	114.764	171.828	9.86174	9.93071	13.1818	10.9914			1227	409	70.375
		1228	409.333	916.596	880.171	847.716	36.4127	880.183	843.758	811.303	75.6305	81.6781	71.6626	76.3238			1228	409.333	453.882	623.906	633.852	36.4127	417.469	587.493	597.439	60.398	64.4035	60.037	61.6128			1228	409.333	171.002	150.318	210.324	36.4127	134.589	113.905	173.911	9.55749	9.85642	13.3416	10.9185			1228	409.333	71.002
		1229	409.667	915.462	882.923	846.178	35.8424	879.62	847.081	810.336	75.5821	81.9997	71.5772	76.3863			1229	409.667	445.496	625.621	641.609	35.8424	409.654	589.779	605.767	59.2672	64.654	60.8738	61.5983			1229	409.667	178.596	151.116	209.684	35.8424	142.754	115.274	173.842	10.1373	9.97483	13.3363	11.1495			1229	409.667	70.457
		1230	410	920.389	873.056	844.419	35.6608	884.728	837.395	808.758	76.0211	81.0621	71.4378	76.1737			1230	410	451.561	624.783	639.37	35.6608	415.9	589.122	603.709	60.1709	64.582	60.6671	61.8067			1230	410	178.972	151.383	207.95	35.6608	143.311	115.722	172.289	10.1769	10.0136	13.2172	11.1359			1230	410	71.155
		1231	410.333	922.065	875.046	853.706	35.7154	886.35	839.331	817.991	76.1604	81.2495	72.2533	76.5544			1231	410.333	453.701	622.839	632.5	35.7154	417.986	587.124	596.785	60.4727	64.3629	59.9712	61.6023			1231	410.333	172.08	149.833	206.499	35.7154	136.365	114.118	170.784	9.68356	9.87479	13.1017	10.8867			1231	410.333	70.116
		1232	410.667	913.888	877.957	847.136	36.266	877.622	841.691	810.87	75.4104	81.478	71.6244	76.1709			1232	410.667	463.114	628.388	633.54	36.266	426.848	592.122	597.274	61.7548	64.9109	60.0204	62.2287			1232	410.667	184.141	149.629	207.471	36.266	147.875	113.363	171.205	10.5009	9.80949	13.134	11.1482			1232	410.667	69.404
		1233	411	912.736	870.731	849.954	37.1665	875.569	833.564	812.787	75.2341	80.6913	71.7937	75.9064			1233	411	447.983	618.907	628.109	37.1665	410.816	581.74	590.942	59.4354	63.7728	59.3841	60.8641			1233	411	171.762	147.109	204.834	37.1665	134.595	109.942	167.667	9.55793	9.51351	12.8626	10.6447			1233	411	68.367
		1234	411.333	913.122	871.443	847.521	36.7652	876.357	834.678	810.756	75.3017	80.7991	71.6143	75.905			1234	411.333	442.488	625.642	629.181	36.7652	405.723	588.877	592.416	58.6985	64.5551	59.5322	60.9286			1234	411.333	170.587	149.774	211.326	36.7652	133.822	113.009	174.561	9.50299	9.77885	13.3915	10.8911			1234	411.333	69.892
		1235	411.667	920.473	877.416	845.841	36.0179	884.455	841.398	809.823	75.9976	81.4496	71.5319	76.3264			1235	411.667	451.099	624.838	640.792	36.0179	415.081	588.82	604.774	60.0524	64.5489	60.7741	61.7918			1235	411.667	177.509	149.715	207.636	36.0179	141.491	113.697	171.618	10.0476	9.83841	13.1657	11.0172			1235	411.667	69.406
		1236	412	915.444	872.673	845.899	35.2195	880.224	837.453	810.679	75.6341	81.0678	71.6075	76.1031			1236	412	450.974	619.371	634.352	35.2195	415.754	584.151	599.132	60.1499	64.0371	60.2071	61.4647			1236	412	170.479	148.34	207.381	35.2195	135.259	113.12	172.161	9.60508	9.78851	13.2074	10.867			1236	412	69.12
		1237	412.333	913.024	868.374	843.66	36.8244	876.2	831.55	806.836	75.2882	80.4963	71.268	75.6842			1237	412.333	427.528	616.649	647.777	36.8244	390.704	579.825	610.953	56.5256	63.5628	61.3949	60.4944			1237	412.333	176.011	148.36	205.326	36.8244	139.187	111.536	168.502	9.88395	9.65136	12.9266	10.8206			1237	412.333	69.923
		1238	412.667	940.21	872.028	843.073	36.3094	903.901	835.719	806.764	77.6685	80.8998	71.2616	76.61			1238	412.667	427.989	615.239	628.541	36.3094	391.68	578.93	592.232	56.6668	63.4647	59.5137	59.8817			1238	412.667	169.817	149.97	206.153	36.3094	133.508	113.661	169.844	9.48068	9.83525	13.0296	10.7818			1238	412.667	71.475
		1239	413	915.308	877.114	852.097	36.8746	878.433	840.239	815.222	75.4802	81.3375	72.0088	76.2755			1239	413	425.639	613.037	647.125	36.8746	388.764	576.162	610.25	56.245	63.1613	61.3244	60.2436			1239	413	170.958	148.503	203.283	36.8746	134.083	111.628	166.408	9.52156	9.65939	12.766	10.649			1239	413	68.435
		1240	413.333	919.607	887.421	844.365	35.6743	883.933	851.747	808.691	75.9527	82.4514	71.4319	76.612			1240	413.333	421.545	620.069	657.678	35.6743	385.871	584.395	622.004	55.8264	64.0638	62.5055	60.7985			1240	413.333	170.018	149.366	206.456	35.6743	134.344	113.692	170.782	9.54005	9.83793	13.1015	10.8265			1240	413.333	69.366
[truncated: 4,160 more rows]
[truncated: 66 more columns]

## Sheet: 10W (2)
10W/cm2	mSG	Frame	Time (sec)	1st	2nd	3rd	BG	1st - BG	2nd - BG	3rd - BG	% 1st	% 2nd	% 3rd	average		mSG2	Frame	Time (sec)	1st	2nd	3rd	BG	1st - BG	2nd - BG	3rd - BG	% 1st	% 2nd	% 3rd	average		mEGFP	Frame	Time (sec)	1st	2nd	3rd	BG	1st - BG	2nd - BG	3rd - BG	% 1st	% 2nd	% 3rd	average		mNG	Frame	Time (sec)	1st
[truncated: 5,412 more rows]
[truncated: 66 more columns]

[truncated: 8 more sheets: 30W, 100W, 300W, 1000W, BG, Graph, Graph (2), GraphLog]
